# Supplementary material for: Hydrogen-Bonding Ability of Noyori–Ikariya Catalysts Enables Stereoselective Access to CF3-Substituted syn-1,2-Diols via Dynamic Kinetic Resolution
Source: ACS Catal. 2023 Apr 21;13(9):6242–8. doi: 10.1021/acscatal.3c00980 (PMC10167654; doi:10.1021/acscatal.3c00980)
Supplement: Supplementary file 1 — cs3c00980_si_001.cif [file cs3c00980_si_001.cif]

data_zms93_1
_audit_creation_date               2023-01-16
_audit_creation_method
;
Olex2 1.5
(compiled 2022.04.07 svn.rca3783a0 for OlexSys, GUI svn.r6498)
;
_shelx_SHELXL_version_number       '2019/2'
loop_
  _audit_author_name
  _audit_author_email
  _audit_author_address
 'Lozinsek, M.' matic.lozinsek@ijs.si
;
Jozef Stefan Institute
Jamova cesta 39
Ljubljana
1000
Slovenia
;

_audit_contact_author_address
;
Jozef Stefan Institute
Jamova cesta 39
Ljubljana
1000
Slovenia
;
_audit_contact_author_email        matic.lozinsek@ijs.si
_audit_contact_author_name         'Lozinsek, M.'
_audit_contact_author_phone        ''
_publ_contact_author_id_orcid      0000-0002-1864-4248
_publ_section_references
;
Bourhis, L.J., Dolomanov, O.V., Gildea, R.J., Howard, J.A.K., Puschmann, H.
 (2015). Acta Cryst. A71, 59-75.

Dolomanov, O.V., Bourhis, L.J., Gildea, R.J, Howard, J.A.K. & Puschmann, H.
 (2009), J. Appl. Cryst. 42, 339-341.

Sheldrick, G.M. (2015). Acta Cryst. C71, 3-8.
;
_chemical_name_common              ?
_chemical_name_systematic         
 (1R,2S)-3,3,3-trifluoro-1-(4-nitrophenyl)propane-1,2-diol
_chemical_formula_moiety           'C9 H8 F3 N O4'
_chemical_formula_sum              'C9 H8 F3 N O4'
_chemical_formula_weight           251.16
_chemical_absolute_configuration   ad
_chemical_melting_point            ?
_chemical_oxdiff_formula           'C9 H8 F3 N O4'
_chemical_oxdiff_usercomment       '150 K, AEC'
loop_
  _atom_type_symbol
  _atom_type_description
  _atom_type_scat_dispersion_real
  _atom_type_scat_dispersion_imag
  _atom_type_scat_source
 'C' 'C' 0.0181 0.0091 'International Tables Vol C Tables 4.2.6.8 and 6.1.1.4'
 'H' 'H' 0.0000 0.0000 'International Tables Vol C Tables 4.2.6.8 and 6.1.1.4'
 'F' 'F' 0.0727 0.0534 'International Tables Vol C Tables 4.2.6.8 and 6.1.1.4'
 'N' 'N' 0.0311 0.0180 'International Tables Vol C Tables 4.2.6.8 and 6.1.1.4'
 'O' 'O' 0.0492 0.0322 'International Tables Vol C Tables 4.2.6.8 and 6.1.1.4'

_shelx_space_group_comment
;
The symmetry employed for this shelxl refinement is uniquely defined
by the following loop, which should always be used as a source of
symmetry information in preference to the above space-group names.
They are only intended as comments.
;
_space_group_crystal_system        'monoclinic'
_space_group_IT_number             4
_space_group_name_H-M_alt          'P 1 21 1'
_space_group_name_Hall             'P 2yb'
loop_
  _space_group_symop_operation_xyz
 'x, y, z'
 '-x, y+1/2, -z'

_cell_length_a                     8.63402(9)
_cell_length_b                     7.52406(6)
_cell_length_c                     15.60788(13)
_cell_angle_alpha                  90
_cell_angle_beta                   96.4100(8)
_cell_angle_gamma                  90
_cell_volume                       1007.595(15)
_cell_formula_units_Z              4
_cell_measurement_reflns_used      43363
_cell_measurement_temperature      150.00(10)
_cell_measurement_theta_max        76.1350
_cell_measurement_theta_min        2.7810
_shelx_estimated_absorpt_T_max     0.884
_shelx_estimated_absorpt_T_min     0.513
_exptl_absorpt_coefficient_mu      1.468
_exptl_absorpt_correction_T_max    0.887
_exptl_absorpt_correction_T_min    0.586
_exptl_absorpt_correction_type     analytical
_exptl_absorpt_process_details
;
CrysAlisPro 1.171.42.79a (Rigaku Oxford Diffraction, 2022)
Analytical numeric absorption correction using a multifaceted crystal
model based on expressions derived by R.C. Clark & J.S. Reid.
(Clark, R. C. & Reid, J. S. (1995). Acta Cryst. A51, 887-897)
Empirical absorption correction using spherical harmonics,
implemented in SCALE3 ABSPACK scaling algorithm.
;
_exptl_absorpt_special_details     ?
_exptl_crystal_colour              colourless
_exptl_crystal_colour_primary      colourless
_exptl_crystal_density_diffrn      1.656
_exptl_crystal_density_meas        ?
_exptl_crystal_density_method      ?
_exptl_crystal_description         plate
_exptl_crystal_F_000               512
loop_
  _exptl_crystal_face_index_h
  _exptl_crystal_face_index_k
  _exptl_crystal_face_index_l
  _exptl_crystal_face_perp_dist
 -1 -1 1 0.2159
 1 0 0 0.1966
 1 -1 0 0.1843
 -1 0 0 0.1817
 0 0 1 0.0563
 -1 -1 -2 0.1893
 0 -1 -1 0.2238
 1 2 2 0.2320
 2 2 1 0.2021
 1 -1 -2 0.1625
 -1 -2 -2 0.2175
 1 -1 1 0.1708
 0 -1 2 0.1828
 -2 1 2 0.2229
 -1 1 2 0.2146
 1 1 2 0.1758
 2 1 2 0.1763
 -1 2 1 0.2668
 -1 2 -1 0.2473
 1 0 -2 0.1398
 0 -1 -2 0.1865
 -2 2 1 0.2386
 2 1 -2 0.1668
 1 1 -2 0.1511
 0 -2 1 0.2385
 1 0 2 0.1260
 0 0 -1 0.0290
 -2 1 -2 0.1965
 0 1 -2 0.1799

_exptl_crystal_size_max            0.524
_exptl_crystal_size_mid            0.387
_exptl_crystal_size_min            0.086
loop_
  _exptl_oxdiff_crystal_face_indexfrac_h
  _exptl_oxdiff_crystal_face_indexfrac_k
  _exptl_oxdiff_crystal_face_indexfrac_l
  _exptl_oxdiff_crystal_face_x
  _exptl_oxdiff_crystal_face_y
  _exptl_oxdiff_crystal_face_z
 -0.9993 -0.9981 1.0034 0.0586 0.2581 -0.0994
 0.9994 -0.0003 0.0004 0.0048 -0.0519 0.1717
 0.9993 -0.9997 0.0044 -0.0294 0.1409 0.2310
 -0.9994 0.0003 -0.0004 -0.0048 0.0519 -0.1717
 0.0002 0.0010 0.9997 0.0976 0.0133 0.0129
 -0.9998 -1.0011 -1.9957 -0.2341 0.2183 -0.1382
 -0.0002 -1.0004 -0.9957 -0.1317 0.1796 0.0464
 0.9998 2.0004 1.9917 0.2682 -0.4111 0.0789
 1.9991 1.9992 0.9923 0.1755 -0.4763 0.2376
 0.9990 -1.0016 -1.9950 -0.2245 0.1144 0.2051
 -0.9998 -2.0004 -1.9917 -0.2682 0.4111 -0.0789
 0.9995 -0.9987 1.0041 0.0681 0.1542 0.2439
 0.0003 -0.9974 2.0035 0.1609 0.2194 0.0852
 -1.9984 1.0019 1.9947 0.2198 -0.0624 -0.3768
 -0.9990 1.0016 1.9950 0.2245 -0.1144 -0.2051
 0.9998 1.0011 1.9957 0.2341 -0.2183 0.1382
 1.9992 1.0008 1.9961 0.2388 -0.2702 0.3099
 -0.9991 2.0000 0.9913 0.1612 -0.3205 -0.2774
 -0.9995 1.9981 -1.0082 -0.0339 -0.3470 -0.3033
 0.9991 -0.0022 -1.9991 -0.1903 -0.0785 0.1458
 -0.0004 -1.0013 -1.9954 -0.2293 0.1663 0.0335
 -1.9985 2.0003 0.9909 0.1564 -0.2686 -0.4491
 1.9985 0.9969 -2.0028 -0.1514 -0.3233 0.2582
 0.9991 0.9972 -2.0031 -0.1562 -0.2713 0.0865
 0.0001 -1.9978 1.0078 0.0292 0.3990 0.1316
 1.0023 -0.0008 1.9948 0.1993 -0.0251 0.1981
 -0.0011 0.0009 -0.9999 -0.0975 -0.0136 -0.0132
 -2.0033 0.9994 -1.9859 -0.1686 -0.1153 -0.4291
 -0.0030 1.0013 -1.9961 -0.1601 -0.2199 -0.0858

_exptl_transmission_factor_max     ?
_exptl_transmission_factor_min     ?
_diffrn_reflns_av_R_equivalents    0.0247
_diffrn_reflns_av_unetI/netI       0.0081
_diffrn_reflns_Laue_measured_fraction_full  1.000
_diffrn_reflns_Laue_measured_fraction_max  1.000
_diffrn_reflns_limit_h_max         10
_diffrn_reflns_limit_h_min         -10
_diffrn_reflns_limit_k_max         9
_diffrn_reflns_limit_k_min         -9
_diffrn_reflns_limit_l_max         19
_diffrn_reflns_limit_l_min         -19
_diffrn_reflns_number              50494
_diffrn_reflns_point_group_measured_fraction_full  1.000
_diffrn_reflns_point_group_measured_fraction_max  0.997
_diffrn_reflns_theta_full          67.684
_diffrn_reflns_theta_max           76.224
_diffrn_reflns_theta_min           2.849
_diffrn_ambient_environment        N~2~
_diffrn_ambient_temperature        150.00(10)
_diffrn_detector                   'CCD plate'
_diffrn_detector_area_resol_mean   10.6426
_diffrn_detector_type              Atlas
_diffrn_measured_fraction_theta_full  1.000
_diffrn_measured_fraction_theta_max  1.000
_diffrn_measurement_details
;
List of Runs (angles in degrees, time in seconds):

  # Type    Start    End  Width  t~exp~   \w     \q     \k     \f   Frames
--------------------------------------------------------------------------
  1  \w    -29.00  42.00   1.00    5.00    --    2.00  80.00 170.31   71
  2  \w    -68.00  29.00   1.00    5.00    --  -41.65  57.00 120.00   97
  3  \w    -21.00  72.00   1.00    5.00    --   41.65 -77.00-120.00   93
  4  \w    -21.00  61.00   1.00    5.00    --   41.65 -77.00 -30.00   82
  5  \w     10.00  35.00   1.00    5.00    --   42.00  78.00 -48.35   25
  6  \w     10.00  35.00   1.00    5.00    --   42.00  80.00-132.90   25
  7  \w     14.00  39.00   1.00    5.00    --   46.00  78.00 -96.52   25
  8  \w     16.00  42.00   1.00    5.00    --   46.00  76.00  27.17   26
  9  \w     14.00  42.00   1.00    5.00    --   46.00  80.00  54.38   28
 10  \w     15.00  40.00   1.00    5.00    --   46.00  76.00 138.95   25
 11  \w     26.00  75.00   1.00    5.00    --   54.00  73.00 100.51   49
 12  \w     26.00  59.00   1.00    5.00    --   54.00  71.00 -31.03   33
 13  \w     27.00  54.00   1.00    5.00    --   58.00  74.00-114.11   27
 14  \w     86.00 126.00   1.00    5.00    --   58.00  72.00 -15.65   40
 15  \w     28.00  67.00   1.00    5.00    --   58.00  72.00 -15.65   39
 16  \w     28.00  73.00   1.00    5.00    --   58.00  73.00 167.52   45
 17  \w     37.00  62.00   1.00    5.00    --   66.00  72.00 108.83   25
 18  \w     41.00  66.00   1.00    5.00    --   70.00  73.00  77.90   25
 19  \w    106.00 133.00   1.00    5.00    --   70.00  71.00 -86.87   27
 20  \w     40.00  67.00   1.00    5.00    --   70.00  71.00 -86.87   27
 21  \w     42.00  71.00   1.00    5.00    --   70.00  68.00  37.92   29
 22  \w     41.00  68.00   1.00    5.00    --   70.00  68.00  -6.27   27
 23  \w     44.00  70.00   1.00    5.00    --   74.00  73.00   2.32   26
 24  \w     48.00 128.00   1.00    5.00    --   74.00  69.00-178.66   80
 25  \w     49.00  75.00   1.00   10.00    --   78.00  68.00 -29.14   26
 26  \w     57.00  84.00   1.00   10.00    --   82.00  54.00 -55.30   27
 27  \w     58.00  91.00   1.00   10.00    --   82.00  58.00 115.58   33
 28  \w     55.00  82.00   1.00   10.00    --   82.00  67.00 143.67   27
 29  \w     54.00  89.00   1.00   10.00    --   82.00  70.00-155.54   35
 30  \w     54.00  80.00   1.00   10.00    --   82.00  65.00-107.52   26
 31  \w     60.00  87.00   1.00   10.00    --   86.00  60.00  81.62   27
 32  \w     57.00  84.00   1.00   10.00    --   86.00  70.00  39.01   27
 33  \w     59.00  93.00   1.00   10.00    --   90.00  74.00 -41.65   34
 34  \w     59.00  94.00   1.00   10.00    --   90.00  74.00 144.16   35
 35  \w     66.00 100.00   1.00   10.00    --   94.00  74.00 -27.31   34
 36  \w     47.00  98.00   1.00   10.00    --   94.00 -80.00 102.02   51
 37  \w     69.00 109.00   1.00   10.00    --   98.00  72.00  98.13   40
 38  \w     70.00  98.00   1.00   10.00    --   98.00  73.00-119.04   28
 39  \w     74.00  99.00   1.00   10.00    --  102.00  67.00-143.51   25
 40  \w     72.00 104.00   1.00   10.00    --  102.00  74.00 161.32   32
 41  \w     73.00 100.00   1.00   10.00    --  102.00  69.00  86.25   27
 42  \w    141.00 168.00   1.00   10.00    --  110.00  68.00-178.56   27
 43  \w     81.00 117.00   1.00   10.00    --  110.00  68.00-178.56   36
 44  \w     90.00 172.00   1.00   10.00    --  111.00  63.00 -76.22   82
 45  \w    126.00 175.00   1.00   10.00    --  111.00  61.00 -60.00   49
 46  \w    142.00 174.00   1.00   10.00    --  111.00  73.00 143.49   32
 47  \w     90.00 117.00   1.00   10.00    --  111.00  61.00  90.00   27
 48  \w     82.00 121.00   1.00   10.00    --  111.00  73.00 143.49   39
 49  \w    141.00 170.00   1.00   10.00    --  111.00  60.00-127.38   29
 50  \w     84.00 129.00   1.00   10.00    --  111.00  60.00-127.38   45
 51  \w     87.00 116.00   1.00   10.00    --  111.00  61.00  60.00   29
 52  \w    135.00 172.00   1.00   10.00    --  111.00  71.00-102.68   37
 53  \w     82.00 115.00   1.00   10.00    --  111.00  71.00-102.68   33
 54  \w     51.00 135.00   1.00   10.00    --  111.00 -46.00 -55.72   84
 55  \w     53.00 142.00   1.00   10.00    --  111.00 -80.00 -68.75   89
 56  \w    138.00 178.00   1.00   10.00    --  111.00  43.00-169.40   40
 57  \w    128.00 178.00   1.00   10.00    --  111.00  61.00  90.00   50
 58  \w     84.00 111.00   1.00   10.00    --  111.00  61.00 -60.00   27
 59  \w     43.00  80.00   1.00   10.00    --  111.00 -61.00-150.00   37
 60  \w     91.00 136.00   1.00   10.00    --  111.00  43.00-169.40   45
 61  \w     84.00 114.00   1.00   10.00    --  111.00  61.00  30.00   30
 62  \w    131.00 178.00   1.00   10.00    --  111.00  61.00  30.00   47
 63  \w     92.00 121.00   1.00   10.00    --  111.00 -80.00 102.32   29
 64  \w    122.00 177.00   1.00   10.00    --  111.00  58.00 115.46   55
 65  \w     85.00 110.00   1.00   10.00    --  111.00  58.00 115.46   25
 66  \w     36.00  74.00   1.00   10.00    --  111.00 -80.00 102.32   38
 67  \w     83.00 119.00   1.00   10.00    --  111.00  61.00 120.00   36
 68  \w    131.00 178.00   1.00   10.00    --  111.00  77.00 150.00   47
 69  \w    153.00 178.00   1.00   10.00    --  111.00  77.00-120.00   25
 70  \w    152.00 177.00   1.00   10.00    --  111.00  72.00 -92.08   25
 71  \w     93.00 130.00   1.00   10.00    --  111.00  45.00  60.00   37
 72  \w     81.00 108.00   1.00   10.00    --  111.00  72.00 -92.08   27
 73  \w     97.00 142.00   1.00   10.00    --  111.00  45.00 -30.00   45
 74  \w    118.00 177.00   1.00   10.00    --  111.00  74.00 -33.43   59
 75  \w     83.00 108.00   1.00   10.00    --  111.00  74.00 -33.43   25
 76  \w    132.00 173.00   1.00   10.00    --  111.00  61.00   0.00   41
 77  \w    138.00 165.00   1.00   10.00    --  111.00  45.00  60.00   27
 78  \w    113.00 144.00   1.00   10.00    --  111.00  77.00-120.00   31
 79  \w     85.00 126.00   1.00   10.00    --  111.00  61.00   0.00   41
 80  \w    152.00 178.00   1.00   10.00    --  111.00  62.00  11.63   26
 81  \w     97.00 124.00   1.00   10.00    --  111.00 -45.00 120.00   27
 82  \w     48.00  76.00   1.00   10.00    --  111.00 -45.00 120.00   28
 83  \w     54.00 130.00   1.00   10.00    --  111.00 -80.00-168.39   76
 84  \w     91.00 144.00   1.00   10.00    --  111.00  45.00  90.00   53
 85  \w     40.00  69.00   1.00   10.00    --  111.00 -45.00-120.00   29
 86  \w     73.00  98.00   1.00   10.00    --  111.00 -45.00-120.00   25
 87  \w     83.00 130.00   1.00   10.00    --  111.00  62.00  11.63   47
 88  \w     46.00  71.00   1.00   10.00    --  111.00 -61.00-120.00   25
 89  \w    103.00 133.00   1.00   10.00    --  111.00 -61.00-120.00   30
 90  \w     81.00 108.00   1.00   10.00    --  111.00 -45.00  60.00   27
 91  \w     86.00 170.00   1.00   10.00    --  111.00  61.00-150.00   84
 92  \w     83.00 108.00   1.00   10.00    --  111.00 -77.00   0.00   25
 93  \w     54.00  79.00   1.00   10.00    --  111.00 -77.00  60.00   25
 94  \w     84.00 140.00   1.00   10.00    --  111.00 -77.00  60.00   56
 95  \w     84.00 176.00   1.00   10.00    --  111.00  64.00 132.57   92
 96  \w     33.00  58.00   1.00    5.00    --   41.77-119.00 145.00   25
 97  \w     84.00 109.00   1.00   10.00    --  111.00-111.00  90.00   25
 98  \w     40.00  66.00   1.00   10.00    --  111.00-111.00 -30.00   26
 99  \w     84.00 109.00   1.00   10.00    --  111.00-111.00 -30.00   25
100  \w     67.00 109.00   1.00   10.00    --  111.00-111.00-150.00   42
101  \w     71.00 103.00   1.00   10.00    --  111.00-111.00 150.00   32
102  \w     43.00  69.00   1.00   10.00    --  111.00-111.00  90.00   26
103  \w     33.00  58.00   1.00    5.00    --   41.77-119.00 145.00   25
104  \w     84.00 109.00   1.00   10.00    --  111.00-111.00  60.00   25
105  \w     38.00  64.00   1.00   10.00    --  111.00-111.00  60.00   26
106  \w   -112.00 -15.00   1.00    5.00    --  -41.77 -57.00 120.00   97
107  \w    -45.00 103.00   1.00    5.00    --   41.77   0.00-180.00  148
108  \w     20.00 122.00   1.00    5.00    --   50.00  73.00  30.16  102
109  \w     23.00 127.00   1.00    5.00    --   54.00  74.00  50.70  104
110  \w     28.00 130.00   1.00    5.00    --   58.00  73.00  74.86  102
111  \w     27.00 131.00   1.00    5.00    --   58.00  74.00 139.26  104
112  \w     32.00 134.00   1.00    5.00    --   62.00  71.00-162.26  102
113  \w     32.00 134.00   1.00    5.00    --   62.00  73.00  59.68  102
114  \w     32.00 134.00   1.00    5.00    --   62.00  73.00 -95.60  102
115  \w     57.00  82.00   1.00    5.00    --   41.77-158.00  -9.00   25
116  \w    121.00 146.00   1.00   10.00    --  111.00 178.00 -30.00   25
117  \w     57.00  83.00   1.00   10.00    --  111.00-111.00 -90.00   26
118  \w     84.00 109.00   1.00   10.00    --  111.00-111.00  30.00   25
119  \w     83.00 109.00   1.00   10.00    --  111.00  61.00-150.00   26
120  \w     69.00  95.00   1.00   10.00    --  111.00 178.00 -30.00   26
121  \w     57.00  82.00   1.00    5.00    --   41.77-158.00  -9.00   25
122  \f     36.00  61.00   1.00    5.00  92.02  41.77  20.00    --    25
123  \w     38.00  64.00   1.00    5.00    --   62.00  74.00-139.41   26
124  \w     58.00  83.00   1.00   10.00    --   86.00  65.00 -35.00   25
125  \w     84.00 110.00   1.00   10.00    --  111.00  61.00-120.00   26
126  \w     83.00 109.00   1.00   10.00    --  111.00  61.00  60.00   26
127  \w     86.00 112.00   1.00   10.00    --  111.00  61.00 150.00   26
128  \f     10.00  36.00   1.00   10.00 155.00 111.00  60.00    --    26
129  \f     32.00  58.00   1.00   10.00  60.75 111.00 -20.00    --    26
130  \f      5.00  31.00   1.00   10.00  60.75 111.00 -20.00    --    26
131  \w    115.00 141.00   1.00   10.00    --  111.00  77.00  60.00   26
132  \w    100.00 126.00   1.00   10.00    --  111.00  45.00 150.00   26
133  \w     87.00 113.00   1.00   10.00    --  111.00  61.00 -30.00   26
134  \w     42.00  68.00   1.00   10.00    --  111.00 -61.00 150.00   26
135  \w     46.00  72.00   1.00   10.00    --  111.00-111.00 120.00   26
136  \w     43.00  69.00   1.00   10.00    --  111.00-111.00-120.00   26
137  \w   -128.00  45.00   1.00    5.00    --  -41.77   0.00 120.00  173
138  \w   -128.00  45.00   1.00    5.00    --  -41.77   0.00 240.00  173
139  \w   -128.00  45.00   1.00    5.00    --  -41.77   0.00   0.00  173
140  \w    -45.00 128.00   1.00    5.00    --   41.77   0.00 240.00  173
141  \f      0.00 120.00   1.00    5.00  35.02  41.77  20.00    --   120
142  \w    -45.00 103.00   1.00    5.00    --   41.77   0.00-180.00  148
143  \f      0.00 120.00   1.00    5.00  -8.48  41.77 -20.00    --   120
144  \f      0.00 120.00   1.00    5.00  85.40  41.77   0.00    --   120
145  \f      0.00 120.00   1.00    5.00  38.46  41.77  60.00    --   120
146  \f      0.00 120.00   1.00    5.00  48.53  41.77 -20.00    --   120
147  \f    120.00 240.00   1.00    5.00  -8.48  41.77 -20.00    --   120
148  \f      0.00 120.00   1.00    5.00  92.02  41.77  20.00    --   120
149  \f      0.00 120.00   1.00    5.00  -6.91  41.77 -40.00    --   120
150  \f      0.00 120.00   1.00    5.00  41.21  41.77 -40.00    --   120
151  \f      0.00 120.00   1.00    5.00  90.46  41.77  40.00    --   120
152  \f      0.00 120.00   1.00    5.00  42.34  41.77  40.00    --   120
153  \f      0.00 120.00   1.00    5.00  -4.29  41.77 -60.00    --   120
154  \f      0.00 120.00   1.00    5.00  45.09  41.77 -60.00    --   120
155  \f      0.00 120.00   1.00    5.00  -1.85  41.77   0.00    --   120
156  \f      0.00 120.00   1.00    5.00  87.84  41.77  60.00    --   120
157  \f    120.00 240.00   1.00    5.00  -1.85  41.77   0.00    --   120
158  \f    120.00 240.00   1.00    5.00  85.40  41.77   0.00    --   120
159  \w    -45.00 128.00   1.00    5.00    --   41.77   0.00 120.00  173
160  \f    120.00 162.00   1.00    5.00  48.53  41.77 -20.00    --    42
161  \w    -45.00 128.00   1.00    5.00    --   41.77   0.00   0.00  173
;
_diffrn_measurement_device         'four-circle diffractometer'
_diffrn_measurement_device_type    'New Gemini, Dual, Cu at home/near, Atlas'
_diffrn_measurement_method         '\w and \f scans'
_diffrn_orient_matrix_type        
 'CrysAlisPro convention (1999,Acta A55,543-557)'
_diffrn_orient_matrix_UB_11        0.0047422000
_diffrn_orient_matrix_UB_12        0.0346044000
_diffrn_orient_matrix_UB_13        0.0975466000
_diffrn_orient_matrix_UB_21        -0.0520369000
_diffrn_orient_matrix_UB_22        -0.1929163000
_diffrn_orient_matrix_UB_23        0.0134656000
_diffrn_orient_matrix_UB_31        0.1717625000
_diffrn_orient_matrix_UB_32        -0.0593205000
_diffrn_orient_matrix_UB_33        0.0129670000
_diffrn_radiation_monochromator    graphite
_diffrn_radiation_probe            x-ray
_diffrn_radiation_type             'Cu K\a'
_diffrn_radiation_wavelength       1.54184
_diffrn_source                     'fine-focus sealed X-ray tube'
_diffrn_source_type                'Enhance (Cu) X-ray Source'
_reflns_Friedel_coverage           0.850
_reflns_Friedel_fraction_full      0.999
_reflns_Friedel_fraction_max       0.994
_reflns_number_gt                  4191
_reflns_number_total               4216
_reflns_special_details
;
 Reflections were merged by SHELXL according to the crystal
 class for the calculation of statistics and refinement.
 
 _reflns_Friedel_fraction is defined as the number of unique
 Friedel pairs measured divided by the number that would be
 possible theoretically, ignoring centric projections and
 systematic absences.
;
_reflns_threshold_expression       'I > 2\s(I)'
_computing_cell_refinement         'CrysAlisPro 1.171.42.79a (Rigaku OD, 2022)'
_computing_data_collection         'CrysAlisPro 1.171.42.79a (Rigaku OD, 2022)'
_computing_data_reduction          'CrysAlisPro 1.171.42.79a (Rigaku OD, 2022)'
_computing_molecular_graphics      'Olex2 1.5 (Dolomanov et al., 2009)'
_computing_publication_material    'Olex2 1.5 (Dolomanov et al., 2009)'
_computing_structure_refinement    'SHELXL 2019/2 (Sheldrick, 2015)'
_computing_structure_solution      'olex2.solve 1.5 (Bourhis et al., 2015)'
_refine_diff_density_max           0.267
_refine_diff_density_min           -0.196
_refine_diff_density_rms           0.039
_refine_ls_abs_structure_details
;
 Flack x determined using 1909 quotients [(I+)-(I-)]/[(I+)+(I-)]
 (Parsons, Flack and Wagner, Acta Cryst. B69 (2013) 249-259).
;
_refine_ls_abs_structure_Flack     0.00(2)
_refine_ls_extinction_coef         .
_refine_ls_extinction_method       none
_refine_ls_goodness_of_fit_ref     1.040
_refine_ls_hydrogen_treatment      refall
_refine_ls_matrix_type             full
_refine_ls_number_parameters       371
_refine_ls_number_reflns           4216
_refine_ls_number_restraints       1
_refine_ls_R_factor_all            0.0269
_refine_ls_R_factor_gt             0.0268
_refine_ls_restrained_S_all        1.040
_refine_ls_shift/su_max            0.001
_refine_ls_shift/su_mean           0.000
_refine_ls_structure_factor_coef   Fsqd
_refine_ls_weighting_details      
 'w=1/[\s^2^(Fo^2^)+(0.0506P)^2^+0.1706P] where P=(Fo^2^+2Fc^2^)/3'
_refine_ls_weighting_scheme        calc
_refine_ls_wR_factor_gt            0.0730
_refine_ls_wR_factor_ref           0.0731
_refine_special_details            ?
_olex2_refinement_description
;
;
_atom_sites_solution_hydrogens     difmap
_atom_sites_solution_primary       iterative
_atom_sites_solution_secondary     ?
loop_
  _atom_site_label
  _atom_site_type_symbol
  _atom_site_fract_x
  _atom_site_fract_y
  _atom_site_fract_z
  _atom_site_U_iso_or_equiv
  _atom_site_adp_type
  _atom_site_occupancy
  _atom_site_site_symmetry_order
  _atom_site_calc_flag
  _atom_site_refinement_flags_posn
  _atom_site_refinement_flags_adp
  _atom_site_refinement_flags_occupancy
  _atom_site_disorder_assembly
  _atom_site_disorder_group
 F1 F 0.02198(15) 0.38919(16) 0.36908(7) 0.0306(3) Uani 1 1 d . . . . .
 F2 F 0.17217(19) 0.5947(2) 0.33250(8) 0.0495(4) Uani 1 1 d . . . . .
 F3 F -0.0721(2) 0.6455(2) 0.33879(9) 0.0478(4) Uani 1 1 d . . . . .
 O1 O -0.03611(16) 0.5666(2) 0.51710(9) 0.0268(3) Uani 1 1 d . . . . .
 H1 H -0.095(4) 0.650(5) 0.517(2) 0.049(9) Uiso 1 1 d . . . . .
 O2 O 0.23436(17) 0.36282(18) 0.51544(9) 0.0260(3) Uani 1 1 d . . . . .
 H2 H 0.309(4) 0.323(4) 0.5442(18) 0.031(7) Uiso 1 1 d . . . . .
 O3 O 0.5352(2) 0.9286(2) 0.86250(11) 0.0419(4) Uani 1 1 d . . . . .
 O4 O 0.3997(2) 0.7260(3) 0.91565(10) 0.0464(4) Uani 1 1 d . . . . .
 N1 N 0.4403(2) 0.8069(2) 0.85406(11) 0.0309(4) Uani 1 1 d . . . . .
 C1 C 0.0530(2) 0.5609(3) 0.37783(12) 0.0278(4) Uani 1 1 d . . . . .
 C2 C 0.0871(2) 0.6226(3) 0.47138(12) 0.0238(4) Uani 1 1 d . . . . .
 H2A H 0.096(3) 0.743(4) 0.4678(16) 0.024(6) Uiso 1 1 d . . . . .
 C3 C 0.2425(2) 0.5523(3) 0.51401(12) 0.0230(4) Uani 1 1 d . . . . .
 H3 H 0.322(3) 0.591(3) 0.4791(14) 0.020(5) Uiso 1 1 d . . . . .
 C4 C 0.2818(2) 0.6297(2) 0.60382(11) 0.0218(3) Uani 1 1 d . . . . .
 C5 C 0.3821(2) 0.7750(3) 0.61538(13) 0.0277(4) Uani 1 1 d . . . . .
 H5 H 0.419(3) 0.827(4) 0.5665(17) 0.035(7) Uiso 1 1 d . . . . .
 C6 C 0.4313(2) 0.8386(3) 0.69720(13) 0.0285(4) Uani 1 1 d . . . . .
 H6 H 0.499(3) 0.936(4) 0.7047(16) 0.028(6) Uiso 1 1 d . . . . .
 C7 C 0.3768(2) 0.7545(3) 0.76682(12) 0.0246(4) Uani 1 1 d . . . . .
 C8 C 0.2719(2) 0.6154(3) 0.75762(13) 0.0280(4) Uani 1 1 d . . . . .
 H8 H 0.233(3) 0.563(4) 0.8085(17) 0.036(7) Uiso 1 1 d . . . . .
 C9 C 0.2244(2) 0.5533(3) 0.67532(13) 0.0270(4) Uani 1 1 d . . . . .
 H9 H 0.157(3) 0.457(4) 0.6683(16) 0.027(6) Uiso 1 1 d . . . . .
 F4 F 0.95337(15) 0.76583(19) 1.14795(8) 0.0355(3) Uani 1 1 d . . . . .
 F5 F 0.86866(18) 0.49763(18) 1.15652(8) 0.0375(3) Uani 1 1 d . . . . .
 F6 F 0.71975(16) 0.7188(2) 1.17507(9) 0.0412(3) Uani 1 1 d . . . . .
 O5 O 0.76355(17) 0.8410(2) 1.00655(10) 0.0282(3) Uani 1 1 d . . . . .
 H5B H 0.700(4) 0.867(5) 0.972(2) 0.047(9) Uiso 1 1 d . . . . .
 O6 O 1.02358(16) 0.6305(2) 0.98239(10) 0.0304(3) Uani 1 1 d . . . . .
 H6B H 1.085(4) 0.551(5) 0.982(2) 0.044(8) Uiso 1 1 d . . . . .
 O7 O 0.51273(18) 0.2779(2) 0.62530(10) 0.0346(3) Uani 1 1 d . . . . .
 O8 O 0.6416(2) 0.4931(3) 0.57644(10) 0.0429(4) Uani 1 1 d . . . . .
 N2 N 0.60466(19) 0.4034(3) 0.63615(11) 0.0287(4) Uani 1 1 d . . . . .
 C10 C 0.8309(2) 0.6617(3) 1.12832(13) 0.0281(4) Uani 1 1 d . . . . .
 C11 C 0.7722(2) 0.6610(3) 1.03255(12) 0.0244(4) Uani 1 1 d . . . . .
 H11 H 0.671(3) 0.608(3) 1.0268(14) 0.018(5) Uiso 1 1 d . . . . .
 C12 C 0.8759(2) 0.5479(3) 0.98019(12) 0.0247(4) Uani 1 1 d . . . . .
 H12 H 0.884(3) 0.433(4) 1.0086(16) 0.024(6) Uiso 1 1 d . . . . .
 C13 C 0.7988(2) 0.5203(2) 0.88890(12) 0.0233(4) Uani 1 1 d . . . . .
 C14 C 0.6885(2) 0.3859(3) 0.87380(13) 0.0277(4) Uani 1 1 d . . . . .
 H14 H 0.666(3) 0.318(4) 0.9200(18) 0.038(7) Uiso 1 1 d . . . . .
 C15 C 0.6229(2) 0.3473(3) 0.79093(13) 0.0273(4) Uani 1 1 d . . . . .
 H15 H 0.554(3) 0.253(4) 0.7821(17) 0.033(7) Uiso 1 1 d . . . . .
 C16 C 0.6702(2) 0.4461(3) 0.72397(12) 0.0238(4) Uani 1 1 d . . . . .
 C17 C 0.7770(2) 0.5839(3) 0.73680(13) 0.0290(4) Uani 1 1 d . . . . .
 H17 H 0.809(3) 0.641(4) 0.6917(18) 0.035(7) Uiso 1 1 d . . . . .
 C18 C 0.8410(2) 0.6204(3) 0.82034(13) 0.0283(4) Uani 1 1 d . . . . .
 H18 H 0.916(3) 0.709(4) 0.8312(15) 0.027(6) Uiso 1 1 d . . . . .

loop_
  _atom_site_aniso_label
  _atom_site_aniso_U_11
  _atom_site_aniso_U_22
  _atom_site_aniso_U_33
  _atom_site_aniso_U_23
  _atom_site_aniso_U_13
  _atom_site_aniso_U_12
 F1 0.0385(6) 0.0233(6) 0.0280(6) -0.0056(4) -0.0047(5) -0.0017(5)
 F2 0.0611(9) 0.0643(10) 0.0242(6) -0.0024(6) 0.0097(6) -0.0283(8)
 F3 0.0670(9) 0.0370(7) 0.0333(6) -0.0060(5) -0.0218(6) 0.0194(7)
 O1 0.0253(7) 0.0255(7) 0.0294(7) -0.0012(6) 0.0018(5) 0.0041(6)
 O2 0.0255(7) 0.0191(6) 0.0311(7) -0.0036(5) -0.0066(5) 0.0021(5)
 O3 0.0477(9) 0.0388(9) 0.0350(8) -0.0075(7) -0.0134(7) -0.0033(8)
 O4 0.0639(11) 0.0533(11) 0.0212(7) -0.0018(7) 0.0009(7) 0.0013(9)
 N1 0.0359(9) 0.0307(9) 0.0243(8) -0.0060(7) -0.0045(7) 0.0106(7)
 C1 0.0367(11) 0.0227(9) 0.0224(9) 0.0010(7) -0.0031(7) -0.0010(8)
 C2 0.0316(10) 0.0172(8) 0.0218(8) -0.0003(6) -0.0007(7) -0.0004(7)
 C3 0.0264(9) 0.0196(8) 0.0229(8) -0.0024(7) 0.0025(7) -0.0022(7)
 C4 0.0232(8) 0.0200(8) 0.0215(8) -0.0013(7) -0.0005(6) 0.0013(7)
 C5 0.0344(10) 0.0238(9) 0.0243(9) 0.0011(7) 0.0012(7) -0.0066(8)
 C6 0.0332(10) 0.0231(9) 0.0280(10) -0.0023(8) -0.0019(8) -0.0048(8)
 C7 0.0274(9) 0.0230(9) 0.0221(8) -0.0037(7) -0.0028(7) 0.0082(8)
 C8 0.0338(10) 0.0271(9) 0.0236(9) 0.0019(7) 0.0051(7) 0.0019(8)
 C9 0.0294(9) 0.0242(9) 0.0275(9) -0.0009(8) 0.0038(7) -0.0050(8)
 F4 0.0349(6) 0.0411(7) 0.0287(6) -0.0034(5) -0.0038(5) -0.0149(6)
 F5 0.0526(8) 0.0317(6) 0.0271(6) 0.0042(5) 0.0003(5) -0.0028(6)
 F6 0.0368(6) 0.0547(9) 0.0329(6) -0.0147(6) 0.0070(5) -0.0021(6)
 O5 0.0264(7) 0.0215(6) 0.0341(7) -0.0014(6) -0.0075(6) 0.0026(5)
 O6 0.0210(7) 0.0294(7) 0.0393(8) -0.0089(6) -0.0025(5) 0.0019(6)
 O7 0.0302(7) 0.0360(8) 0.0350(7) -0.0114(7) -0.0083(6) 0.0034(6)
 O8 0.0454(9) 0.0613(11) 0.0225(7) -0.0022(7) 0.0063(6) -0.0019(8)
 N2 0.0239(8) 0.0355(9) 0.0264(8) -0.0087(7) 0.0014(6) 0.0077(7)
 C10 0.0300(9) 0.0279(9) 0.0259(9) -0.0033(7) 0.0016(7) -0.0053(8)
 C11 0.0230(8) 0.0221(9) 0.0272(9) -0.0025(7) -0.0012(7) -0.0019(7)
 C12 0.0267(9) 0.0202(8) 0.0262(9) -0.0014(7) -0.0014(7) 0.0005(7)
 C13 0.0216(8) 0.0222(9) 0.0258(9) -0.0044(7) 0.0013(7) 0.0029(7)
 C14 0.0309(10) 0.0284(10) 0.0242(9) -0.0005(8) 0.0042(7) -0.0049(8)
 C15 0.0244(9) 0.0273(10) 0.0303(9) -0.0075(8) 0.0030(7) -0.0057(8)
 C16 0.0219(8) 0.0276(9) 0.0220(8) -0.0064(7) 0.0026(6) 0.0038(7)
 C17 0.0301(10) 0.0299(10) 0.0275(9) 0.0028(8) 0.0049(7) -0.0034(8)
 C18 0.0282(9) 0.0254(9) 0.0309(10) -0.0002(8) 0.0011(7) -0.0068(8)

_geom_special_details
;
 All esds (except the esd in the dihedral angle between two l.s. planes)
 are estimated using the full covariance matrix.  The cell esds are taken
 into account individually in the estimation of esds in distances, angles
 and torsion angles; correlations between esds in cell parameters are only
 used when they are defined by crystal symmetry.  An approximate (isotropic)
 treatment of cell esds is used for estimating esds involving l.s. planes.
;
loop_
  _geom_bond_atom_site_label_1
  _geom_bond_atom_site_label_2
  _geom_bond_distance
  _geom_bond_site_symmetry_2
  _geom_bond_publ_flag
 F1 C1 1.323(2) . ?
 F2 C1 1.336(3) . ?
 F3 C1 1.340(2) . ?
 O1 H1 0.81(4) . ?
 O1 C2 1.410(2) . ?
 O2 H2 0.80(3) . ?
 O2 C3 1.427(2) . ?
 O3 N1 1.226(3) . ?
 O4 N1 1.222(3) . ?
 N1 C7 1.464(2) . ?
 C1 C2 1.529(3) . ?
 C2 H2A 0.91(3) . ?
 C2 C3 1.524(3) . ?
 C3 H3 0.97(2) . ?
 C3 C4 1.521(2) . ?
 C4 C5 1.394(3) . ?
 C4 C9 1.395(3) . ?
 C5 H5 0.94(3) . ?
 C5 C6 1.385(3) . ?
 C6 H6 0.94(3) . ?
 C6 C7 1.385(3) . ?
 C7 C8 1.381(3) . ?
 C8 H8 0.98(3) . ?
 C8 C9 1.385(3) . ?
 C9 H9 0.93(3) . ?
 F4 C10 1.324(2) . ?
 F5 C10 1.339(3) . ?
 F6 C10 1.340(2) . ?
 O5 H5B 0.75(3) . ?
 O5 C11 1.414(2) . ?
 O6 H6B 0.80(4) . ?
 O6 C12 1.416(2) . ?
 O7 N2 1.233(3) . ?
 O8 N2 1.221(3) . ?
 N2 C16 1.459(2) . ?
 C10 C11 1.524(3) . ?
 C11 H11 0.96(2) . ?
 C11 C12 1.535(3) . ?
 C12 H12 0.97(3) . ?
 C12 C13 1.518(3) . ?
 C13 C14 1.391(3) . ?
 C13 C18 1.390(3) . ?
 C14 H14 0.92(3) . ?
 C14 C15 1.383(3) . ?
 C15 H15 0.92(3) . ?
 C15 C16 1.381(3) . ?
 C16 C17 1.387(3) . ?
 C17 H17 0.90(3) . ?
 C17 C18 1.386(3) . ?
 C18 H18 0.93(3) . ?

loop_
  _geom_angle_atom_site_label_1
  _geom_angle_atom_site_label_2
  _geom_angle_atom_site_label_3
  _geom_angle
  _geom_angle_site_symmetry_1
  _geom_angle_site_symmetry_3
  _geom_angle_publ_flag
 C2 O1 H1 106(2) . . ?
 C3 O2 H2 110(2) . . ?
 O3 N1 C7 118.54(18) . . ?
 O4 N1 O3 122.32(18) . . ?
 O4 N1 C7 119.12(18) . . ?
 F1 C1 F2 106.90(18) . . ?
 F1 C1 F3 105.84(16) . . ?
 F1 C1 C2 114.22(16) . . ?
 F2 C1 F3 107.32(17) . . ?
 F2 C1 C2 111.72(16) . . ?
 F3 C1 C2 110.44(17) . . ?
 O1 C2 C1 108.47(16) . . ?
 O1 C2 H2A 113.8(15) . . ?
 O1 C2 C3 110.62(15) . . ?
 C1 C2 H2A 104.6(16) . . ?
 C3 C2 C1 112.17(16) . . ?
 C3 C2 H2A 107.1(16) . . ?
 O2 C3 C2 108.13(15) . . ?
 O2 C3 H3 110.6(14) . . ?
 O2 C3 C4 111.99(15) . . ?
 C2 C3 H3 107.1(14) . . ?
 C4 C3 C2 111.36(15) . . ?
 C4 C3 H3 107.6(14) . . ?
 C5 C4 C3 119.44(17) . . ?
 C5 C4 C9 119.40(17) . . ?
 C9 C4 C3 121.11(17) . . ?
 C4 C5 H5 118.9(18) . . ?
 C6 C5 C4 120.82(18) . . ?
 C6 C5 H5 120.3(18) . . ?
 C5 C6 H6 120.5(16) . . ?
 C7 C6 C5 118.00(19) . . ?
 C7 C6 H6 121.5(16) . . ?
 C6 C7 N1 118.80(18) . . ?
 C8 C7 N1 118.31(17) . . ?
 C8 C7 C6 122.77(17) . . ?
 C7 C8 H8 119.9(17) . . ?
 C7 C8 C9 118.34(18) . . ?
 C9 C8 H8 121.7(17) . . ?
 C4 C9 H9 120.1(15) . . ?
 C8 C9 C4 120.55(19) . . ?
 C8 C9 H9 119.3(15) . . ?
 C11 O5 H5B 118(3) . . ?
 C12 O6 H6B 106(2) . . ?
 O7 N2 C16 118.28(18) . . ?
 O8 N2 O7 122.50(18) . . ?
 O8 N2 C16 119.22(19) . . ?
 F4 C10 F5 108.10(17) . . ?
 F4 C10 F6 106.64(16) . . ?
 F4 C10 C11 113.49(16) . . ?
 F5 C10 F6 106.25(17) . . ?
 F5 C10 C11 111.18(16) . . ?
 F6 C10 C11 110.82(16) . . ?
 O5 C11 C10 106.22(15) . . ?
 O5 C11 H11 110.7(14) . . ?
 O5 C11 C12 113.17(16) . . ?
 C10 C11 H11 107.1(13) . . ?
 C10 C11 C12 111.98(16) . . ?
 C12 C11 H11 107.5(14) . . ?
 O6 C12 C11 108.72(15) . . ?
 O6 C12 H12 111.4(15) . . ?
 O6 C12 C13 112.49(16) . . ?
 C11 C12 H12 105.4(15) . . ?
 C13 C12 C11 110.77(15) . . ?
 C13 C12 H12 107.9(15) . . ?
 C14 C13 C12 118.60(17) . . ?
 C18 C13 C12 121.54(17) . . ?
 C18 C13 C14 119.79(18) . . ?
 C13 C14 H14 117.9(18) . . ?
 C15 C14 C13 120.79(18) . . ?
 C15 C14 H14 121.2(19) . . ?
 C14 C15 H15 119.3(17) . . ?
 C16 C15 C14 118.03(18) . . ?
 C16 C15 H15 122.6(17) . . ?
 C15 C16 N2 118.43(18) . . ?
 C15 C16 C17 122.75(17) . . ?
 C17 C16 N2 118.82(18) . . ?
 C16 C17 H17 120.3(18) . . ?
 C18 C17 C16 118.23(18) . . ?
 C18 C17 H17 121.3(18) . . ?
 C13 C18 H18 119.0(15) . . ?
 C17 C18 C13 120.37(18) . . ?
 C17 C18 H18 120.6(15) . . ?

loop_
  _geom_hbond_atom_site_label_D
  _geom_hbond_atom_site_label_H
  _geom_hbond_atom_site_label_A
  _geom_hbond_distance_DH
  _geom_hbond_distance_HA
  _geom_hbond_distance_DA
  _geom_hbond_angle_DHA
  _geom_hbond_site_symmetry_A
  _geom_hbond_publ_flag
 O1 H1 O2 0.81(4) 2.03(4) 2.822(2) 166(3) 2_556 yes
 O2 H2 O7 0.80(3) 2.08(3) 2.864(2) 168(3) . yes
 C2 H2A O1 0.91(3) 2.50(3) 3.377(2) 160(2) 2_556 yes
 O5 H5B O3 0.75(3) 2.15(3) 2.896(2) 173(3) . yes
 O6 H6B O5 0.80(4) 2.04(4) 2.843(2) 174(3) 2_747 yes
 C12 H12 O6 0.97(3) 2.41(3) 3.293(2) 151(2) 2_747 yes

loop_
  _geom_torsion_atom_site_label_1
  _geom_torsion_atom_site_label_2
  _geom_torsion_atom_site_label_3
  _geom_torsion_atom_site_label_4
  _geom_torsion
  _geom_torsion_site_symmetry_1
  _geom_torsion_site_symmetry_2
  _geom_torsion_site_symmetry_3
  _geom_torsion_site_symmetry_4
  _geom_torsion_publ_flag
 F1 C1 C2 O1 -52.6(2) . . . . ?
 F1 C1 C2 C3 69.9(2) . . . . ?
 F2 C1 C2 O1 -174.08(17) . . . . ?
 F2 C1 C2 C3 -51.6(2) . . . . ?
 F3 C1 C2 O1 66.5(2) . . . . ?
 F3 C1 C2 C3 -170.98(16) . . . . ?
 O1 C2 C3 O2 59.05(19) . . . . ?
 O1 C2 C3 C4 -64.4(2) . . . . ?
 O2 C3 C4 C5 141.06(18) . . . . ?
 O2 C3 C4 C9 -36.3(2) . . . . ?
 O3 N1 C7 C6 2.9(3) . . . . ?
 O3 N1 C7 C8 178.96(19) . . . . ?
 O4 N1 C7 C6 -175.7(2) . . . . ?
 O4 N1 C7 C8 0.4(3) . . . . ?
 N1 C7 C8 C9 -173.29(18) . . . . ?
 C1 C2 C3 O2 -62.2(2) . . . . ?
 C1 C2 C3 C4 174.35(16) . . . . ?
 C2 C3 C4 C5 -97.7(2) . . . . ?
 C2 C3 C4 C9 85.0(2) . . . . ?
 C3 C4 C5 C6 -174.19(19) . . . . ?
 C3 C4 C9 C8 174.29(18) . . . . ?
 C4 C5 C6 C7 -0.5(3) . . . . ?
 C5 C4 C9 C8 -3.0(3) . . . . ?
 C5 C6 C7 N1 173.41(18) . . . . ?
 C5 C6 C7 C8 -2.5(3) . . . . ?
 C6 C7 C8 C9 2.7(3) . . . . ?
 C7 C8 C9 C4 0.2(3) . . . . ?
 C9 C4 C5 C6 3.2(3) . . . . ?
 F4 C10 C11 O5 -47.4(2) . . . . ?
 F4 C10 C11 C12 76.7(2) . . . . ?
 F5 C10 C11 O5 -169.47(16) . . . . ?
 F5 C10 C11 C12 -45.5(2) . . . . ?
 F6 C10 C11 O5 72.6(2) . . . . ?
 F6 C10 C11 C12 -163.39(17) . . . . ?
 O5 C11 C12 O6 53.2(2) . . . . ?
 O5 C11 C12 C13 -70.9(2) . . . . ?
 O6 C12 C13 C14 155.49(17) . . . . ?
 O6 C12 C13 C18 -21.6(3) . . . . ?
 O7 N2 C16 C15 -1.7(3) . . . . ?
 O7 N2 C16 C17 178.24(18) . . . . ?
 O8 N2 C16 C15 177.79(18) . . . . ?
 O8 N2 C16 C17 -2.2(3) . . . . ?
 N2 C16 C17 C18 -178.53(18) . . . . ?
 C10 C11 C12 O6 -66.8(2) . . . . ?
 C10 C11 C12 C13 169.09(16) . . . . ?
 C11 C12 C13 C14 -82.6(2) . . . . ?
 C11 C12 C13 C18 100.3(2) . . . . ?
 C12 C13 C14 C15 -175.44(18) . . . . ?
 C12 C13 C18 C17 175.29(19) . . . . ?
 C13 C14 C15 C16 -0.1(3) . . . . ?
 C14 C13 C18 C17 -1.7(3) . . . . ?
 C14 C15 C16 N2 178.47(18) . . . . ?
 C14 C15 C16 C17 -1.5(3) . . . . ?
 C15 C16 C17 C18 1.5(3) . . . . ?
 C16 C17 C18 C13 0.2(3) . . . . ?
 C18 C13 C14 C15 1.7(3) . . . . ?

_shelx_res_file
;
TITL
    zms93_1.res
    created by SHELXL-2019/2 at 18:12:52 on 16-Jan-2023
CELL 1.54184 8.634025 7.524056 15.607884 90 96.41 90
ZERR 4 0.000087 0.000057 0.000126 0 0.0008 0
LATT -1
SYMM -X,0.5+Y,-Z
SFAC C H F N O
UNIT 36 32 12 4 16
EQIV $1 -X,0.5+Y,1-Z
EQIV $2 2-X,-0.5+Y,2-Z

L.S. 12 0 0
PLAN  10
SIZE 0.086 0.387 0.524
TEMP -123
CONF
HTAB C2 O1_$1
HTAB C12 O6_$2
HTAB O1 O2_$1
HTAB O6 O5_$2
HTAB O2 O7
HTAB O5 O3
MORE -1
BOND $H
fmap 2 53
acta
REM <olex2.extras>
REM <HklSrc "%.\\ZMS93_1.hkl">
REM </olex2.extras>

WGHT    0.050600    0.170600
FVAR       9.30126
F1    3    0.021975    0.389192    0.369084    11.00000    0.03851    0.02325 =
         0.02802   -0.00563   -0.00472   -0.00169
F2    3    0.172169    0.594747    0.332502    11.00000    0.06113    0.06432 =
         0.02418   -0.00244    0.00975   -0.02831
F3    3   -0.072084    0.645462    0.338789    11.00000    0.06701    0.03696 =
         0.03325   -0.00602   -0.02182    0.01939
O1    5   -0.036107    0.566568    0.517105    11.00000    0.02526    0.02549 =
         0.02943   -0.00116    0.00184    0.00407
H1    2   -0.094917    0.649973    0.516893    11.00000    0.04933
O2    5    0.234364    0.362817    0.515442    11.00000    0.02549    0.01908 =
         0.03111   -0.00357   -0.00659    0.00209
H2    2    0.309198    0.323295    0.544167    11.00000    0.03149
O3    5    0.535192    0.928632    0.862500    11.00000    0.04769    0.03884 =
         0.03500   -0.00753   -0.01343   -0.00335
O4    5    0.399701    0.726018    0.915653    11.00000    0.06390    0.05329 =
         0.02115   -0.00185    0.00095    0.00134
N1    4    0.440343    0.806910    0.854059    11.00000    0.03590    0.03071 =
         0.02433   -0.00603   -0.00454    0.01057
C1    1    0.053027    0.560876    0.377828    11.00000    0.03667    0.02274 =
         0.02240    0.00102   -0.00307   -0.00102
C2    1    0.087104    0.622633    0.471376    11.00000    0.03161    0.01718 =
         0.02176   -0.00026   -0.00074   -0.00044
H2A   2    0.096235    0.743162    0.467788    11.00000    0.02428
C3    1    0.242500    0.552266    0.514007    11.00000    0.02642    0.01963 =
         0.02293   -0.00237    0.00247   -0.00216
H3    2    0.322146    0.591400    0.479083    11.00000    0.01967
C4    1    0.281838    0.629721    0.603815    11.00000    0.02320    0.01996 =
         0.02149   -0.00130   -0.00048    0.00132
C5    1    0.382133    0.775009    0.615379    11.00000    0.03443    0.02379 =
         0.02434    0.00107    0.00117   -0.00657
H5    2    0.419439    0.826867    0.566546    11.00000    0.03476
C6    1    0.431261    0.838639    0.697202    11.00000    0.03316    0.02311 =
         0.02804   -0.00234   -0.00189   -0.00483
H6    2    0.498926    0.936330    0.704689    11.00000    0.02798
C7    1    0.376816    0.754453    0.766821    11.00000    0.02744    0.02304 =
         0.02205   -0.00370   -0.00277    0.00822
C8    1    0.271941    0.615353    0.757617    11.00000    0.03376    0.02711 =
         0.02357    0.00192    0.00506    0.00191
H8    2    0.233490    0.563027    0.808542    11.00000    0.03592
C9    1    0.224406    0.553334    0.675316    11.00000    0.02935    0.02424 =
         0.02748   -0.00089    0.00378   -0.00504
H9    2    0.156800    0.456964    0.668256    11.00000    0.02713
F4    3    0.953368    0.765830    1.147950    11.00000    0.03489    0.04114 =
         0.02866   -0.00339   -0.00385   -0.01487
F5    3    0.868665    0.497626    1.156517    11.00000    0.05260    0.03171 =
         0.02712    0.00417    0.00034   -0.00278
F6    3    0.719754    0.718831    1.175068    11.00000    0.03676    0.05466 =
         0.03295   -0.01465    0.00701   -0.00207
O5    5    0.763550    0.841032    1.006546    11.00000    0.02644    0.02150 =
         0.03408   -0.00137   -0.00748    0.00263
H5B   2    0.699880    0.867295    0.972396    11.00000    0.04670
O6    5    1.023584    0.630542    0.982390    11.00000    0.02103    0.02945 =
         0.03933   -0.00890   -0.00252    0.00193
H6B   2    1.085356    0.551018    0.982088    11.00000    0.04399
O7    5    0.512732    0.277895    0.625300    11.00000    0.03023    0.03596 =
         0.03496   -0.01139   -0.00827    0.00338
O8    5    0.641624    0.493069    0.576439    11.00000    0.04545    0.06132 =
         0.02251   -0.00222    0.00626   -0.00194
N2    4    0.604660    0.403403    0.636147    11.00000    0.02387    0.03552 =
         0.02645   -0.00868    0.00138    0.00766
C10   1    0.830903    0.661711    1.128324    11.00000    0.02998    0.02794 =
         0.02593   -0.00334    0.00157   -0.00529
C11   1    0.772197    0.660989    1.032548    11.00000    0.02303    0.02211 =
         0.02720   -0.00253   -0.00118   -0.00189
H11   2    0.670747    0.607998    1.026793    11.00000    0.01840
C12   1    0.875912    0.547899    0.980187    11.00000    0.02671    0.02016 =
         0.02623   -0.00139   -0.00136    0.00054
H12   2    0.883606    0.432955    1.008576    11.00000    0.02405
C13   1    0.798778    0.520303    0.888901    11.00000    0.02161    0.02223 =
         0.02577   -0.00441    0.00132    0.00285
C14   1    0.688477    0.385890    0.873797    11.00000    0.03086    0.02837 =
         0.02420   -0.00048    0.00419   -0.00493
H14   2    0.666484    0.318198    0.919973    11.00000    0.03757
C15   1    0.622947    0.347276    0.790933    11.00000    0.02444    0.02731 =
         0.03028   -0.00750    0.00303   -0.00569
H15   2    0.554025    0.253251    0.782131    11.00000    0.03275
C16   1    0.670167    0.446130    0.723969    11.00000    0.02185    0.02756 =
         0.02195   -0.00643    0.00257    0.00382
C17   1    0.776992    0.583873    0.736804    11.00000    0.03012    0.02989 =
         0.02750    0.00279    0.00489   -0.00336
H17   2    0.809064    0.641036    0.691669    11.00000    0.03508
C18   1    0.841021    0.620385    0.820336    11.00000    0.02824    0.02537 =
         0.03088   -0.00022    0.00111   -0.00676
H18   2    0.915562    0.708768    0.831164    11.00000    0.02740
HKLF 4


REM
REM wR2 = 0.0731, GooF = S = 1.040, Restrained GooF = 1.040 for all data
REM R1 = 0.0268 for 4191 Fo > 4sig(Fo) and 0.0269 for all 4216 data
REM 371 parameters refined using 1 restraints

END

WGHT      0.0507      0.1699

REM Highest difference peak  0.267,  deepest hole -0.196,  1-sigma level  0.039
Q1    1   0.0784  0.5930  0.4260  11.00000  0.05    0.27
Q2    1   0.8043  0.6602  1.0794  11.00000  0.05    0.23
Q3    1   0.8177  0.6064  1.0071  11.00000  0.05    0.23
Q4    1   0.2537  0.5967  0.5594  11.00000  0.05    0.22
Q5    1   0.2573  0.6014  0.6397  11.00000  0.05    0.19
Q6    1   0.3533  0.6630  0.7634  11.00000  0.05    0.18
Q7    1   0.4230  0.7803  0.7370  11.00000  0.05    0.17
Q8    1   0.1603  0.5949  0.4964  11.00000  0.05    0.17
Q9    1   0.6488  0.4235  0.6839  11.00000  0.05    0.17
Q10   1   0.6365  0.4187  0.7574  11.00000  0.05    0.17
;
_shelx_res_checksum                86198
_shelx_hkl_file
;
   0  -9   0 21.6240 29.3979  66
   0  -9   0 7.13233 25.6943  49
   0  -9   0 9.52616 30.2599  52
   0  -9   0 75.3866 25.6562 135
   0  -9  -1 496.682 56.2975  66
   0  -9  -1 284.623 53.6200  52
   0  -9   1 426.891 63.8112  49
   0  -9   1 397.903 58.2966  52
   0  -9   1 376.411 50.8902 135
   0  -9  -1 395.337 54.8028 129
   0  -9   1 366.603 54.7261 130
   0  -9  -2 2611.80 141.246  69
   0  -9   2 2583.67 142.103  49
   0  -9   2 2242.61 112.267  52
   0  -9  -2 2499.52 147.693  52
   0  -9  -2 2605.09 128.161 129
   0  -9   2 2563.66 132.797 130
   0  -9  -3 1100.41 86.2196  69
   0  -9   3 1227.25 98.5345  49
   0  -9  -3 1266.55 102.671  52
   0  -9  -3 1114.14 84.0440 129
   0  -9   3 1145.61 88.1183 130
   0  -9  -4 903.888 71.4520  69
   0  -9   4 1128.37 89.2881  49
   0  -9  -4 1033.15 89.5806  52
   0  -9   4 1081.66 82.3333 130
   0  -9  -4 1053.55 79.1526 129
   0  -9   5 1120.14 80.6276  49
   0  -9  -5 978.111 78.6721  52
   0  -9  -5 1042.17 74.7497 129
   0  -9   5 1121.50 77.4523 130
   0  -9  -6 4894.33 148.919  70
   0  -9  -6 5212.27 147.695 129
   0  -9   6 4795.99 136.593 130
   0  -9   6 5023.13 151.848 135
   0  -8   0 12376.9 357.160 130
   0  -8   0 11779.7 371.614  49
   0  -8   0 11672.8 400.105  78
   0  -8  -1 19.7662 43.8714 130
   0  -8   1-24.6076 46.6248 130
   0  -8   1-12.8794 41.2057  49
   0  -8  -1 46.4672 44.0942  49
   0  -8  -1-5.19625 52.7879  78
   0  -8   1-14.1517 54.4718  78
   0  -8   2 966.931 104.125 130
   0  -8  -2 1129.06 111.059 130
   0  -8   2 1297.38 132.699  49
   0  -8  -2 1487.18 132.162  49
   0  -8  -2 1505.51 133.894  44
   0  -8  -2 1066.27 123.883  52
   0  -8   2 1006.77 127.190  78
   0  -8  -3 4211.24 211.100 130
   0  -8   3 3799.81 197.645 130
   0  -8   3 4116.68 212.241  91
   0  -8   3 3985.50 236.638  78
   0  -8  -3 4195.07 216.724  44
   0  -8   3 4222.71 230.875  49
   0  -8  -3 4201.07 211.452  49
   0  -8  -3 4597.96 246.838  52
   0  -8   4 28555.5 528.842 130
   0  -8  -4 30209.0 534.754 129
   0  -8   4 29814.1 601.401  78
   0  -8   4 30442.9 568.154  91
   0  -8   4 31368.9 612.999  54
   0  -8   4 30532.0 602.148  49
   0  -8  -4 29596.4 607.678  52
   0  -8  -4 31707.8 584.475  44
   0  -8  -5 6108.18 240.600 129
   0  -8   5 5639.02 245.533  78
   0  -8   5 5785.15 249.480  91
   0  -8  -5 6191.62 245.659  69
   0  -8   5 6111.45 267.706  54
   0  -8  -5 5849.45 246.365  44
   0  -8   5 6058.70 266.626  49
   0  -8  -5 6064.19 267.796  52
   0  -8  -6 497.486 76.1177 129
   0  -8   6 496.552 72.9381  78
   0  -8   6 503.358 84.4026  91
   0  -8  -6 461.508 66.3463  69
   0  -8   6 429.810 74.3576  49
   0  -8   6 513.707 83.8657  54
   0  -8  -6 414.334 75.5153  52
   0  -8  -6 447.998 72.9237  44
   0  -8  -7 1339.74 110.199 129
   0  -8   7 1407.86 122.021  91
   0  -8   7 1685.64 138.211  54
   0  -8   7 1419.98 112.413  49
   0  -8  -7 1499.02 122.505  52
   0  -8  -7 1286.59 108.106  44
   0  -8  -8 10626.1 285.317 129
   0  -8   8 11299.3 305.529  91
   0  -8  -8 11118.0 290.336  52
   0  -8  -8 10899.2 241.074  45
   0  -8  -8 10817.8 282.984  44
   0  -8   8 10545.1 264.112  49
   0  -8   8 11444.9 318.164  54
   0  -8   9 642.241 69.9702  91
   0  -8   9 476.816 48.3695  49
   0  -8  -9 563.425 62.6581  44
   0  -8  -9 434.136 52.2194  52
   0  -8  -9 423.747 45.3256  45
   0  -8   9 495.179 64.0317  54
   0  -8  -9 525.945 61.4301  70
   0  -8  10 4257.55 144.202  91
   0  -8 -10 4246.64 141.564  44
   0  -8 -10 3958.56 131.832  70
   0  -7   0-47.6874 92.7353  19
   0  -7   0-68.8934 65.6142  78
   0  -7   0 44.8370 37.5937 130
   0  -7   0 35.2824 41.4946  49
   0  -7  -1 1049.14 185.184  19
   0  -7   1 1094.83 129.272  54
   0  -7  -1 1147.77 133.074  78
   0  -7   1 1265.81 140.629  78
   0  -7   1 1265.77 128.692  91
   0  -7  -1 1197.34 123.817 130
   0  -7   1 971.328 175.143 114
   0  -7  -1 990.338 181.135 114
   0  -7  -1 1154.30 136.319  44
   0  -7  -1 1192.31 127.969  49
   0  -7   1 1032.51 121.860  49
   0  -7   2 2646.62 198.571  54
   0  -7  -2 2598.95 195.580  78
   0  -7   2 2684.17 208.537  78
   0  -7   2 2544.99 184.810  91
   0  -7  -2 2682.96 178.306 130
   0  -7   2 2267.08 260.298 114
   0  -7  -2 2304.88 278.921 114
   0  -7  -2 2596.31 292.183  19
   0  -7   2 3017.69 205.408  49
   0  -7  -2 3003.60 215.065  44
   0  -7  -2 2619.59 186.535  49
   0  -7   3 2943.05 208.771  54
   0  -7  -3 2964.34 206.402  78
   0  -7   3 3083.77 203.516  91
   0  -7   3 2701.35 209.618  78
   0  -7  -3 2561.13 289.583 114
   0  -7  -3 3072.25 192.044 130
   0  -7  -3 2933.15 311.113  19
   0  -7  -3 2958.40 211.536  44
   0  -7  -3 2958.82 195.424  49
   0  -7   4 12117.8 413.329  54
   0  -7   4 11832.2 393.591  91
   0  -7   4 12473.7 435.885  78
   0  -7  -4 11938.7 404.489  78
   0  -7  -4 11794.9 376.139 130
   0  -7  -4 11575.9 609.894 114
   0  -7  -4 11677.7 602.602  19
   0  -7  -4 12672.6 430.078  44
   0  -7  -4 12591.6 393.249  49
   0  -7   5 8361.98 347.065  54
   0  -7   5 8785.28 354.627  78
   0  -7   5 8349.55 337.346  91
   0  -7  -5 8199.27 511.626 114
   0  -7  -5 7170.08 467.190  19
   0  -7  -5 8704.94 351.415  44
   0  -7  -5 8031.96 338.762  52
   0  -7  -5 8814.02 326.647  49
   0  -7   6 26038.5 612.920  54
   0  -7   6 26990.1 592.015  78
   0  -7   6 26597.9 602.405  91
   0  -7  -6 25938.0 546.452 129
   0  -7  -6 26204.6 868.866  19
   0  -7  -6 25541.1 596.396  52
   0  -7  -6 27365.4 608.688  44
   0  -7  -7 16193.6 431.119 129
   0  -7   7 16103.3 484.857  54
   0  -7   7 16178.7 471.414  91
   0  -7   7 17345.6 442.305  78
   0  -7  -7 16887.2 466.338  44
   0  -7  -7 16952.3 472.335  52
   0  -7  -8 1622.65 141.510 129
   0  -7   8 1511.07 154.178  54
   0  -7   8 1422.37 146.776  91
   0  -7   8 1464.03 119.056  78
   0  -7  -8 1507.55 140.868  52
   0  -7  -8 1409.20 124.481  45
   0  -7  -8 1530.45 142.762  44
   0  -7  -9 4042.82 212.286 129
   0  -7   9 3645.28 208.085  91
   0  -7  -9 3678.34 191.584  45
   0  -7  -9 4003.70 207.414  52
   0  -7  -9 3823.85 206.162  44
   0  -7   9 3873.01 220.724  54
   0  -7  10 2924.45 170.092  91
   0  -7 -10 2870.53 155.782  52
   0  -7  10 2899.14 146.159  49
   0  -7 -10 2845.70 157.097  45
   0  -7 -10 2827.13 164.241  44
   0  -7  10 3087.46 180.921  54
   0  -7  11 2106.88 130.036  91
   0  -7 -11 2193.99 127.865  45
   0  -7 -11 2048.36 129.098  44
   0  -7 -11 2222.57 128.220  70
   0  -7  11 2066.05 135.087  54
   0  -7  12 3338.25 139.662  91
   0  -7 -12 3281.20 137.497  45
   0  -7 -12 3260.35 141.769  44
   0  -7 -12 2817.56 111.694  70
   0  -7  12 3211.71 142.801  54
   0  -7  13 52.3126 20.6944 102
   0  -7 -13 83.8451 22.3924  45
   0  -6   0 6279.35 386.568 154
   0  -6   0 5810.28 361.768 155
   0  -6   0 6441.14 376.433 161
   0  -6   0 6172.99 346.220 153
   0  -6   0 6132.76 373.920 150
   0  -6   0 6535.05 368.471 149
   0  -6   0 5830.66 354.926 143
   0  -6   0 6164.33 367.575 146
   0  -6   0 5776.01 276.273  54
   0  -6   0 5893.08 355.924 138
   0  -6   0 6200.65 425.723 114
   0  -6   0 6187.87 366.527 137
   0  -6   0 6217.31 293.422  78
   0  -6   0 6652.56 277.036  91
   0  -6   0 5973.89 363.962   2
   0  -6   0 6133.05 419.911  19
   0  -6   1 17358.8 618.284   2
   0  -6   1 20462.5 753.386  19
   0  -6  -1 17365.8 624.461   2
   0  -6  -1 18135.7 726.414  19
   0  -6   1 17922.2 587.237 153
   0  -6  -1 20286.7 699.430 154
   0  -6   1 17851.0 626.098 161
   0  -6  -1 18738.1 645.693 155
   0  -6   1 19113.6 676.983 154
   0  -6  -1 18647.8 609.068 153
   0  -6   1 18145.2 637.968 155
   0  -6  -1 18262.6 635.864 161
   0  -6   1 18033.2 625.775 143
   0  -6  -1 18173.6 641.860 150
   0  -6  -1 18291.2 619.804 149
   0  -6   1 18292.2 642.296 150
   0  -6  -1 18672.2 639.337 146
   0  -6   1 18027.7 627.497 146
   0  -6  -1 18529.6 636.313 143
   0  -6   1 18427.4 616.508 149
   0  -6   1 17640.6 480.516  54
   0  -6  -1 16453.2 465.956  54
   0  -6  -1 18011.4 726.733 114
   0  -6  -1 18232.2 629.364 138
   0  -6   1 19021.7 749.104 114
   0  -6   1 18411.2 627.339 137
   0  -6   1 18331.7 626.148 138
   0  -6  -1 17528.9 617.445 137
   0  -6  -1 18013.0 468.844  49
   0  -6  -1 18330.8 510.434  44
   0  -6  -1 18086.1 496.361  78
   0  -6  -1 19305.9 469.242  91
   0  -6   1 18457.5 510.767  78
   0  -6   1 18092.0 461.360  91
   0  -6  -2 18770.3 737.697  19
   0  -6   2 21201.1 727.980  19
   0  -6  -2 17585.4 634.776   2
   0  -6   2 18174.6 632.524   2
   0  -6  -2 18332.2 613.188 153
   0  -6  -2 19193.9 660.022 161
   0  -6  -2 20257.2 707.999 154
   0  -6  -2 20107.2 674.636 155
   0  -6   2 18472.0 648.434 161
   0  -6   2 19813.7 691.537 154
   0  -6   2 18680.7 599.316 153
   0  -6   2 18330.4 647.762 155
   0  -6   2 18746.1 639.809 143
   0  -6   2 19667.2 672.609 150
   0  -6   2 18037.0 631.493 146
   0  -6  -2 19070.8 640.547 149
   0  -6  -2 18634.6 639.732 143
   0  -6   2 18697.6 625.713 149
   0  -6  -2 18293.3 638.124 146
   0  -6  -2 19416.3 666.083 150
   0  -6   2 17879.0 489.701  54
   0  -6   2 18476.4 629.552 137
   0  -6  -2 19351.0 463.612 130
   0  -6   2 19170.5 741.297 114
   0  -6  -2 18518.8 647.454 138
   0  -6  -2 17502.8 624.199 137
   0  -6  -2 18046.2 723.222 114
   0  -6   2 17939.8 629.202 138
   0  -6  -2 18506.4 473.584  49
   0  -6  -2 18248.7 513.121  44
   0  -6   2 18941.0 524.656  78
   0  -6  -2 18102.1 492.549  78
   0  -6   2 18528.4 473.229  91
   0  -6  -3 2549.43 282.093  19
   0  -6  -3 2146.47 227.646   2
   0  -6   3 2549.79 239.944   2
   0  -6  -3 2561.49 237.312 153
   0  -6   3 2324.91 234.021 161
   0  -6   3 2267.44 239.497 154
   0  -6  -3 2435.19 248.039 154
   0  -6  -3 2293.78 232.136 161
   0  -6   3 2395.91 237.640 155
   0  -6   3 2121.66 201.414 153
   0  -6  -3 2390.89 238.831 150
   0  -6  -3 2302.88 233.345 155
   0  -6   3 2406.47 226.762 149
   0  -6  -3 2291.82 228.158 146
   0  -6   3 2174.10 221.257 143
   0  -6  -3 2325.75 231.978 143
   0  -6  -3 2142.74 220.512 149
   0  -6   3 2212.30 228.992 150
   0  -6   3 2387.07 181.173  54
   0  -6   3 2574.54 261.279 114
   0  -6   3 2165.63 222.406 138
   0  -6  -3 2351.93 165.755 130
   0  -6   3 2311.93 228.718 137
   0  -6  -3 2140.20 222.205 137
   0  -6  -3 2227.73 228.507 138
   0  -6  -3 2268.70 259.916 114
   0  -6  -3 2274.62 170.292  49
   0  -6  -3 2591.25 198.737  44
   0  -6   3 2470.30 195.433  78
   0  -6  -3 2188.93 172.089  78
   0  -6   3 2360.27 172.288  91
   0  -6   4 4602.89 325.347   2
   0  -6  -4 4506.25 332.905   2
   0  -6  -4 4171.16 354.836  19
   0  -6   4 4583.25 331.571 155
   0  -6   4 4923.10 357.350 154
   0  -6  -4 4435.79 313.160 153
   0  -6  -4 4711.31 342.028 150
   0  -6   4 4683.46 339.368 161
   0  -6   4 4665.53 301.916 153
   0  -6  -4 4945.77 342.569 161
   0  -6  -4 4695.31 338.806 155
   0  -6  -4 4843.77 337.635 143
   0  -6  -4 4853.47 338.592 146
   0  -6   4 4652.91 335.014 150
   0  -6   4 4749.35 331.627 143
   0  -6   4 4621.06 316.956 149
   0  -6  -4 4667.68 329.286 149
   0  -6  -4 5131.02 262.435  58
   0  -6   4 5596.09 270.948  56
   0  -6   4 4762.07 255.314  54
   0  -6  -4 4530.31 374.138 114
   0  -6  -4 4480.30 231.986 130
   0  -6   4 4753.49 328.253 138
   0  -6   4 4616.22 322.126 137
   0  -6  -4 4321.40 324.387 138
   0  -6  -4 4812.88 242.584  49
   0  -6  -4 5147.00 281.302  44
   0  -6   4 5100.63 245.104  42
   0  -6   4 5070.70 279.605  78
   0  -6   4 4558.47 245.363  91
   0  -6  -4 4601.29 247.663  78
   0  -6   5 9597.22 471.808   2
   0  -6  -5 8698.64 519.038  19
   0  -6  -5 8760.73 472.294   2
   0  -6   5 9359.81 429.459 153
   0  -6   5 9541.52 491.618 155
   0  -6  -5 9923.97 495.063 161
   0  -6   5 9315.75 482.067 161
   0  -6  -5 9646.04 496.042 150
   0  -6  -5 10420.9 511.599 155
   0  -6   5 8998.95 493.581 154
   0  -6  -5 9727.11 487.954 143
   0  -6   5 9185.25 480.517 150
   0  -6   5 9395.46 458.811 149
   0  -6  -5 9719.73 486.470 149
   0  -6  -5 9776.87 491.063 146
   0  -6   5 9985.52 488.723 143
   0  -6  -5 9310.16 337.395 130
   0  -6   5 9293.75 462.731 137
   0  -6  -5 8383.02 505.751 114
   0  -6   5 9498.94 471.308 138
   0  -6  -5 9005.52 479.847 138
   0  -6  -5 9322.53 352.941  78
   0  -6   5 9104.06 355.911  91
   0  -6   5 9171.12 368.690  78
   0  -6  -5 8990.41 368.559  44
   0  -6   5 9507.04 372.588  50
   0  -6   5 10207.0 357.223  42
   0  -6  -5 9725.95 344.122  49
   0  -6   5 8897.79 361.513  55
   0  -6   5 8804.34 358.723  54
   0  -6   5 9159.62 352.390  56
   0  -6   6 4185.97 246.169  56
   0  -6   6 4376.71 257.606  54
   0  -6   6 4165.18 252.219  55
   0  -6   6 4606.64 254.601  78
   0  -6   6 4188.54 246.547  91
   0  -6  -6 3776.27 341.030 114
   0  -6  -6 4412.34 368.860  19
   0  -6  -6 4326.68 255.189  44
   0  -6   6 4408.65 257.411  50
   0  -6   6 4881.33 253.792  42
   0  -6  -6 4758.79 241.833  49
   0  -6   7 33271.7 718.600  55
   0  -6   7 34901.1 728.313  54
   0  -6   7 34816.8 709.753  56
   0  -6   7 34000.6 708.405  91
   0  -6  -7 34483.1 654.362 129
   0  -6  -7 34093.7 1025.04 114
   0  -6  -7 33938.6 1000.94  19
   0  -6  -7 35319.0 707.110  52
   0  -6   7 35678.7 718.129  50
   0  -6   7 35707.4 702.738  42
   0  -6  -7 36904.5 731.157  44
   0  -6   8 13960.3 455.175  55
   0  -6   8 14066.0 461.952  56
   0  -6  -8 16212.6 423.454  73
   0  -6   8 14302.9 473.588  54
   0  -6   8 14637.7 466.680  91
   0  -6  -8 13555.9 414.929 129
   0  -6  -8 14012.1 639.148  19
   0  -6  -8 15198.7 460.647  52
   0  -6  -8 14391.2 451.764  44
   0  -6   8 15016.3 463.864  42
   0  -6   8 15361.4 451.132  50
   0  -6  -9 6501.25 293.688 129
   0  -6   9 6804.74 325.266  54
   0  -6  -9 7258.02 280.422  73
   0  -6   9 6611.48 319.845  56
   0  -6   9 6566.86 305.542  91
   0  -6  -9 7046.48 311.387  52
   0  -6   9 7292.80 326.313  42
   0  -6  -9 6780.21 304.649  44
   0  -6 -10 15058.6 435.793 129
   0  -6  10 14808.7 435.553  91
   0  -6  10 15110.6 453.568  42
   0  -6 -10 14849.2 415.098  45
   0  -6 -10 16531.6 441.327  52
   0  -6 -10 14691.2 428.936  44
   0  -6  10 15161.7 463.630  54
   0  -6  10 15266.3 472.264  56
   0  -6 -10 15913.9 402.513  73
   0  -6  11 3200.50 191.122  91
   0  -6 -11 3121.29 183.445  45
   0  -6 -11 3125.97 189.427  44
   0  -6  11 3457.40 206.377  42
   0  -6  11 3168.67 206.788  56
   0  -6 -11 3617.46 183.629  73
   0  -6  11 3269.46 202.342  54
   0  -6  12 74.1512 40.8753  91
   0  -6  12 168.488 56.0126  42
   0  -6  12 30.9468 37.1179  54
   0  -6 -12 90.1444 47.7685  45
   0  -6 -12 124.830 47.6478  44
   0  -6 -12 63.0313 34.4110  73
   0  -6 -12 100.538 36.4178  70
   0  -6  12 151.139 52.3504  56
   0  -6  13 3445.61 163.323  91
   0  -6  13 3883.41 180.283  42
   0  -6 -13 3484.08 166.891  45
   0  -6 -13 3489.71 165.796  44
   0  -6  13 3580.86 176.700  56
   0  -6  13 3440.73 170.579  54
   0  -6 -13 3303.93 148.055  73
   0  -6  14 703.422 63.9972  91
   0  -6 -14 727.105 66.2607  44
   0  -6  14 707.834 69.3149  42
   0  -6 -14 794.792 72.1937  45
   0  -6  14 722.757 72.0951  56
   0  -6  14 670.553 63.5948  54
   0  -6 -14 667.897 58.8513  73
   0  -6  15 4595.59 134.429 102
   0  -6 -15 4778.36 136.632  45
   0  -5   0 54.9561 42.8690 154
   0  -5   0 54.5928 52.3139 161
   0  -5   0 19.4226 41.9946 153
   0  -5   0 21.7914 44.5296 155
   0  -5   0-1.85619 64.2369 137
   0  -5   0 38.7504 45.9272 138
   0  -5   0 30.5511 51.8672 146
   0  -5   0 139.010 73.9251 150
   0  -5   0-5.36400 58.4532 143
   0  -5   0 179.594 68.4525 149
   0  -5   0 30.7360 61.7674 114
   0  -5   0 72.5148 52.2633   2
   0  -5  -1 9228.11 399.244 146
   0  -5   1 8857.10 383.959 149
   0  -5  -1 8793.82 387.604 149
   0  -5   1 9303.04 407.219 150
   0  -5  -1 9763.23 417.776 150
   0  -5  -1 10219.6 419.234 141
   0  -5  -1 9429.25 404.379 143
   0  -5   1 9124.91 397.457 143
   0  -5  -1 9555.52 395.360 153
   0  -5   1 9315.43 406.130 155
   0  -5   1 9073.19 380.359 153
   0  -5   1 9176.88 399.084 161
   0  -5  -1 9255.43 401.985 161
   0  -5  -1 9261.68 403.607 155
   0  -5  -1 9983.04 429.240 154
   0  -5   1 10129.3 435.887 154
   0  -5   1 8895.21 391.850   2
   0  -5  -1 9344.41 404.748   2
   0  -5  -1 9350.96 403.446 138
   0  -5   1 9673.09 467.657 114
   0  -5  -1 9752.95 474.219 114
   0  -5  -1 9294.80 400.821 137
   0  -5   1 9696.30 403.892 137
   0  -5   1 8784.98 389.720 138
   0  -5   2 43488.5 863.225 149
   0  -5  -2 46635.3 915.284 150
   0  -5   2 45205.4 904.783 150
   0  -5  -2 46084.5 893.532 149
   0  -5  -2 45817.4 901.015 146
   0  -5   2 44791.9 886.629 143
   0  -5  -2 46295.0 903.500 143
   0  -5  -2 48968.4 922.904 141
   0  -5   2 45651.5 905.790 161
   0  -5  -2 46004.2 900.607 161
   0  -5   2 44844.5 905.256 155
   0  -5   2 47313.6 950.294 154
   0  -5   2 44138.2 846.287 153
   0  -5  -2 44623.8 893.964 155
   0  -5  -2 50584.6 980.810 154
   0  -5  -2 45129.4 876.276 153
   0  -5  -2 45084.6 904.812   2
   0  -5   2 44957.3 883.342   2
   0  -5  -2 45456.2 1028.04 114
   0  -5   2 46103.3 895.649 137
   0  -5   2 45626.8 891.157 138
   0  -5  -2 45700.3 907.887 138
   0  -5   2 45684.2 1015.80 114
   0  -5   3 28430.6 721.569 143
   0  -5  -3 30074.4 752.574 150
   0  -5  -3 28381.5 722.539 149
   0  -5  -3 31080.9 758.146 141
   0  -5   3 28701.1 736.599 150
   0  -5  -3 29246.5 729.659 143
   0  -5  -3 29471.2 732.239 146
   0  -5   3 28842.9 717.142 149
   0  -5  -3 29323.1 725.357 153
   0  -5  -3 32856.5 811.005 154
   0  -5  -3 29672.7 738.445 161
   0  -5   3 31567.9 792.774 154
   0  -5   3 29530.8 743.359 155
   0  -5  -3 29452.9 742.515 155
   0  -5   3 28933.9 690.680 153
   0  -5   3 28923.1 736.040 161
   0  -5  -3 29372.3 833.908  19
   0  -5  -3 27992.7 725.769   2
   0  -5   3 28734.5 717.119   2
   0  -5   3 29848.4 729.946 137
   0  -5   3 30267.6 735.355 138
   0  -5  -3 28754.1 735.972 138
   0  -5   3 31283.3 821.172 114
   0  -5  -3 29532.4 841.825 114
   0  -5   4 18089.9 600.252 150
   0  -5   4 18766.5 591.672 149
   0  -5  -4 19584.5 613.501 146
   0  -5  -4 19055.7 608.103 149
   0  -5   4 19083.5 606.567 143
   0  -5  -4 19633.3 620.174 143
   0  -5  -4 20716.3 633.235 141
   0  -5   4 19520.6 605.218 138
   0  -5   4 20063.2 633.858 114
   0  -5   4 19563.5 604.618 137
   0  -5  -4 19423.5 694.584 114
   0  -5  -4 18592.1 616.653 138
   0  -5   4 19093.6 620.344 161
   0  -5   4 19236.4 620.132 155
   0  -5  -4 19541.5 624.740 150
   0  -5  -4 19806.3 620.143 161
   0  -5   4 18723.8 569.758 153
   0  -5  -4 19210.1 607.861 153
   0  -5  -4 19011.9 612.553 155
   0  -5  -4 22482.1 690.454 154
   0  -5   4 19391.9 636.762 154
   0  -5  -4 17806.6 595.846   2
   0  -5   4 20200.9 607.705   2
   0  -5  -4 18525.4 682.620  19
   0  -5  -5 14683.5 565.605   2
   0  -5   5 15020.4 537.878   2
   0  -5  -5 15352.3 636.827  19
   0  -5  -5 15214.6 562.300 153
   0  -5   5 14452.3 554.454 161
   0  -5  -5 15271.6 562.357 161
   0  -5  -5 16393.9 589.987 150
   0  -5   5 16744.3 614.039 154
   0  -5  -5 17955.0 640.706 154
   0  -5   5 15037.5 525.478 153
   0  -5  -5 16075.9 579.728 155
   0  -5   5 14660.9 559.930 155
   0  -5  -5 15959.0 578.852 149
   0  -5   5 14031.7 545.269 150
   0  -5  -5 15166.5 561.211 146
   0  -5   5 15251.0 559.437 143
   0  -5  -5 15907.9 575.268 143
   0  -5  -5 16050.8 575.870 141
   0  -5   5 15361.5 548.351 149
   0  -5   5 15556.1 429.542  56
   0  -5   5 15462.0 445.884  55
   0  -5   5 15484.8 433.884  54
   0  -5  -5 15144.1 623.607 114
   0  -5  -5 14683.2 564.090 138
   0  -5   5 14777.7 540.594 137
   0  -5  -5 16398.5 416.600 130
   0  -5   5 15553.6 553.632 138
   0  -5   5 14770.4 419.437  91
   0  -5   5 15907.5 421.354  42
   0  -5  -5 15632.7 452.521  44
   0  -5   6 9126.96 350.129  50
   0  -5   6 9095.35 332.106  42
   0  -5  -6 9433.87 362.616  44
   0  -5   6 8977.85 434.360   2
   0  -5  -6 8936.85 498.612  19
   0  -5  -6 8001.97 434.038   2
   0  -5   6 9068.25 469.604 154
   0  -5  -6 9314.48 465.431 150
   0  -5  -6 8723.94 442.626 159
   0  -5  -6 9077.96 454.808 155
   0  -5   6 9566.51 467.579 161
   0  -5   6 8467.13 440.896 155
   0  -5  -6 9258.54 456.880 161
   0  -5   6 8424.73 406.791 153
   0  -5  -6 9156.76 456.032 143
   0  -5   6 8410.72 432.699 143
   0  -5  -6 8898.95 447.044 146
   0  -5  -6 9125.00 461.382 149
   0  -5   6 7888.58 422.576 150
   0  -5  -6 9758.16 469.170 141
   0  -5   6 8385.34 424.567 149
   0  -5   6 8972.86 338.105  56
   0  -5  -6 8805.39 339.034  58
   0  -5   6 8935.08 353.907  55
   0  -5   6 8769.18 341.268  54
   0  -5   6 9184.22 442.053 137
   0  -5  -6 9655.28 330.768 130
   0  -5  -6 8608.91 450.117 138
   0  -5   6 8691.19 431.011 138
   0  -5  -6 9149.93 490.115 114
   0  -5   6 8730.13 463.029 112
   0  -5   6 8767.21 339.590  91
   0  -5   7 12823.7 413.153  42
   0  -5   7 12153.7 408.111  50
   0  -5  -7 12431.3 416.975  44
   0  -5   7 12721.7 533.003   2
   0  -5  -7 11650.9 546.797   2
   0  -5  -7 12244.1 581.568  19
   0  -5   7 12313.2 557.714 161
   0  -5   7 11677.6 490.388 153
   0  -5  -7 12218.0 545.099 159
   0  -5   7 11841.6 550.653 155
   0  -5  -7 12300.8 549.847 161
   0  -5   7 12608.2 582.002 154
   0  -5  -7 13364.3 582.939 150
   0  -5  -7 13132.3 570.190 155
   0  -5  -7 12964.8 569.995 143
   0  -5  -7 12472.4 562.264 149
   0  -5   7 11880.9 536.116 143
   0  -5  -7 13051.7 565.118 141
   0  -5  -7 12502.7 553.698 146
   0  -5   7 11746.9 520.298 149
   0  -5   7 12219.1 411.691  56
   0  -5   7 12526.8 420.454  54
   0  -5   7 12502.3 425.557  55
   0  -5  -7 12313.8 377.038 129
   0  -5  -7 11965.1 554.379 138
   0  -5   7 12687.6 545.700 138
   0  -5  -7 11768.5 574.387 114
   0  -5   7 12441.3 534.556 137
   0  -5   7 12022.1 571.070 112
   0  -5   7 12788.0 424.634  91
   0  -5  -8 77089.5 1022.99  52
   0  -5   8 74018.2 1033.03  42
   0  -5   8 78162.0 1013.42  50
   0  -5  -8 70288.9 1004.00  44
   0  -5  -8 74670.7 1437.97   2
   0  -5  -8 78597.2 1483.20  19
   0  -5   8 75323.0 1348.03   2
   0  -5   8 74135.4 1426.51 155
   0  -5   8 76945.8 1504.32 154
   0  -5   8 74393.9 1425.26 161
   0  -5   8 72561.0 1247.66 153
   0  -5  -8 79151.6 1450.08 159
   0  -5  -8 79451.4 1491.82 150
   0  -5  -8 79678.7 1456.06 161
   0  -5  -8 77564.4 1439.98 155
   0  -5  -8 78441.1 1443.83 141
   0  -5  -8 76474.8 1427.11 143
   0  -5  -8 81142.1 1472.43 146
   0  -5   8 75112.0 1351.66 149
   0  -5  -8 79923.1 1447.18 144
   0  -5   8 73288.8 1377.49 143
   0  -5  -8 76660.8 1454.07 138
   0  -5   8 75608.1 1369.37 137
   0  -5  -8 73618.5 959.094 129
   0  -5  -8 78877.1 1495.66 114
   0  -5   8 75593.4 1054.52  91
   0  -5   8 73767.7 1456.73 112
   0  -5  -8 80046.3 980.836  73
   0  -5   8 72702.1 1035.97  54
   0  -5   8 71457.7 1018.53  55
   0  -5   8 74032.4 1050.67  56
   0  -5  -9 16174.3 670.012  19
   0  -5   9 15886.9 479.335  91
   0  -5  -9 16978.4 438.034 133
   0  -5  -9 15380.0 454.992 129
   0  -5   9 15531.2 468.996  55
   0  -5   9 15463.5 494.817  54
   0  -5   9 15531.0 494.991  56
   0  -5  -9 16741.1 450.793  73
   0  -5   9 15215.5 668.212 112
   0  -5   9 15348.7 486.686  42
   0  -5  -9 17567.0 490.491  52
   0  -5   9 17033.2 462.612  50
   0  -5  -9 15138.4 461.096  44
   0  -5  10 17927.2 496.333  91
   0  -5 -10 17894.2 500.142 129
   0  -5 -10 19534.8 467.737 133
   0  -5  10 17119.4 482.086  55
   0  -5 -10 19895.6 467.427  75
   0  -5  10 17540.0 512.035  54
   0  -5  10 17298.3 522.686  56
   0  -5 -10 17604.9 461.294  73
   0  -5  10 17212.3 701.069 112
   0  -5  10 17665.7 517.614  42
   0  -5 -10 17561.3 488.279  44
   0  -5  10 19550.9 479.289  50
   0  -5  11 6604.66 292.013  91
   0  -5 -11 6767.14 273.726 133
   0  -5  11 6213.16 409.194 112
   0  -5  11 6323.55 301.173  42
   0  -5 -11 6383.98 286.707  44
   0  -5  11 6265.08 299.166  54
   0  -5 -11 6324.06 272.152  73
   0  -5  11 5959.46 296.460  56
   0  -5  11 6653.99 291.717  55
   0  -5  12 3105.57 192.172  91
   0  -5  12 3125.18 204.415  42
   0  -5 -12 3476.36 203.473  44
   0  -5 -12 3193.08 192.818  45
   0  -5  12 3123.24 207.463  56
   0  -5  12 3471.28 212.533  54
   0  -5 -12 3117.55 186.711  73
   0  -5  12 3665.57 205.608  55
   0  -5  13 13220.7 364.286  91
   0  -5  13 13640.6 360.708 105
   0  -5  13 12654.6 382.697  42
   0  -5 -13 13449.7 369.382  44
   0  -5 -13 12662.8 361.907  45
   0  -5  13 13632.2 388.256  54
   0  -5  13 12119.8 376.234  56
   0  -5 -13 12626.5 349.936  73
   0  -5  14 16944.2 373.634  91
   0  -5  14 18061.6 367.512 105
   0  -5  14 16503.0 401.063  56
   0  -5 -14 16955.0 376.602  73
   0  -5 -14 18195.6 381.097  74
   0  -5  14 17649.4 402.392  54
   0  -5  14 17301.2 408.143  42
   0  -5 -14 17448.1 391.728  45
   0  -5 -14 18412.7 387.975  44
   0  -5  15 6070.81 215.003  56
   0  -5  15 6199.15 202.350  54
   0  -5 -15 6252.57 205.851  73
   0  -5 -15 6518.80 200.539  74
   0  -5  15 6314.02 191.637  91
   0  -5 -15 6370.59 210.622  45
   0  -5  15 6149.24 217.346  42
   0  -5 -15 5875.82 179.310  44
   0  -5 -16 402.581 41.2252  74
   0  -5  16 373.340 48.1928  56
   0  -5  16 507.716 54.7138  42
   0  -5 -16 434.940 47.4937  45
   0  -4   0 170679. 1471.15 138
   0  -4   0 173490. 1676.88 114
   0  -4   0 172625. 1494.56 161
   0  -4   0 174251. 1461.11 153
   0  -4   0 173346. 1502.51 155
   0  -4   0 170919. 1475.51 149
   0  -4   0 172289. 1483.71 143
   0  -4   0 170282. 1482.56 150
   0  -4   0 168040. 1470.41   2
   0  -4  -1 71520.8 1086.83 114
   0  -4   1 71220.8 951.903 138
   0  -4  -1 69208.4 950.492 138
   0  -4   1 68397.1 931.335 137
   0  -4   1 70239.0 1061.19 114
   0  -4  -1 68309.5 927.975 153
   0  -4   1 71521.1 981.135 154
   0  -4  -1 73879.5 995.800 154
   0  -4   1 68996.5 947.555 161
   0  -4   1 69588.0 956.446 155
   0  -4   1 68907.8 918.813 153
   0  -4  -1 70976.3 961.270 161
   0  -4  -1 70928.9 964.765 155
   0  -4   1 68540.3 945.916 143
   0  -4  -1 69375.6 946.721 149
   0  -4   1 71114.1 967.894 150
   0  -4  -1 70291.5 957.763 150
   0  -4  -1 71759.6 956.713 146
   0  -4   1 67877.7 932.313 149
   0  -4  -1 70410.4 955.140 143
   0  -4   1 67874.9 929.182   2
   0  -4  -1 66791.1 940.491   2
   0  -4  -2 37550.7 804.753 114
   0  -4   2 38446.7 785.046 114
   0  -4  -2 37581.6 715.382 138
   0  -4   2 36786.5 687.827 137
   0  -4   2 37764.0 697.525 138
   0  -4   2 36384.3 704.127 161
   0  -4   2 37827.6 728.358 154
   0  -4   2 36541.9 678.133 153
   0  -4  -2 38782.0 731.552 154
   0  -4  -2 37441.7 701.416 153
   0  -4  -2 37437.8 710.296 161
   0  -4   2 37135.6 709.195 155
   0  -4  -2 36874.8 706.813 155
   0  -4   2 37408.8 695.221   2
   0  -4  -2 35272.9 695.362   2
   0  -4  -2 38802.3 721.108 150
   0  -4   2 36676.2 705.333 150
   0  -4  -2 37021.7 699.483 146
   0  -4   2 37920.1 706.445 149
   0  -4  -2 38705.8 708.403 141
   0  -4  -2 36802.6 700.504 149
   0  -4  -2 36832.2 703.671 143
   0  -4   2 36962.4 703.989 143
   0  -4  -3 112962. 1261.91 150
   0  -4  -3 110297. 1245.71 149
   0  -4   3 108480. 1222.51 149
   0  -4  -3 110554. 1252.82 143
   0  -4  -3 113833. 1249.80 141
   0  -4  -3 109933. 1229.18 146
   0  -4   3 108472. 1235.81 143
   0  -4   3 105438. 1220.23 150
   0  -4  -3 111976. 1252.94 161
   0  -4   3 109668. 1254.39 161
   0  -4  -3 117844. 1308.56 154
   0  -4  -3 112272. 1252.21 153
   0  -4   3 111389. 1284.51 154
   0  -4   3 109307. 1249.75 155
   0  -4   3 107136. 1185.67 153
   0  -4  -3 116445. 1215.63 152
   0  -4  -3 112042. 1264.12 155
   0  -4   3 115948. 1351.64 114
   0  -4  -3 109038. 1396.07 114
   0  -4  -3 108451. 1251.81 138
   0  -4   3 113056. 1232.62 138
   0  -4   3 111337. 1219.24 137
   0  -4   3 107056. 1269.64 112
   0  -4   3 108483. 1204.61   2
   0  -4  -3 103636. 1227.43   2
   0  -4  -4 103551. 1239.16 141
   0  -4  -4 103359. 1252.70 143
   0  -4   4 100290. 1218.25 149
   0  -4   4 99000.2 1221.82 143
   0  -4  -4 103022. 1233.71 146
   0  -4  -4 103258. 1258.51 149
   0  -4   4 102826. 1258.92 155
   0  -4   4 101968. 1253.46 161
   0  -4  -4 111744. 1240.49 152
   0  -4  -4 103636. 1258.07 155
   0  -4  -4 104963. 1264.18 150
   0  -4  -4 103848. 1245.99 161
   0  -4   4 100870. 1193.14 153
   0  -4  -4 102308. 1253.37 153
   0  -4   4 104638. 1299.83 154
   0  -4  -4 112583. 1333.32 154
   0  -4   4 103430. 1214.89 138
   0  -4   4 102667. 1211.33 137
   0  -4  -4 100921. 1250.07 138
   0  -4   4 110830. 1277.33 114
   0  -4  -4 100927. 1374.34 114
   0  -4   4 100287. 1285.59 112
   0  -4   4 102028. 1194.96   2
   0  -4  -4 94194.7 1342.82  19
   0  -4  -4 95819.3 1222.30   2
   0  -4  -5 301.322 90.7283  19
   0  -4   5 376.086 83.6753   2
   0  -4  -5 376.388 80.9340 150
   0  -4  -5 285.307 76.0377 141
   0  -4   5 430.374 87.6637 143
   0  -4  -5 195.102 59.0157 149
   0  -4  -5 173.478 61.9486 143
   0  -4  -5 427.151 89.0707 146
   0  -4   5 256.108 80.6855 149
   0  -4  -5 352.503 84.3709 153
   0  -4  -5 398.780 94.0666 161
   0  -4  -5 220.813 63.5045 152
   0  -4   5 344.905 87.1842 154
   0  -4   5 291.168 75.8425 155
   0  -4  -5 285.134 81.1284 154
   0  -4   5 734.843 110.850 153
   0  -4  -5 394.776 86.3306 155
   0  -4   5 307.889 82.8494 161
   0  -4   5 322.416 84.9273 137
   0  -4   5 293.995 78.4834 138
   0  -4  -5 442.178 96.4465 138
   0  -4  -5 342.752 95.2235 114
   0  -4   5 328.977 100.033 112
   0  -4  -5 384.459 57.2407  33
   0  -4  -6 66343.6 1196.92  19
   0  -4   6 66797.1 1055.30   2
   0  -4  -6 65906.3 1109.91 143
   0  -4   6 62687.2 1069.77 143
   0  -4  -6 67284.2 1102.39 146
   0  -4   6 65651.7 1095.85 140
   0  -4  -6 69447.2 1125.85 141
   0  -4   6 61757.6 1049.59 149
   0  -4  -6 66805.8 1131.77 149
   0  -4  -6 68882.2 1130.45 150
   0  -4   6 66236.2 1118.17 161
   0  -4  -6 76886.9 1233.30 154
   0  -4  -6 75081.0 1134.04 152
   0  -4   6 63696.3 1036.66 153
   0  -4   6 64824.2 1109.30 155
   0  -4  -6 67745.5 1110.35 161
   0  -4  -6 67633.8 1103.50 159
   0  -4  -6 67848.0 1121.17 155
   0  -4   6 69353.6 1166.01 154
   0  -4   6 66510.6 1074.11 137
   0  -4  -6 65238.7 1175.98 114
   0  -4  -6 63982.3 1107.80 138
   0  -4   6 67296.3 1073.50 138
   0  -4   6 62942.4 1143.91 112
   0  -4  -6 69437.5 789.649  33
   0  -4   7 24338.7 671.024 153
   0  -4  -7 27342.7 761.825 150
   0  -4  -7 29276.6 753.749 152
   0  -4  -7 26129.3 729.111 161
   0  -4  -7 26525.9 734.856 159
   0  -4   7 24990.8 726.203 155
   0  -4  -7 29354.0 812.360 154
   0  -4   7 25421.6 731.614 161
   0  -4  -7 25998.3 728.540 155
   0  -4   7 25629.8 722.604 140
   0  -4   7 25430.2 708.076 149
   0  -4  -7 26804.5 736.411 146
   0  -4  -7 26110.9 739.937 143
   0  -4  -7 27085.7 741.036 141
   0  -4  -7 25368.5 735.766 149
   0  -4   7 25782.6 725.345 143
   0  -4   7 26033.1 711.330 138
   0  -4  -7 26081.5 745.510 138
   0  -4   7 26830.8 715.469 137
   0  -4  -7 25702.8 757.955 114
   0  -4   7 25491.8 768.853 112
   0  -4   7 26990.7 706.305   2
   0  -4  -7 25476.7 773.088  19
   0  -4  -8 31741.3 630.657  44
   0  -4  -8 34163.9 568.083  35
   0  -4  -8 31887.9 877.376  19
   0  -4   8 31674.0 812.834   2
   0  -4  -8 34828.0 915.477 150
   0  -4   8 29072.1 771.492 153
   0  -4   8 30134.2 851.661 161
   0  -4  -8 31924.4 858.641 161
   0  -4  -8 31338.2 851.609 159
   0  -4  -8 31592.0 855.017 155
   0  -4   8 30736.4 862.565 155
   0  -4   8 29554.3 810.466 149
   0  -4  -8 31306.2 851.052 144
   0  -4  -8 32893.4 869.985 146
   0  -4   8 30744.3 840.060 143
   0  -4   8 30007.1 837.564 140
   0  -4  -8 30606.4 848.763 143
   0  -4  -8 31707.7 856.153 141
   0  -4   8 31547.8 643.452  54
   0  -4   8 31449.8 643.987  56
   0  -4  -8 31496.6 875.589 114
   0  -4  -8 30076.6 857.256 138
   0  -4   8 31176.9 826.908 137
   0  -4  -8 32431.6 599.782 129
   0  -4   8 30252.0 878.568 112
   0  -4   8 31787.5 643.045  91
   0  -4  -9 15725.2 454.590  44
   0  -4   9 16509.7 436.451  50
   0  -4  -9 17822.6 424.469  35
   0  -4   9 16318.7 615.820   2
   0  -4  -9 17199.7 652.608  19
   0  -4   9 15164.8 583.129 153
   0  -4   9 15348.6 650.881 155
   0  -4  -9 17522.5 675.525 161
   0  -4   9 14839.4 637.390 161
   0  -4  -9 16831.2 682.082 150
   0  -4  -9 16196.2 650.443 159
   0  -4  -9 17461.9 675.874 155
   0  -4   9 16153.9 655.024 140
   0  -4  -9 16674.2 653.065 141
   0  -4   9 14889.6 626.625 143
   0  -4  -9 17122.6 667.276 144
   0  -4   9 15223.1 619.268 149
   0  -4  -9 16056.3 653.983 143
   0  -4  -9 15847.5 640.166 146
   0  -4  -9 16933.4 444.460  73
   0  -4  -9 16991.9 430.187  75
   0  -4   9 16110.9 485.514  56
   0  -4   9 15775.5 452.581  55
   0  -4   9 16703.2 490.596  54
   0  -4  -9 16915.7 433.350 133
   0  -4  -9 16337.1 449.431 129
   0  -4  -9 15759.2 658.501 138
   0  -4   9 15456.2 616.516 137
   0  -4   9 15566.6 636.138 112
   0  -4   9 16547.0 466.525  91
   0  -4 -10 12188.0 359.730  35
   0  -4 -10 11186.5 383.226  44
   0  -4  10 10402.4 478.487 153
   0  -4 -10 12006.4 576.102 159
   0  -4  10 11547.1 588.369 161
   0  -4  10 11107.0 576.756 155
   0  -4 -10 11272.4 559.477 155
   0  -4 -10 11891.8 574.686 161
   0  -4 -10 12014.9 606.946 150
   0  -4 -10 11962.1 573.207 144
   0  -4  10 11012.8 556.713 143
   0  -4  10 11292.4 571.149 140
   0  -4 -10 11731.6 584.988 146
   0  -4 -10 11487.4 553.282 141
   0  -4  10 10376.1 519.911 149
   0  -4 -10 12181.2 579.105 147
   0  -4  10 10980.3 536.611 137
   0  -4 -10 11635.8 369.507 133
   0  -4 -10 11447.0 394.259 129
   0  -4 -10 11645.1 590.412 138
   0  -4  10 12503.9 424.766  68
   0  -4 -10 11191.7 359.886  75
   0  -4  10 10944.8 395.022  54
   0  -4 -10 11635.3 376.197  73
   0  -4  10 11004.5 410.525  56
   0  -4  10 10769.0 373.945  55
   0  -4  10 10641.3 530.894 112
   0  -4  10 11065.2 383.679  91
   0  -4  11 2752.87 194.723  91
   0  -4 -11 2530.99 175.444 133
   0  -4  11 2707.93 199.142  56
   0  -4  11 3083.92 209.524  68
   0  -4 -11 2644.72 180.884  73
   0  -4  11 2620.82 194.409  54
   0  -4  11 2677.41 185.101  55
   0  -4 -11 2796.10 183.863  75
   0  -4  11 2455.99 254.029 112
   0  -4 -11 2541.44 182.051  44
   0  -4  12 6757.72 290.629  91
   0  -4 -12 6092.89 270.348 133
   0  -4  12 6308.97 404.167 112
   0  -4 -12 7124.11 299.369  44
   0  -4 -12 6444.03 282.754  45
   0  -4  12 7281.37 319.230  54
   0  -4  12 6822.57 309.913  56
   0  -4  12 7755.56 318.112  68
   0  -4  12 7325.19 297.574  55
   0  -4 -12 6623.68 282.387  73
   0  -4 -12 6441.64 275.586  75
   0  -4  13 16780.7 437.714  91
   0  -4  13 16583.2 641.886 112
   0  -4 -13 16271.0 436.510  45
   0  -4 -13 18584.1 462.404  44
   0  -4  13 18788.8 473.605  68
   0  -4  13 16645.6 464.895  56
   0  -4  13 17806.6 471.672  54
   0  -4 -13 16780.9 439.638  73
   0  -4  13 18713.2 447.837  55
   0  -4  14 2547.01 161.270  91
   0  -4 -14 3013.42 171.530  44
   0  -4 -14 2600.89 167.922  45
   0  -4  14 2797.81 176.400  54
   0  -4 -14 2318.21 163.203  73
   0  -4  14 2599.25 178.138  56
   0  -4  14 3033.88 178.475  68
   0  -4  15 12303.6 312.359  91
   0  -4 -15 11766.8 322.450  45
   0  -4  15 11725.2 343.542  42
   0  -4  15 12676.6 322.461  68
   0  -4  15 11674.0 340.542  56
   0  -4  15 12599.1 338.042  54
   0  -4 -15 10916.0 316.696  73
   0  -4  16 3408.55 166.255  42
   0  -4 -16 3529.61 156.700  45
   0  -4 -16 3297.30 158.557  73
   0  -4  16 3592.66 152.338  54
   0  -4 -16 3411.68 162.461  74
   0  -4  16 3186.71 159.626  56
   0  -4  17 5961.96 180.058  56
   0  -4 -17 6251.60 184.466  74
   0  -4  17 6055.61 170.937 105
   0  -4  17 6449.30 191.364  42
   0  -3   0 30.7837 38.8237 150
   0  -3   0 124.040 47.3494 143
   0  -3   0 37.4974 35.7634 149
   0  -3   0 21.4762 36.5603 161
   0  -3   0 17.0894 38.9915 155
   0  -3   0-9.25617 41.4569 153
   0  -3   0 63.9108 35.3770 154
   0  -3   0 72.7752 49.1642 114
   0  -3   0 57.0899 32.1019   2
   0  -3  -1 36192.6 568.152 146
   0  -3   1 34308.9 560.408 150
   0  -3   1 35502.8 576.169 143
   0  -3   1 34987.3 564.268 149
   0  -3  -1 36222.0 576.649 150
   0  -3  -1 35995.0 579.525 143
   0  -3  -1 34834.0 564.351 149
   0  -3   1 36131.5 576.044 161
   0  -3   1 35899.5 576.455 154
   0  -3  -1 35634.2 572.776 155
   0  -3  -1 36984.8 580.009 161
   0  -3   1 35299.8 557.554 153
   0  -3  -1 36579.0 577.956 154
   0  -3  -1 35327.5 564.335 153
   0  -3   1 36171.9 579.153 155
   0  -3  -1 36216.7 651.360 114
   0  -3   1 36298.0 631.812 114
   0  -3   1 35757.4 563.494 137
   0  -3  -1 36348.3 577.872 138
   0  -3   1 36507.6 569.413 138
   0  -3   1 35644.3 575.752 112
   0  -3  -1 35272.3 570.179   2
   0  -3   1 35244.9 561.930   2
   0  -3  -2 118052. 1059.83 146
   0  -3  -2 118977. 1046.12 141
   0  -3  -2 120476. 1081.25 143
   0  -3   2 120084. 1078.82 143
   0  -3  -2 118743. 1064.24 150
   0  -3   2 115283. 1051.57 149
   0  -3  -2 116141. 1056.20 149
   0  -3  -2 119952. 1071.59 161
   0  -3   2 119920. 1075.61 154
   0  -3  -2 120784. 1075.85 155
   0  -3  -2 119521. 1072.08 154
   0  -3  -2 116380. 1050.44 153
   0  -3   2 118389. 1078.33 155
   0  -3   2 117744. 1041.61 153
   0  -3   2 118831. 1075.18 161
   0  -3  -2 118904. 1075.11 138
   0  -3   2 120266. 1051.09 138
   0  -3   2 116993. 1037.92 137
   0  -3  -2 117621. 1206.94 114
   0  -3   2 121608. 1138.33 114
   0  -3   2 116016. 1086.89 112
   0  -3   2 118371. 1036.16   2
   0  -3  -2 115823. 1061.62   2
   0  -3  -3 7888.24 280.424 141
   0  -3   3 7487.85 277.567 140
   0  -3  -3 7886.42 285.154 146
   0  -3  -3 7802.15 287.806 149
   0  -3   3 7149.57 276.962 143
   0  -3   3 6992.60 271.918 149
   0  -3  -3 7886.33 290.555 143
   0  -3  -3 7462.77 276.710 150
   0  -3  -3 8120.26 259.045 145
   0  -3  -3 7502.62 283.139 153
   0  -3   3 7132.97 266.443 153
   0  -3   3 7273.62 277.434 154
   0  -3  -3 7979.82 289.833 155
   0  -3   3 7324.94 280.049 155
   0  -3  -3 7686.37 284.098 161
   0  -3   3 7323.91 277.637 161
   0  -3  -3 7654.00 282.317 154
   0  -3   3 7632.99 276.136 138
   0  -3  -3 7674.47 288.007 138
   0  -3  -3 7472.52 309.453 114
   0  -3   3 7395.72 270.925 137
   0  -3   3 8012.10 290.353 114
   0  -3   3 7164.71 284.558 112
   0  -3  -3 8230.84 232.633  15
   0  -3   3 7818.86 275.177   2
   0  -3  -4 99499.7 1059.44 146
   0  -3  -4 98560.6 1073.90 143
   0  -3   4 98164.7 1057.61 149
   0  -3   4 98297.3 1058.01 140
   0  -3   4 98926.2 1067.55 143
   0  -3  -4 106359. 999.198 145
   0  -3  -4 98347.3 1077.96 149
   0  -3  -4 98802.6 1047.95 141
   0  -3  -4 98561.6 1016.30 152
   0  -3  -4 101076. 1071.51 161
   0  -3  -4 102495. 1091.10 154
   0  -3  -4 100016. 1079.02 155
   0  -3   4 95429.2 1018.30 153
   0  -3   4 98471.8 1074.97 161
   0  -3  -4 99193.5 1062.05 150
   0  -3  -4 97334.6 1079.42 153
   0  -3  -4 96149.4 1154.37 114
   0  -3  -4 96493.1 1073.12 138
   0  -3   4 98936.9 1033.01 138
   0  -3   4 98028.3 1029.19 137
   0  -3   4 104533. 1027.73 114
   0  -3   4 94391.4 1090.70 112
   0  -3  -4 100728. 945.695   1
   0  -3   4 103299. 1039.94   2
   0  -3  -5 8980.72 349.980 149
   0  -3  -5 8777.15 334.817 141
   0  -3  -5 9033.15 339.234 146
   0  -3   5 8836.45 340.535 143
   0  -3  -5 9156.95 347.949 143
   0  -3   5 8775.67 337.306 140
   0  -3   5 9036.68 342.547 149
   0  -3  -5 9649.32 323.089 145
   0  -3  -5 8964.56 329.928 152
   0  -3  -5 8953.98 353.065 153
   0  -3   5 8043.37 317.849 153
   0  -3   5 8692.34 341.906 161
   0  -3  -5 8881.67 340.567 155
   0  -3  -5 9426.04 355.427 154
   0  -3  -5 8911.18 339.856 161
   0  -3  -5 9168.43 342.332 150
   0  -3   5 8805.03 328.033 138
   0  -3  -5 8575.60 338.822 138
   0  -3   5 9417.65 295.652 114
   0  -3  -5 8630.61 361.612 114
   0  -3   5 9009.41 329.689 137
   0  -3   5 8473.94 352.077 112
   0  -3  -5 8665.97 298.482   1
   0  -3  -5 10050.3 392.666  19
   0  -3  -5 9069.64 291.659  22
   0  -3   5 8526.12 345.419  24
   0  -3   5 8643.86 315.646   2
   0  -3  -6 25238.2 648.932  19
   0  -3   6 23867.9 621.868  24
   0  -3   6 26061.9 589.426   2
   0  -3   6 25429.3 611.683 149
   0  -3  -6 26072.8 615.598 146
   0  -3  -6 25946.5 638.876 149
   0  -3  -6 27958.3 586.387 145
   0  -3   6 26418.4 623.557 140
   0  -3   6 26243.7 628.125 143
   0  -3  -6 26664.2 636.364 143
   0  -3  -6 27226.8 626.810 141
   0  -3  -6 26846.6 615.419 152
   0  -3  -6 26957.5 629.781 161
   0  -3  -6 28404.3 669.721 154
   0  -3  -6 26910.3 630.260 155
   0  -3  -6 26376.2 623.095 159
   0  -3   6 25123.9 593.152 153
   0  -3  -6 27002.9 633.047 150
   0  -3   6 25720.9 628.490 161
   0  -3  -6 25361.5 624.702 138
   0  -3  -6 25859.3 643.421 114
   0  -3   6 27112.9 610.488 138
   0  -3   6 26625.1 605.981 137
   0  -3   6 24618.8 643.504 112
   0  -3  -6 27451.1 461.185  33
   0  -3   7 20655.1 560.638   2
   0  -3   7 20236.9 610.519  24
   0  -3  -7 19350.6 597.283  19
   0  -3  -7 19941.1 581.790 144
   0  -3  -7 19951.6 602.458 149
   0  -3   7 20221.1 594.243 143
   0  -3   7 20525.3 593.347 140
   0  -3  -7 20323.7 584.197 141
   0  -3  -7 20239.7 586.023 146
   0  -3  -7 19767.5 592.173 143
   0  -3   7 19938.3 581.953 149
   0  -3   7 19891.4 597.337 161
   0  -3  -7 20067.1 584.096 159
   0  -3  -7 20465.0 589.338 161
   0  -3   7 19419.6 560.088 153
   0  -3  -7 20901.8 603.791 150
   0  -3  -7 21437.5 628.905 154
   0  -3  -7 20049.0 571.818 152
   0  -3  -7 19306.1 575.558 155
   0  -3  -7 20323.7 595.170 114
   0  -3   7 20952.1 580.179 137
   0  -3  -7 19636.5 592.808 138
   0  -3   7 19654.4 609.260 112
   0  -3  -7 20290.0 415.463  33
   0  -3  -8 63179.1 1110.34  19
   0  -3   8 64191.8 1071.04   2
   0  -3   8 60454.5 1130.18  24
   0  -3   8 61028.9 1113.80 143
   0  -3  -8 63368.5 1108.80 141
   0  -3   8 60018.6 1092.70 149
   0  -3  -8 63260.0 1117.63 144
   0  -3   8 60763.5 1099.76 140
   0  -3  -8 62996.4 1114.23 146
   0  -3  -8 62447.3 1130.60 143
   0  -3  -8 63790.1 1154.85 150
   0  -3  -8 63587.9 1121.45 159
   0  -3   8 60444.9 1126.97 161
   0  -3   8 60694.1 1057.20 153
   0  -3  -8 63513.3 1118.90 161
   0  -3  -8 62451.7 1116.17 155
   0  -3  -8 65758.3 1088.78 152
   0  -3  -8 64966.4 1115.97 114
   0  -3   8 61460.4 1079.41 137
   0  -3  -8 59648.1 1112.30 138
   0  -3   8 60333.6 1116.71 112
   0  -3  -8 62394.1 763.934  33
   0  -3  -8 63345.8 740.954  35
   0  -3  -9 20403.1 649.964  19
   0  -3   9 18206.1 647.263  24
   0  -3   9 20733.6 648.077   2
   0  -3  -9 19996.6 675.144 161
   0  -3   9 19170.6 632.972 153
   0  -3  -9 20035.3 628.153 152
   0  -3  -9 21322.5 723.635 150
   0  -3   9 18613.3 677.799 161
   0  -3  -9 19644.6 670.778 155
   0  -3  -9 19699.3 677.771 159
   0  -3  -9 20102.3 676.230 146
   0  -3   9 18911.1 666.077 143
   0  -3   9 20128.9 676.454 149
   0  -3   9 19041.7 665.877 140
   0  -3  -9 19928.6 672.512 144
   0  -3  -9 19400.1 648.720 141
   0  -3  -9 19719.1 678.040 143
   0  -3   9 20231.7 663.183 137
   0  -3  -9 19067.6 677.684 138
   0  -3   9 19039.4 645.379 112
   0  -3  -9 19290.2 433.180  35
   0  -3 -10 17279.2 425.660  35
   0  -3 -10 17890.6 456.938  44
   0  -3  10 16663.8 458.004  46
   0  -3  10 16297.0 630.473  24
   0  -3 -10 17922.0 597.092  14
   0  -3 -10 17308.0 656.226 159
   0  -3 -10 17290.4 648.538 155
   0  -3 -10 18494.0 623.678 152
   0  -3 -10 18700.0 711.252 150
   0  -3  10 16217.3 589.058 153
   0  -3  10 17125.7 673.353 161
   0  -3 -10 16395.5 641.287 161
   0  -3 -10 17315.8 617.384 148
   0  -3 -10 17179.5 650.714 147
   0  -3  10 16675.2 652.344 143
   0  -3  10 16565.7 636.561 149
   0  -3 -10 18044.0 671.143 146
   0  -3 -10 17250.6 635.472 141
   0  -3 -10 17387.8 653.932 144
   0  -3  10 16566.2 643.600 140
   0  -3 -10 17514.7 439.081  75
   0  -3  10 18151.5 485.807  68
   0  -3  10 16402.3 457.751  60
   0  -3  10 17641.6 476.135  54
   0  -3  10 16865.1 436.540  55
   0  -3 -10 17871.4 448.436  73
   0  -3 -10 17847.2 463.156 129
   0  -3 -10 17188.0 435.139 133
   0  -3  10 16539.7 623.234 137
   0  -3 -10 16222.8 651.073 138
   0  -3  10 16469.0 613.192 112
   0  -3  10 17318.5 447.291  91
   0  -3 -11 1536.48 135.520  44
   0  -3  11 1659.36 145.865  46
   0  -3 -11 1329.50 128.741  35
   0  -3  11 1533.72 207.546  24
   0  -3 -11 1430.78 176.854  14
   0  -3  11 1471.14 210.796 161
   0  -3 -11 1496.49 199.311 155
   0  -3  11 1445.96 180.901 153
   0  -3 -11 1448.35 194.729 159
   0  -3 -11 1912.37 231.394 150
   0  -3 -11 1407.70 194.214 161
   0  -3  11 1589.14 202.085 140
   0  -3 -11 1961.61 235.828 147
   0  -3 -11 1541.64 199.708 141
   0  -3 -11 1447.67 189.366 148
   0  -3  11 1405.13 186.438 149
   0  -3 -11 1551.43 200.605 146
   0  -3 -11 1591.37 202.315 144
   0  -3  11 1590.62 205.401 143
   0  -3  11 1391.14 141.759  54
   0  -3 -11 1654.02 138.058  75
   0  -3  11 1663.01 148.930  68
   0  -3 -11 1493.88 138.947  73
   0  -3  11 1619.98 137.645  55
   0  -3  11 1252.20 132.849  60
   0  -3 -11 1560.32 204.833 138
   0  -3 -11 1476.24 132.721 133
   0  -3  11 1485.04 199.021 137
   0  -3  11 1491.60 196.036 112
   0  -3  11 1378.56 130.385  95
   0  -3  11 1365.42 130.734  91
   0  -3  12 5372.35 262.880  46
   0  -3 -12 4723.61 233.800  35
   0  -3 -12 4969.47 244.521  45
   0  -3 -12 5389.55 254.035  44
   0  -3 -12 5045.59 339.676  14
   0  -3  12 4346.37 332.573  24
   0  -3  12 5124.80 380.297 161
   0  -3 -12 4834.53 301.505 151
   0  -3 -12 4911.18 352.302 141
   0  -3  12 5033.19 369.471 140
   0  -3 -12 5215.52 349.510 148
   0  -3 -12 4779.29 241.191 133
   0  -3 -12 5428.85 244.166  79
   0  -3  12 5001.56 246.558  91
   0  -3  12 4974.41 245.352  95
   0  -3  12 4681.54 338.410 112
   0  -3  12 4828.44 254.541  54
   0  -3  12 5014.78 259.082  68
   0  -3 -12 4642.23 239.209  75
   0  -3  12 4714.94 249.219  60
   0  -3 -12 4589.95 238.877  73
   0  -3 -13 3385.83 280.778  14
   0  -3 -13 3291.18 201.010  75
   0  -3  13 3524.66 214.380  68
   0  -3 -13 3507.18 208.788  73
   0  -3  13 3893.63 227.072  54
   0  -3  13 3709.11 210.074  91
   0  -3 -13 3916.62 207.236  79
   0  -3 -13 3390.28 203.236 133
   0  -3  13 3208.25 280.503 112
   0  -3 -13 3605.00 208.407  45
   0  -3  13 4092.07 226.666  46
   0  -3 -14 11612.9 510.520  14
   0  -3 -14 12248.9 352.352  79
   0  -3  14 12316.6 363.689  91
   0  -3  14 10489.4 502.484 112
   0  -3 -14 12007.9 365.421  45
   0  -3  14 12172.8 374.055  46
   0  -3  14 11698.8 375.006  54
   0  -3  14 10910.2 370.366  56
   0  -3 -14 10981.6 357.233  73
   0  -3  14 12792.2 393.835  68
   0  -3 -15 1076.49 99.7294  79
   0  -3  15 1182.55 105.636  91
   0  -3  15 1145.40 109.988  46
   0  -3 -15 924.276 96.8528  45
   0  -3  15 856.270 104.847  56
   0  -3  15 1206.72 114.047  54
   0  -3  15 886.892 101.102  68
   0  -3 -15 926.738 105.964  73
   0  -3 -16 3899.31 168.069  79
   0  -3 -16 3855.15 175.513  45
   0  -3  16 3831.07 173.774  46
   0  -3 -16 3798.69 193.772  74
   0  -3  16 3802.63 184.662  68
   0  -3 -16 3732.78 189.512  73
   0  -3  16 3366.08 181.028  56
   0  -3  16 3902.86 179.796  54
   0  -3  17 6165.42 217.328  42
   0  -3  17 6658.95 209.317  68
   0  -3 -17 6371.09 220.131  74
   0  -3  17 6253.00 213.916  56
   0  -3  18 383.163 45.1741  56
   0  -3 -18 471.948 54.0276  74
   0  -3  18 405.065 49.1164 105
   0  -3  18 402.162 47.8856  42
   0  -2   0 100912. 757.898 138
   0  -2   0 103507. 850.563 114
   0  -2   0 97995.8 739.674 153
   0  -2   0 97533.7 741.731 154
   0  -2   0 101460. 763.513 155
   0  -2   0 101180. 765.119 161
   0  -2   0 99864.6 750.741   2
   0  -2   0 98952.6 746.122 150
   0  -2  -1 109907. 811.766 149
   0  -2  -1 110379. 800.045 150
   0  -2   1 112430. 818.068 155
   0  -2  -1 108949. 799.260 153
   0  -2  -1 113051. 810.961 161
   0  -2   1 108778. 785.552 153
   0  -2  -1 116497. 824.860 155
   0  -2   1 112215. 825.101 161
   0  -2   1 109970. 802.889 154
   0  -2  -1 109673. 800.689 154
   0  -2   1 110682. 793.898 138
   0  -2   1 110039. 785.250 137
   0  -2  -1 110455. 808.351 138
   0  -2   1 114499. 868.772 114
   0  -2   1 110752. 819.551 112
   0  -2  -1 112199. 670.059  12
   0  -2   1 109617. 789.155   2
   0  -2  -2 25166.9 400.824 150
   0  -2   2 26612.9 410.587 140
   0  -2   2 26027.6 411.671 149
   0  -2  -2 26129.4 411.984 149
   0  -2  -2 27040.8 407.376 141
   0  -2  -2 26252.4 413.604 143
   0  -2  -2 26734.7 407.562 146
   0  -2   2 26734.9 415.600 143
   0  -2   2 24307.8 388.645 153
   0  -2  -2 26581.0 412.996 155
   0  -2  -2 26294.2 411.606 161
   0  -2  -2 26074.9 412.454 153
   0  -2  -2 26280.8 405.983 154
   0  -2   2 25605.4 413.423 161
   0  -2  -2 25935.4 413.800 138
   0  -2   2 26271.2 401.156 138
   0  -2   2 25847.1 395.608 137
   0  -2  -2 26939.7 465.801 114
   0  -2   2 26782.2 413.992 114
   0  -2   2 25823.7 424.310 112
   0  -2   2 26187.8 395.885   2
   0  -2  -2 25207.8 349.627   1
   0  -2   3 21902.7 397.327 140
   0  -2   3 21781.1 400.219 149
   0  -2  -3 22374.1 397.539 141
   0  -2  -3 22368.6 398.327 146
   0  -2  -3 21739.9 409.019 149
   0  -2  -3 22904.6 369.879 145
   0  -2  -3 21987.9 403.254 143
   0  -2   3 22716.1 410.953 143
   0  -2  -3 21288.6 378.144 152
   0  -2  -3 22281.1 399.800 154
   0  -2  -3 23235.0 411.933 161
   0  -2   3 21298.8 401.554 161
   0  -2  -3 22439.9 404.859 155
   0  -2  -3 21887.2 410.651 153
   0  -2   3 21603.4 393.166 153
   0  -2  -3 21565.3 394.754 150
   0  -2  -3 21759.1 439.406 114
   0  -2   3 22242.8 391.341 137
   0  -2   3 21650.0 389.649 138
   0  -2  -3 22026.2 407.033 138
   0  -2   3 21844.8 424.252 112
   0  -2   3 22139.4 387.746   2
   0  -2  -3 20894.2 340.008   1
   0  -2  -3 22793.0 373.291  15
   0  -2  -4 104990. 962.410 143
   0  -2   4 105613. 954.002 149
   0  -2  -4 105493. 975.195 149
   0  -2   4 108790. 980.133 143
   0  -2   4 109113. 959.720 140
   0  -2  -4 109156. 886.614 145
   0  -2  -4 109037. 958.739 141
   0  -2  -4 107179. 944.944 146
   0  -2  -4 109043. 968.132 161
   0  -2  -4 104872. 937.980 150
   0  -2  -4 105743. 983.363 153
   0  -2  -4 106187. 920.684 152
   0  -2   4 106581. 966.772 161
   0  -2  -4 103741. 950.482 154
   0  -2   4 103492. 925.968 153
   0  -2  -4 108415. 963.174 155
   0  -2  -4 100592. 996.782 114
   0  -2   4 108567. 935.022 138
   0  -2  -4 106540. 977.280 138
   0  -2   4 106887. 927.992 137
   0  -2   4 106142. 1017.67 112
   0  -2   4 108600. 915.175   2
   0  -2  -4 107692. 918.762  15
   0  -2  -4 98382.5 821.691   1
   0  -2   4 108807. 1005.69  24
   0  -2   5 50489.1 721.426 149
   0  -2  -5 52210.7 727.476 141
   0  -2  -5 50992.1 744.747 149
   0  -2  -5 51837.5 677.700 145
   0  -2  -5 51073.2 734.219 143
   0  -2  -5 49523.6 707.646 146
   0  -2   5 49644.7 710.406 140
   0  -2  -5 52248.0 705.206 152
   0  -2  -5 53165.9 734.108 161
   0  -2  -5 51943.3 736.958 154
   0  -2   5 50537.8 732.380 161
   0  -2   5 50492.3 711.820 153
   0  -2  -5 52040.4 727.006 159
   0  -2  -5 52113.0 736.458 155
   0  -2  -5 49995.2 711.489 150
   0  -2  -5 48647.0 724.807 114
   0  -2   5 53153.2 717.411 138
   0  -2  -5 51298.1 736.529 138
   0  -2   5 51660.3 706.204 137
   0  -2   5 49201.0 764.238 112
   0  -2  -5 54236.0 537.448 108
   0  -2   5 52556.3 692.389   2
   0  -2  -5 49304.3 747.180  19
   0  -2  -5 51709.7 696.067  15
   0  -2  -5 48340.5 640.985   1
   0  -2  -5 51417.4 671.003  22
   0  -2  -5 54039.0 511.450   8
   0  -2   5 50480.4 754.490  24
   0  -2  -6 14953.0 424.877 146
   0  -2  -6 14697.7 434.246 143
   0  -2   6 14964.9 434.158 149
   0  -2   6 14863.9 425.817 140
   0  -2  -6 15376.9 450.065 149
   0  -2  -6 15743.4 401.693 145
   0  -2  -6 15218.4 431.423 144
   0  -2  -6 15587.2 434.684 141
   0  -2  -6 14664.0 411.882 152
   0  -2   6 15099.2 425.708 153
   0  -2  -6 16222.7 444.974 161
   0  -2  -6 14501.6 420.967 159
   0  -2   6 15221.8 442.739 161
   0  -2  -6 15297.5 445.121 154
   0  -2  -6 14761.7 425.422 155
   0  -2  -6 14834.9 428.282 150
   0  -2  -6 14474.3 417.936 114
   0  -2   6 14242.6 409.997 137
   0  -2  -6 15002.6 437.824 138
   0  -2   6 14982.4 450.405 112
   0  -2  -6 15515.2 316.435 108
   0  -2   6 14155.1 437.782  24
   0  -2  -6 17971.0 434.253  22
   0  -2  -6 14813.5 398.297   1
   0  -2  -6 16295.4 309.316   8
   0  -2  -6 14616.9 366.996  23
   0  -2   6 15518.8 413.613   2
   0  -2  -6 15339.9 442.569  19
   0  -2   7 34648.8 726.194 149
   0  -2   7 34746.3 718.926 140
   0  -2  -7 35248.9 733.986 143
   0  -2  -7 35940.6 726.630 144
   0  -2  -7 35720.4 724.973 146
   0  -2  -7 36899.3 656.695 145
   0  -2  -7 35122.1 713.454 141
   0  -2  -7 35814.2 729.249 161
   0  -2  -7 36947.3 763.700 154
   0  -2   7 33805.6 726.947 161
   0  -2   7 35575.9 715.359 153
   0  -2  -7 36157.5 738.038 150
   0  -2  -7 32823.2 666.613 152
   0  -2  -7 35871.8 732.595 155
   0  -2  -7 35238.5 723.822 159
   0  -2   7 35583.1 712.778 137
   0  -2  -7 33931.4 725.568 138
   0  -2  -7 34430.5 684.399 114
   0  -2   7 35245.2 739.568 112
   0  -2   7 33987.4 744.380  24
   0  -2   7 36307.2 690.491   2
   0  -2  -7 34360.8 698.161  19
   0  -2  -7 35042.0 620.161  23
   0  -2   8 39692.5 782.044   2
   0  -2  -8 40273.9 713.910  23
   0  -2  -8 39918.4 778.023  19
   0  -2   8 37626.9 814.114  24
   0  -2  -8 38562.2 822.157 146
   0  -2  -8 40772.2 732.217 145
   0  -2   8 38001.7 828.220 149
   0  -2  -8 37796.3 794.988 141
   0  -2  -8 39421.4 831.488 144
   0  -2   8 39136.2 833.451 140
   0  -2  -8 38768.3 770.394 152
   0  -2  -8 42871.4 904.656 154
   0  -2   8 38888.2 851.899 161
   0  -2  -8 38665.2 821.398 155
   0  -2  -8 40440.6 862.070 150
   0  -2  -8 39246.5 833.539 161
   0  -2  -8 39391.9 835.365 159
   0  -2   8 39609.5 815.633 153
   0  -2   8 40292.7 824.617 137
   0  -2  -8 37901.3 832.277 138
   0  -2   8 37566.2 791.345 112
   0  -2  -8 37531.3 542.974  35
   0  -2  -8 39476.6 567.067  33
   0  -2   9 9990.88 436.361  24
   0  -2  -9 10191.5 434.478 141
   0  -2  -9 9836.55 438.223 147
   0  -2   9 9643.22 435.842 140
   0  -2   9 11893.1 483.015 149
   0  -2  -9 10025.6 441.300 146
   0  -2  -9 9832.53 435.845 144
   0  -2  -9 9914.90 438.397 155
   0  -2  -9 10237.2 419.993 152
   0  -2   9 9563.48 443.366 161
   0  -2  -9 10594.1 466.762 150
   0  -2   9 9862.31 423.681 153
   0  -2  -9 9827.52 437.656 161
   0  -2  -9 9933.41 440.419 159
   0  -2  -9 9323.58 435.210 138
   0  -2   9 9280.15 415.788 137
   0  -2   9 9602.37 415.439 112
   0  -2  -9 9721.69 291.829  35
   0  -2  10 818.006 141.457  24
   0  -2 -10 891.063 144.421 161
   0  -2 -10 813.036 141.532 159
   0  -2  10 868.949 144.379 161
   0  -2 -10 787.633 125.437 152
   0  -2 -10 930.626 144.428 155
   0  -2  10 736.902 127.766 153
   0  -2 -10 756.299 130.308 146
   0  -2 -10 856.180 135.917 144
   0  -2 -10 908.301 148.567 147
   0  -2 -10 770.366 141.036 150
   0  -2  10 775.020 132.627 140
   0  -2 -10 920.605 141.683 148
   0  -2 -10 778.366 124.690 141
   0  -2  10 819.849 138.440 149
   0  -2 -10 722.402 138.658 138
   0  -2  10 1011.66 153.558 137
   0  -2  10 787.248 123.315 112
   0  -2 -10 913.309 95.8421  35
   0  -2 -11 4608.48 223.126  45
   0  -2  11 4248.15 218.535  43
   0  -2 -11 4326.28 215.938  35
   0  -2 -11 4217.20 296.055  14
   0  -2  11 3541.68 285.351  24
   0  -2 -11 4490.42 335.917 150
   0  -2 -11 4567.39 309.782 152
   0  -2 -11 4483.56 282.939 151
   0  -2  11 4281.81 325.367 161
   0  -2 -11 3959.23 303.995 161
   0  -2  11 4117.01 292.370 153
   0  -2 -11 4519.08 324.874 159
   0  -2 -11 4154.92 308.623 155
   0  -2 -11 4676.44 327.029 146
   0  -2 -11 4283.89 307.731 141
   0  -2 -11 4416.07 320.878 147
   0  -2  11 4140.78 310.442 140
   0  -2  11 4098.74 308.977 149
   0  -2 -11 4222.61 300.605 148
   0  -2 -11 4344.41 316.103 144
   0  -2 -11 5036.54 235.735  73
   0  -2  11 4124.95 223.681  54
   0  -2 -11 4303.45 218.694  75
   0  -2  11 4430.63 227.433  60
   0  -2 -11 3966.57 309.990 138
   0  -2  11 4698.59 323.355 137
   0  -2 -11 4465.39 222.528 133
   0  -2  11 4402.10 308.196 112
   0  -2  11 4214.76 219.169  95
   0  -2  11 4219.55 223.355  89
   0  -2 -12 53537.1 778.653  45
   0  -2 -12 51143.3 758.211  35
   0  -2 -12 54720.1 1105.15  14
   0  -2  12 51624.1 1099.06  24
   0  -2 -12 53814.7 1103.29 152
   0  -2 -12 53331.6 1133.93 159
   0  -2 -12 55757.3 1159.60 157
   0  -2 -12 51892.6 830.488 156
   0  -2 -12 53352.5 1141.77 161
   0  -2 -12 52431.8 994.467 151
   0  -2  12 51391.7 1054.32 153
   0  -2  12 53964.9 1179.79 161
   0  -2 -12 54708.7 1161.30 147
   0  -2 -12 54625.3 1105.85 148
   0  -2  12 50982.4 1101.76 149
   0  -2 -12 54738.4 1144.17 141
   0  -2  12 51023.3 1114.44 140
   0  -2 -12 57682.0 1192.70 146
   0  -2 -12 53954.2 1142.56 144
   0  -2  12 54164.1 829.392  68
   0  -2 -12 52025.7 779.562  75
   0  -2  12 55587.3 829.806  54
   0  -2 -12 51946.1 780.131  73
   0  -2  12 51004.5 788.542  60
   0  -2 -12 51638.7 1138.84 138
   0  -2  12 53412.3 761.402 119
   0  -2  12 52648.5 1114.61 137
   0  -2 -12 51755.6 779.263 133
   0  -2  12 53090.2 1089.64 112
   0  -2  12 55163.0 780.676  91
   0  -2  12 54020.1 797.615  95
   0  -2  12 48763.8 789.714  89
   0  -2 -12 55254.6 789.700  79
   0  -2 -13 43169.6 704.294  79
   0  -2  13 42207.3 706.585  95
   0  -2 -13 44362.7 688.007  87
   0  -2  13 44490.2 703.170  91
   0  -2  13 42935.1 730.669  54
   0  -2 -13 37632.2 677.215  75
   0  -2  13 41124.9 733.172  68
   0  -2  13 38619.2 695.243  60
   0  -2 -13 39420.4 688.094  73
   0  -2 -13 41811.1 989.004  14
   0  -2  13 39866.9 979.414  24
   0  -2 -13 37982.8 681.317 133
   0  -2  13 40568.1 967.298 112
   0  -2 -13 42074.5 694.359  45
   0  -2  13 42781.2 731.267  46
   0  -2  14 74460.6 919.194  95
   0  -2 -14 69578.2 898.799  79
   0  -2 -14 75598.7 888.314  87
   0  -2 -14 69781.4 1296.35  14
   0  -2  14 68723.2 1283.10  24
   0  -2 -14 65815.9 878.219  73
   0  -2  14 76380.2 955.932  54
   0  -2  14 66672.9 900.247  60
   0  -2  14 68931.8 944.145  68
   0  -2  14 69422.7 1269.65 112
   0  -2  14 72163.1 942.089  46
   0  -2 -14 74557.8 900.309  45
   0  -2  15 4463.79 323.720  24
   0  -2  15 5081.00 229.201  95
   0  -2 -15 4471.74 222.805  79
   0  -2 -15 4985.01 220.080  87
   0  -2 -15 5225.27 227.998  45
   0  -2  15 4732.74 235.110  46
   0  -2 -15 4403.34 225.602  73
   0  -2  15 4530.34 226.862  60
   0  -2  15 5218.81 240.678  54
   0  -2  15 4716.05 240.052  68
   0  -2 -16 6517.12 250.256  79
   0  -2  16 6660.22 257.721  46
   0  -2  16 6775.36 267.673  68
   0  -2  16 7275.44 256.739  54
   0  -2 -17 13.2766 28.7124  79
   0  -2  17 20.9359 31.9506  46
   0  -2  17 14.9898 30.8414  68
   0  -2  17 19.3237 31.2761  56
   0  -2 -17 36.9307 38.8716  74
   0  -2 -18 2153.27 107.272  79
   0  -2 -18 2078.01 119.398  74
   0  -2  18 2001.25 111.397  56
   0  -2  18 2201.41 118.137  68
   0  -2  18 2045.09 101.187  46
   0  -2  19 17195.1 269.629 105
   0  -2 -19 17239.7 261.682  74
   0  -1   0 142.075 24.7401 138
   0  -1   0 159.015 23.5513   2
   0  -1   0 113.617 20.9929 154
   0  -1   0 79.4907 18.4724 155
   0  -1   0 97.8443 19.4199 161
   0  -1   0 137.664 22.2992 153
   0  -1   1 17300.3 226.803 137
   0  -1   1 17163.8 226.660 138
   0  -1  -1 17553.5 235.345 138
   0  -1  -1 16133.9 193.410   1
   0  -1   1 17528.8 224.700   2
   0  -1   1 17668.6 233.407 140
   0  -1  -1 16629.7 231.148 149
   0  -1  -1 17410.1 229.483 150
   0  -1  -1 17461.3 234.658 153
   0  -1  -1 17597.6 229.751 154
   0  -1   1 17241.7 227.565 153
   0  -1   1 17869.6 238.944 161
   0  -1  -2 3364.72 117.246 138
   0  -1   2 3553.36 115.477 137
   0  -1   2 3558.75 115.900 138
   0  -1   2 3575.43 112.543   2
   0  -1  -2 2914.96 96.8729   1
   0  -1  -2 3399.36 120.736 149
   0  -1  -2 3373.52 116.216 141
   0  -1   2 3551.77 116.875 140
   0  -1  -2 3236.20 112.289 154
   0  -1  -2 3313.80 110.816 152
   0  -1   2 3685.81 122.469 161
   0  -1  -2 3339.44 113.958 150
   0  -1   2 3524.26 116.487 153
   0  -1  -2 3418.86 120.990 153
   0  -1   3 15836.5 283.396 140
   0  -1  -3 15517.2 297.497 149
   0  -1  -3 16478.2 292.179 141
   0  -1  -3 16024.9 269.278 145
   0  -1  -3 16074.2 294.293  15
   0  -1  -3 14806.4 257.255   1
   0  -1   3 15420.6 267.721   2
   0  -1   3 15002.1 254.331   4
   0  -1  -3 16038.3 293.450 138
   0  -1   3 16055.6 283.175 138
   0  -1   3 15699.4 278.081 137
   0  -1  -3 15863.9 286.708 139
   0  -1   3 16925.7 290.434 111
   0  -1   3 15693.9 285.734 153
   0  -1  -3 16070.3 286.617 154
   0  -1   3 15342.0 276.806 158
   0  -1   3 15676.4 290.915 161
   0  -1  -3 15574.1 299.066 153
   0  -1  -3 16009.9 281.345 152
   0  -1  -3 15483.3 282.098 150
   0  -1  -4 28848.8 456.143 143
   0  -1  -4 29608.7 451.156 141
   0  -1   4 28680.1 438.900 140
   0  -1  -4 28900.5 442.576 146
   0  -1  -4 27539.4 457.300 149
   0  -1  -4 28698.8 414.859 145
   0  -1  -4 26609.0 408.056   1
   0  -1   4 27380.2 388.407   4
   0  -1  -4 29170.9 449.133  15
   0  -1  -4 29749.0 365.396   8
   0  -1   4 28395.4 418.538   2
   0  -1  -4 28692.3 451.098 138
   0  -1  -4 28473.5 445.194 139
   0  -1  -4 27880.6 429.130 114
   0  -1   4 29063.7 439.238 137
   0  -1  -4 29441.7 370.096 108
   0  -1   4 29074.0 470.097 112
   0  -1   4 28079.4 430.449 111
   0  -1  -4 27896.7 442.971 154
   0  -1   4 28433.2 453.551 161
   0  -1   4 29142.6 450.372 153
   0  -1   4 28357.1 435.838 158
   0  -1  -4 29449.7 437.277 152
   0  -1   5 562936. 2242.57 140
   0  -1  -5 588428. 2288.41 141
   0  -1  -5 570736. 2269.16 144
   0  -1  -5 564618. 2305.69 143
   0  -1  -5 567438. 2252.07 146
   0  -1  -5 570116. 2049.96 145
   0  -1   5 571712. 2151.11   2
   0  -1  -5 555338. 2156.56   1
   0  -1   5 554089. 1974.54   4
   0  -1  -5 593920. 1844.42   8
   0  -1  -5 569646. 2174.54  22
   0  -1  -5 545269. 2218.06 139
   0  -1   5 573971. 2231.14 137
   0  -1  -5 590273. 2109.56 114
   0  -1  -5 555886. 2260.38 138
   0  -1   5 568085. 2216.33 111
   0  -1  -5 573514. 1877.49 108
   0  -1   5 584443. 2354.10 112
   0  -1   5 567539. 2319.20 161
   0  -1  -5 591812. 2223.75 152
   0  -1  -5 557670. 2262.25 154
   0  -1   5 566078. 2242.47 158
   0  -1  -5 573509. 2273.93 161
   0  -1  -5 561926. 2259.16 150
   0  -1  -5 563661. 2264.20 159
   0  -1  -5 564331. 2274.49 155
   0  -1  -6 2666.12 178.545 159
   0  -1  -6 2778.53 180.036 161
   0  -1  -6 2598.96 166.949 152
   0  -1  -6 2699.25 183.027 155
   0  -1  -6 2709.98 180.218 150
   0  -1   6 2558.71 182.089 158
   0  -1  -6 2760.79 185.267 154
   0  -1  -6 2626.70 174.607 146
   0  -1  -6 2564.08 170.637 141
   0  -1   6 2668.29 179.106 140
   0  -1  -6 2733.27 156.130 145
   0  -1  -6 2829.05 182.196 144
   0  -1   6 2632.07 166.744   2
   0  -1  -6 2757.72 160.437  19
   0  -1  -6 2831.57 173.942   1
   0  -1  -6 2532.11 160.191  22
   0  -1  -6 2705.93 140.601   8
   0  -1   6 2544.70 173.781  24
   0  -1   6 2842.48 158.019   4
   0  -1  -6 2760.51 161.648  23
   0  -1   6 2640.68 175.177 137
   0  -1  -6 2818.78 184.057 139
   0  -1  -6 2739.59 184.740 138
   0  -1   6 2581.47 58.8361 103
   0  -1  -6 2676.10 141.655 108
   0  -1   6 2501.35 169.132 112
   0  -1   6 2987.98 184.569 111
   0  -1   6 2666.65 60.2764  96
   0  -1  -7 130014. 1280.95 141
   0  -1   7 128438. 1289.47 140
   0  -1  -7 132547. 1317.73 144
   0  -1  -7 127457. 1300.61 147
   0  -1  -7 129091. 1296.96 146
   0  -1  -7 130443. 1158.12 145
   0  -1  -7 127635. 1209.16 152
   0  -1   7 128987. 1333.52 161
   0  -1  -7 130216. 1304.81 161
   0  -1   7 128077. 1285.24 158
   0  -1  -7 132610. 1322.40 159
   0  -1  -7 129528. 1325.35 150
   0  -1  -7 132268. 1356.17 154
   0  -1  -7 132840. 1321.22 155
   0  -1  -7 119316. 1248.21 139
   0  -1  -7 122827. 1280.46 138
   0  -1   7 125842. 1267.36 137
   0  -1   7 124931. 1232.23 111
   0  -1   7 126057. 1251.13 112
   0  -1  -7 135329. 1091.16 108
   0  -1  -7 128502. 1192.72  23
   0  -1   7 130161. 1299.74  24
   0  -1  -7 133422. 1308.59   1
   0  -1   7 134635. 1136.14   4
   0  -1  -8 9045.39 347.167  23
   0  -1   8 10350.8 334.223   4
   0  -1   8 9341.19 375.069  24
   0  -1  -8 9514.20 382.905 147
   0  -1  -8 9180.56 329.583 145
   0  -1  -8 9816.26 383.896 144
   0  -1  -8 10069.4 379.632 141
   0  -1  -8 9743.09 368.125 148
   0  -1  -8 9813.93 381.592 146
   0  -1   8 9225.51 366.960 140
   0  -1  -8 9823.00 361.529 152
   0  -1  -8 9718.99 379.450 155
   0  -1   8 9530.86 375.097 158
   0  -1  -8 10343.5 406.138 154
   0  -1  -8 9763.94 387.852 150
   0  -1  -8 9889.71 383.057 159
   0  -1  -8 9435.93 374.388 161
   0  -1   8 9393.37 384.156 161
   0  -1   8 9520.18 371.405 137
   0  -1  -8 9835.50 384.752 138
   0  -1  -8 9317.85 370.342 139
   0  -1  -8 10268.0 298.149 109
   0  -1   8 9236.73 361.169 111
   0  -1  -8 9891.54 324.047 108
   0  -1   8 9313.54 361.482 112
   0  -1   8 9716.55 255.063  29
   0  -1  -8 9310.78 260.441  33
   0  -1   9 28474.1 586.169   4
   0  -1  -9 29280.2 591.386  21
   0  -1   9 25322.9 642.370  24
   0  -1   9 26774.0 662.932 140
   0  -1  -9 27177.1 670.815 146
   0  -1  -9 26296.4 659.404 144
   0  -1  -9 27959.6 661.095 148
   0  -1  -9 28189.7 622.009 145
   0  -1  -9 27263.2 662.686 141
   0  -1  -9 26976.2 676.681 147
   0  -1  -9 26629.7 636.524 152
   0  -1  -9 27561.1 674.424 155
   0  -1  -9 27526.1 673.127 159
   0  -1   9 25736.1 650.388 158
   0  -1   9 27483.3 670.314 153
   0  -1  -9 28807.8 715.065 150
   0  -1   9 26667.2 682.053 161
   0  -1  -9 26209.0 660.122 161
   0  -1  -9 24799.4 638.387 139
   0  -1   9 26569.0 657.811 137
   0  -1  -9 25590.8 657.058 138
   0  -1   9 26524.3 638.736 112
   0  -1   9 25401.6 632.046 111
   0  -1  -9 27729.7 579.688 108
   0  -1  -9 27195.8 468.990  35
   0  -1  10 598.061 111.793  24
   0  -1 -10 467.437 106.932 147
   0  -1 -10 600.120 108.385 148
   0  -1 -10 403.889 97.6111 144
   0  -1 -10 825.997 135.399 150
   0  -1 -10 481.238 94.7280 145
   0  -1 -10 534.978 108.623 146
   0  -1  10 685.100 118.826 140
   0  -1 -10 508.017 98.5611 141
   0  -1 -10 530.335 109.253 159
   0  -1 -10 497.922 97.1519 152
   0  -1 -10 537.578 104.877 155
   0  -1  10 811.077 122.808 153
   0  -1 -10 564.479 110.680 161
   0  -1 -10 544.742 99.3133 151
   0  -1  10 577.438 109.556 158
   0  -1  10 572.647 115.141 161
   0  -1 -10 574.170 110.351 139
   0  -1  10 801.991 133.854 137
   0  -1 -10 546.460 107.987 138
   0  -1 -10 307.433 76.7512 108
   0  -1  10 303.077 96.4070 112
   0  -1  10 619.268 110.590 111
   0  -1 -10 660.637 81.3136  35
   0  -1 -11 36376.0 858.349  14
   0  -1  11 35961.1 850.003  24
   0  -1  11 34870.2 831.797 153
   0  -1  11 36771.0 892.530 161
   0  -1 -11 36308.5 866.451 159
   0  -1 -11 37204.9 855.027 152
   0  -1 -11 35178.5 851.979 161
   0  -1  11 35531.2 850.767 158
   0  -1 -11 36289.9 867.178 157
   0  -1 -11 39825.2 936.912 150
   0  -1 -11 36096.6 781.533 151
   0  -1 -11 36664.7 872.107 146
   0  -1 -11 39027.5 911.209 147
   0  -1 -11 35937.2 839.180 148
   0  -1 -11 35632.6 856.859 144
   0  -1 -11 36880.4 866.784 141
   0  -1  11 36088.7 868.047 140
   0  -1  11 35675.9 856.408 137
   0  -1 -11 34887.3 840.761 139
   0  -1 -11 35256.1 858.799 138
   0  -1  11 35977.9 836.425 111
   0  -1  11 36824.0 839.050 112
   0  -1 -11 34578.4 588.662  35
   0  -1  12 17943.2 448.197  43
   0  -1 -12 16671.7 425.029  35
   0  -1  12 19687.2 476.837  54
   0  -1 -12 18679.7 637.051  14
   0  -1  12 17627.7 619.340  24
   0  -1 -12 17217.3 493.485 156
   0  -1 -12 17888.2 623.346 152
   0  -1 -12 17673.9 634.282 159
   0  -1  12 17877.3 655.375 161
   0  -1 -12 17675.9 632.137 157
   0  -1 -12 17215.2 627.221 161
   0  -1  12 17498.9 608.056 153
   0  -1 -12 17552.6 575.255 151
   0  -1 -12 17359.4 640.344 147
   0  -1  12 18249.6 642.570 140
   0  -1 -12 18550.8 633.329 148
   0  -1 -12 17612.8 636.661 146
   0  -1 -12 17425.1 628.116 144
   0  -1 -12 17154.1 619.519 141
   0  -1 -12 17610.3 442.080  73
   0  -1 -12 24474.3 521.984  75
   0  -1  12 18210.6 451.247  60
   0  -1 -12 16407.5 619.837 138
   0  -1  12 17136.1 627.497 137
   0  -1  12 26877.5 740.618 112
   0  -1 -12 17959.4 449.786  79
   0  -1  12 17224.5 453.595  89
   0  -1  12 18379.4 456.737  95
   0  -1  13 23415.1 524.217  43
   0  -1  13 23692.7 741.594  24
   0  -1 -13 23456.4 741.160  14
   0  -1  13 24969.2 797.562 161
   0  -1  13 23943.8 724.377 153
   0  -1 -13 24102.1 752.820 152
   0  -1 -13 24554.8 774.434 159
   0  -1 -13 23516.4 578.455 156
   0  -1 -13 24286.2 768.490 157
   0  -1 -13 24786.4 698.758 151
   0  -1 -13 24670.7 777.077 146
   0  -1  13 24247.7 763.530 149
   0  -1 -13 23547.9 751.068 144
   0  -1 -13 24125.9 769.474 141
   0  -1  13 24892.3 772.224 140
   0  -1 -13 24755.1 753.165 148
   0  -1 -13 24569.7 784.519 147
   0  -1  13 25377.3 553.364  54
   0  -1 -13 22883.5 522.069  75
   0  -1 -13 23828.2 527.498  73
   0  -1  13 24012.3 531.091  60
   0  -1  13 24478.7 769.935 137
   0  -1 -13 23489.2 763.320 138
   0  -1  13 25685.9 746.018 112
   0  -1  13 22244.9 531.333  89
   0  -1 -13 23246.6 513.858  87
   0  -1  13 24118.8 534.822  95
   0  -1 -13 23517.0 527.404  79
   0  -1  14 31696.9 615.647  54
   0  -1 -14 28292.2 574.778  73
   0  -1  14 28300.7 584.563  60
   0  -1  14 27710.9 574.091  43
   0  -1 -14 29727.8 846.866  14
   0  -1  14 28286.3 815.076  24
   0  -1 -14 28951.4 591.590  79
   0  -1  14 30030.0 594.736  95
   0  -1 -14 30119.7 587.740  87
   0  -1  15 3956.12 210.324  54
   0  -1  15 3307.48 198.584  60
   0  -1 -15 3505.92 200.366  73
   0  -1 -15 3597.00 297.894  14
   0  -1  15 3438.45 284.431  24
   0  -1 -15 3550.67 206.342  79
   0  -1  15 3635.78 205.197  95
   0  -1 -15 3452.07 196.008  87
   0  -1  16 3143.32 182.563  60
   0  -1 -16 3170.47 183.280  73
   0  -1  16 3142.99 195.206  68
   0  -1 -16 3513.33 197.089  74
   0  -1  16 3391.91 194.593  46
   0  -1  16 3041.88 253.967  24
   0  -1 -16 3124.69 178.034  87
   0  -1  16 2961.67 170.282  95
   0  -1 -16 3374.79 192.553  79
   0  -1 -17 10310.7 304.990  79
   0  -1 -17 10581.8 293.111  87
   0  -1  17 11026.1 292.723  95
   0  -1 -17 10864.8 319.093  74
   0  -1  17 10688.1 321.471  68
   0  -1  17 10556.6 302.511  60
   0  -1  17 10868.7 313.684  46
   0  -1 -18 583.269 68.5381  79
   0  -1 -18 524.740 56.8448  87
   0  -1  18 585.215 71.8756  68
   0  -1  18 600.618 67.6338  56
   0  -1 -18 654.525 72.3749  74
   0  -1  18 666.122 72.2711  46
   0  -1  19 9575.65 213.908  68
   0  -1 -19 9779.02 204.215  74
   0   0  -1 6391.06 109.889 139
   0   0  -1 5482.45 105.325 150
   0   0  -1 5222.78 101.130 154
   0   0   1 5054.09 87.6257   4
   0   0  -1 4874.63 87.6428   8
   0   0   1 5194.49 72.9146   6
   0   0  -2 10021.4 192.844 146
   0   0  -2 9976.59 167.361 145
   0   0  -2 9305.66 187.124 147
   0   0  -2 9501.40 191.229 150
   0   0  -2 9590.38 189.776 154
   0   0  -2 9916.62 189.869 138
   0   0  -2 10142.2 190.238 139
   0   0   2 10632.4 196.941 137
   0   0  -2 9779.00 174.390 108
   0   0  -2 9493.27 169.559   8
   0   0   2 9703.41 167.391   4
   0   0   2 9767.00 136.582   6
   0   0  -3 4657.49 158.930 147
   0   0  -3 6053.87 158.452 145
   0   0  -3 4696.24 160.368 146
   0   0  -3 5669.51 165.523 152
   0   0  -3 4618.76 157.719 150
   0   0  -3 4672.76 159.569 154
   0   0  -3 4890.68 158.594 139
   0   0   3 4804.44 160.188 137
   0   0  -3 4576.51 154.974 138
   0   0  -3 4518.69 142.909 108
   0   0   3 5120.51 161.590 111
   0   0  -3 4371.82 140.196   8
   0   0   3 4688.69 141.027   4
   0   0  -4 195002. 1157.49 147
   0   0  -4 190070. 1132.89 146
   0   0  -4 194363. 1027.47 145
   0   0  -4 186848. 1144.30 154
   0   0  -4 187162. 1139.22 150
   0   0  -4 192646. 1098.03 152
   0   0  -4 191196. 1124.10 138
   0   0   4 199126. 1155.01 137
   0   0  -4 192882. 1125.17 139
   0   0  -4 189347. 1058.34 108
   0   0   4 197367. 1144.87 111
   0   0   4 190923. 1012.32   4
   0   0  -4 187765. 1041.12   8
   0   0   5 13196.7 327.530 140
   0   0  -5 12544.8 293.229 145
   0   0  -5 13290.7 329.869 141
   0   0  -5 12844.1 329.981 144
   0   0  -5 12901.7 327.756 146
   0   0  -5 13082.7 334.663 147
   0   0  -5 12958.1 324.580 148
   0   0  -5 12722.9 329.551 150
   0   0  -5 12748.8 329.315 161
   0   0  -5 13105.9 330.591 155
   0   0  -5 13306.3 336.146 159
   0   0  -5 12925.3 317.185 152
   0   0  -5 13186.8 337.658 154
   0   0   5 12886.4 325.589 158
   0   0  -5 12895.7 324.941 139
   0   0  -5 13616.1 336.233 138
   0   0   5 13409.8 334.469 137
   0   0  -5 13187.9 291.811 109
   0   0  -5 13589.6 315.005 108
   0   0   5 13367.7 312.377 112
   0   0   5 12857.0 324.826 111
   0   0   5 13148.6 293.257   4
   0   0  -5 13926.2 280.889   9
   0   0  -6 725885. 2704.83 144
   0   0  -6 748856. 2463.57 145
   0   0  -6 747459. 2680.78 148
   0   0  -6 732884. 2737.78 147
   0   0  -6 728450. 2695.53 146
   0   0   6 739447. 2699.60 140
   0   0  -6 750612. 2716.59 141
   0   0  -6 747883. 2611.84 152
   0   0  -6 725664. 2704.46 161
   0   0  -6 734654. 2708.75 155
   0   0  -6 736818. 2730.80 150
   0   0   6 736047. 2707.84 158
   0   0  -6 735769. 2712.85 159
   0   0  -6 734441. 2702.67 138
   0   0   6 745880. 2746.37 137
   0   0   6 742316. 2226.94 123
   0   0  -6 731242. 2672.82 139
   0   0   6 728149. 2659.50 111
   0   0   6 742641. 2560.06 112
   0   0  -6 730728. 2530.98 108
   0   0  -6 745223. 2388.89 109
   0   0  -6 749941. 2695.45  23
   0   0   6 745471. 2397.54   4
   0   0  -6 759609. 2254.98   9
   0   0   6 747103. 2704.28  24
   0   0   7 6915.08 285.454 140
   0   0  -7 6956.84 287.274 146
   0   0  -7 7833.45 275.809 145
   0   0  -7 7036.37 287.383 141
   0   0  -7 7122.91 294.766 147
   0   0  -7 6738.05 278.402 148
   0   0  -7 6934.79 288.623 144
   0   0   7 7016.14 287.693 158
   0   0  -7 7080.03 290.840 161
   0   0  -7 7263.73 297.411 150
   0   0  -7 7123.93 280.287 152
   0   0  -7 6684.21 282.353 159
   0   0  -7 8164.63 309.528 139
   0   0   7 7695.77 244.774 123
   0   0   7 7184.78 292.476 137
   0   0  -7 7694.96 300.733 138
   0   0   7 10301.7 328.189 112
   0   0  -7 6848.71 266.643 108
   0   0  -7 7228.15 253.607 109
   0   0   7 6784.21 278.818 111
   0   0   7 10173.4 280.884 106
   0   0   7 7434.90 261.635   4
   0   0  -7 7261.33 272.986  21
   0   0   7 7004.51 283.498  24
   0   0  -7 7315.35 238.636   9
   0   0  -7 6637.94 278.296  23
   0   0  -7 7027.29 291.464   1
   0   0  -8 356511. 2230.80 147
   0   0  -8 348525. 2003.88 145
   0   0  -8 354247. 2180.80 146
   0   0   8 351017. 2169.49 140
   0   0  -8 361651. 2208.51 141
   0   0  -8 350092. 2146.68 148
   0   0  -8 345493. 2166.34 144
   0   0  -8 356735. 2052.86 151
   0   0   8 347408. 2151.63 158
   0   0  -8 350606. 2190.52 159
   0   0  -8 351399. 2186.75 157
   0   0  -8 357995. 2251.06 150
   0   0  -8 344360. 2161.26 161
   0   0  -8 346027. 2102.37 152
   0   0  -8 341101. 2152.09 138
   0   0   8 348747. 2177.87 137
   0   0  -8 342538. 2125.80 139
   0   0  -8 351849. 2058.42 108
   0   0   8 338969. 2109.13 111
   0   0   8 350380. 2051.17 112
   0   0  -8 363794. 1927.39 109
   0   0   8 374958. 1797.69 106
   0   0   8 352765. 2181.62  24
   0   0  -8 343824. 2025.87  21
   0   0   8 373573. 1961.81   4
   0   0   9 9702.95 336.660   4
   0   0   9 8694.40 365.729  24
   0   0  -9 9339.03 358.482  21
   0   0  -9 8690.50 366.835 141
   0   0  -9 9701.13 388.146 144
   0   0  -9 9428.23 383.792 146
   0   0   9 9099.23 376.218 140
   0   0  -9 9186.31 385.007 147
   0   0  -9 9410.68 376.583 148
   0   0  -9 9423.45 371.636 152
   0   0   9 9119.81 374.197 158
   0   0  -9 9257.88 381.411 157
   0   0  -9 9329.35 355.763 151
   0   0  -9 9473.69 393.603 150
   0   0  -9 9201.96 379.826 159
   0   0  -9 8928.18 373.365 161
   0   0   9 8968.61 378.032 137
   0   0  -9 9336.60 377.173 139
   0   0  -9 8577.72 368.098 138
   0   0   9 8676.24 349.191 112
   0   0  -9 9283.26 326.990 109
   0   0  -9 8599.25 346.393 108
   0   0   9 8964.98 366.292 111
   0   0  -9 8925.36 262.083  35
   0   0   9 9483.18 248.441  29
   0   0 -10 8034.33 382.700  14
   0   0  10 7973.38 368.742  24
   0   0 -10 8506.83 361.922  21
   0   0  10 8191.36 380.313 140
   0   0 -10 7851.96 371.374 141
   0   0 -10 7866.28 373.699 144
   0   0 -10 8172.33 355.922 145
   0   0 -10 8708.33 399.347 147
   0   0 -10 8184.55 377.665 148
   0   0 -10 8371.40 385.039 146
   0   0 -10 8108.24 371.674 152
   0   0  10 8416.19 383.636 158
   0   0 -10 8504.87 389.227 157
   0   0 -10 8096.23 380.480 159
   0   0 -10 8186.97 355.103 151
   0   0  10 8105.93 380.693 137
   0   0 -10 8111.57 377.621 138
   0   0 -10 7903.77 370.787 139
   0   0  10 7860.86 366.123 111
   0   0  10 8351.38 363.231 112
   0   0 -10 8241.85 361.321 108
   0   0  10 9046.77 257.099  29
   0   0 -10 8273.76 269.532  35
   0   0  11 572.960 113.890  24
   0   0 -11 1096.13 137.722  21
   0   0 -11 619.943 123.100  14
   0   0 -11 507.724 105.170 157
   0   0  11 603.885 116.804 158
   0   0 -11 588.937 105.652 151
   0   0 -11 633.184 113.225 152
   0   0 -11 748.361 105.885 156
   0   0 -11 672.364 120.233 159
   0   0  11 634.617 118.742 140
   0   0 -11 635.888 117.308 141
   0   0 -11 693.100 120.981 145
   0   0 -11 832.797 137.062 147
   0   0 -11 676.179 125.044 148
   0   0 -11 660.761 123.225 146
   0   0 -11 456.755 106.666 144
   0   0 -11 615.279 126.308 138
   0   0  11 635.393 121.415 137
   0   0 -11 726.446 127.109 139
   0   0  11 330.864 97.0847 112
   0   0  11 660.933 118.977 111
   0   0 -11 688.819 115.690 108
   0   0  11 737.065 78.9274  29
   0   0 -11 692.222 78.2511  32
   0   0 -11 630.140 82.4405  35
   0   0  12 11453.0 350.997  43
   0   0  12 10867.9 340.655  48
   0   0 -12 11047.9 491.758  14
   0   0  12 11277.9 486.418  24
   0   0 -12 11495.4 459.389  21
   0   0 -12 10979.9 404.471 156
   0   0 -12 11382.5 501.767 157
   0   0 -12 10961.2 486.568 152
   0   0 -12 11179.3 459.170 151
   0   0 -12 11356.8 503.696 159
   0   0  12 11318.5 498.614 158
   0   0 -12 12274.5 526.951 146
   0   0  12 11051.4 491.920 140
   0   0 -12 10827.0 483.931 148
   0   0 -12 11147.8 498.096 141
   0   0 -12 11694.9 521.574 147
   0   0 -12 10587.3 488.646 144
   0   0  12 11378.7 350.706  60
   0   0 -12 11427.3 350.112  73
   0   0 -12 10995.0 343.133  75
   0   0  12 11603.2 345.971  64
   0   0 -12 16935.7 605.477 139
   0   0  12 17068.8 618.346 137
   0   0 -12 17411.7 620.260 138
   0   0  12 12472.9 485.559 112
   0   0  12 11876.1 500.574 111
   0   0 -12 12327.5 484.084 108
   0   0 -12 10964.1 351.227  87
   0   0 -12 11319.0 357.668  79
   0   0  12 11412.8 359.780  89
   0   0  12 11328.1 349.625  95
   0   0  13 9997.99 337.101  43
   0   0 -13 9837.05 480.342  14
   0   0  13 10371.2 480.169  24
   0   0  13 11005.8 526.439 161
   0   0 -13 10153.4 495.716 159
   0   0 -13 10365.7 498.388 157
   0   0  13 10193.8 489.025 158
   0   0 -13 10145.9 453.233 151
   0   0  13 10519.0 488.177 153
   0   0 -13 9954.57 387.242 156
   0   0 -13 10594.0 498.529 152
   0   0 -13 10454.2 511.938 147
   0   0 -13 11100.8 521.988 142
   0   0 -13 10417.3 502.425 146
   0   0 -13 10366.2 492.696 148
   0   0  13 10159.2 489.264 140
   0   0 -13 10606.7 504.016 141
   0   0 -13 10022.9 490.910 144
   0   0 -13 9715.41 479.768 139
   0   0 -13 9802.29 488.276 138
   0   0  13 10142.8 493.252 137
   0   0  13 9426.44 463.189 111
   0   0 -13 9995.23 491.352 107
   0   0  13 10117.2 341.392  60
   0   0 -13 10276.0 342.675  73
   0   0  13 10462.1 333.485  64
   0   0  13 10500.5 348.314  95
   0   0 -13 9648.36 341.058  79
   0   0 -13 10005.4 343.594  87
   0   0  13 9715.87 344.660  89
   0   0 -14 693.958 131.230  14
   0   0  14 924.486 146.338  24
   0   0 -14 966.653 107.416  73
   0   0  14 1123.06 112.783  64
   0   0  14 1013.27 114.591  60
   0   0 -14 980.894 111.881  87
   0   0  14 907.501 107.414  89
   0   0 -14 932.234 113.951  79
   0   0  14 1011.42 112.094  95
   0   0  14 1013.08 157.684 111
   0   0  14 1123.14 117.115  54
   0   0  14 948.231 110.053  43
   0   0 -15-38.0719 50.4990  79
   0   0  15 69.2734 45.3430  95
   0   0 -15 22.6693 40.0028  87
   0   0  15 96.6594 68.4945  24
   0   0 -15-18.5195 73.9017  14
   0   0  15-0.34713 33.3945  43
   0   0 -15 16.1742 35.7529  61
   0   0  15 59.6796 35.7760  60
   0   0 -16-17.2329 35.9404  61
   0   0  16 11.8169 34.8398  60
   0   0 -16-21.4516 37.8656  74
   0   0 -16 30.8752 45.0562  79
   0   0 -16 7.63862 34.4380  87
   0   0  16 53.6643 33.4274  95
   0   0 -17 6424.46 241.859  74
   0   0  17 6367.48 256.244  68
   0   0  17 6183.70 233.341  60
   0   0  17 6288.44 231.826  95
   0   0 -17 6234.61 238.095  87
   0   0 -17 5887.40 240.902  79
   0   0 -18 1942.36 113.214  74
   0   0  18 1729.53 108.205  60
   0   0  18 1992.20 129.127  68
   0   0  18 1939.33 121.843  46
   0   0  18 1922.79 110.959  95
   0   0 -18 1778.03 118.903  79
   0   0 -18 1746.19 112.605  87
   0   0  19 113.126 31.2742  68
   0   0 -19 125.410 28.9103  87
   0   0  19 85.2387 27.5808  46
   0   1   0 89.9289 20.3005 142
   0   1   0 97.7192 20.4629 140
   0   1   0 125.626 22.2676 147
   0   1   0 92.1578 21.4058 144
   0   1   0 121.073 21.6591 157
   0   1   0 110.172 21.6165 159
   0   1   0 162.394 19.0052 156
   0   1   0 123.628 19.7847 151
   0   1   0 133.729 24.4684 137
   0   1   0 130.916 22.5787 139
   0   1   0 219.363 28.0946 106
   0   1   0 88.9455 20.3038 107
   0   1   0 232.186 18.2968   3
   0   1   1 18857.3 240.477 139
   0   1  -1 18853.6 240.786 147
   0   1  -1 17992.5 229.274 148
   0   1  -1 18367.5 237.922 144
   0   1  -1 18086.1 235.610 142
   0   1  -1 18642.1 221.505 151
   0   1  -1 18308.9 231.890 160
   0   1   1 18492.8 221.172 151
   0   1  -1 18558.3 236.219 157
   0   1  -1 18470.9 201.481 156
   0   1  -1 18282.2 236.516 159
   0   1  -1 18197.8 228.920 122
   0   1   1 17926.3 243.219 137
   0   1  -1 18484.5 234.467 139
   0   1  -1 18203.2 226.126 106
   0   1   1 18790.0 251.124 106
   0   1  -1 18135.0 236.220 107
   0   1  -1 19867.7 246.823 108
   0   1   1 18901.5 143.457   3
   0   1   1 18240.6 202.970   1
   0   1   1 18996.0 231.961  10
   0   1  -2 3557.41 117.615 142
   0   1  -2 3446.62 114.158 148
   0   1  -2 3521.94 117.302 147
   0   1  -2 3458.28 115.937 144
   0   1  -2 3551.06 106.969 145
   0   1   2 3428.17 99.1774 156
   0   1  -2 4812.88 127.994 151
   0   1  -2 3632.96 117.299 160
   0   1  -2 3607.06 117.573 157
   0   1  -2 3680.89 104.547 156
   0   1  -2 3439.47 115.917 159
   0   1   2 3364.89 118.593 137
   0   1  -2 3568.32 115.168 139
   0   1  -2 3371.09 113.817 122
   0   1   2 4800.23 136.632 111
   0   1   2 3423.25 119.233 106
   0   1  -2 3743.11 106.288 106
   0   1  -2 3553.47 117.241 107
   0   1  -2 3711.12 126.821   9
   0   1   2 3433.12 104.051   1
   0   1  -3 14799.5 272.982 146
   0   1  -3 15428.0 263.352 145
   0   1  -3 14942.8 279.693 144
   0   1  -3 15319.4 281.490 142
   0   1  -3 15757.8 283.578 147
   0   1  -3 15238.3 277.359 148
   0   1  -3 15473.0 279.820 157
   0   1  -3 15333.2 266.435 151
   0   1  -3 14826.3 277.869 159
   0   1   3 16044.1 294.102 137
   0   1  -3 15642.2 275.290 139
   0   1  -3 16492.1 309.278 109
   0   1   3 15469.2 283.520 106
   0   1  -3 15450.7 282.621 107
   0   1   3 16086.8 272.862  16
   0   1  -3 15253.3 293.463   9
   0   1  -4 27142.3 429.332 146
   0   1  -4 27510.3 441.145 147
   0   1  -4 27866.6 435.012 148
   0   1  -4 28069.0 436.572 144
   0   1  -4 28384.2 443.617 142
   0   1  -4 28139.3 410.139 145
   0   1  -4 27987.7 419.773 151
   0   1  -4 28216.8 428.639 152
   0   1  -4 28307.3 441.051 159
   0   1  -4 26747.3 431.593 157
   0   1   4 28315.5 451.314 137
   0   1  -4 28277.0 428.990 139
   0   1  -4 28076.2 468.308 108
   0   1   4 27383.8 423.649 106
   0   1  -4 28561.1 455.453 109
   0   1  -4 28558.2 449.319 113
   0   1  -4 28310.7 443.057 107
   0   1   4 29815.8 433.049  16
   0   1  -4 27701.6 437.315   9
   0   1  -5 571004. 2096.72 145
   0   1  -5 564060. 2279.80 142
   0   1   5 560506. 2222.86 142
   0   1  -5 554901. 2221.71 148
   0   1  -5 559790. 2245.87 144
   0   1  -5 551768. 2213.20 146
   0   1   5 568612. 2246.78 140
   0   1  -5 559634. 2235.27 141
   0   1  -5 550190. 2248.50 147
   0   1  -5 552695. 2113.68 151
   0   1  -5 563989. 2252.10 157
   0   1  -5 559427. 2248.18 159
   0   1  -5 555959. 2189.89 152
   0   1   5 572449. 2246.91 158
   0   1  -5 563346. 2180.53 139
   0   1   5 568812. 2305.67 137
   0   1  -5 569969. 2203.26 138
   0   1   5 596205. 2034.39 112
   0   1  -5 581497. 2214.32 113
   0   1   5 573580. 2262.26 111
   0   1  -5 564306. 2279.00 107
   0   1  -5 565255. 2215.87 109
   0   1   5 554938. 2223.17 107
   0   1   5 567936. 2098.95 106
   0   1  -5 550230. 2261.54 108
   0   1  -5 557146. 2135.77   9
   0   1   5 556291. 2079.02   4
   0   1  -5 583118. 2315.37  21
   0   1   5 565521. 2171.45  16
   0   1  -6 2765.06 184.888 147
   0   1  -6 2715.85 179.324 148
   0   1   6 2686.88 178.479 140
   0   1   6 2706.12 177.482 142
   0   1  -6 2725.88 181.983 141
   0   1  -6 2484.54 153.060 145
   0   1  -6 2417.47 169.093 146
   0   1  -6 2674.40 182.563 144
   0   1   6 2983.49 185.784 158
   0   1  -6 2720.70 170.797 151
   0   1  -6 3024.74 190.526 159
   0   1  -6 2659.74 172.711 152
   0   1  -6 3014.46 191.749 157
   0   1  -6 2678.76 173.432 138
   0   1   6 2953.67 194.501 137
   0   1  -6 2560.07 169.542 139
   0   1  -6 2578.18 161.636 113
   0   1   6 2639.02 153.866 112
   0   1  -6 2640.15 162.942 109
   0   1   6 2753.72 179.320 107
   0   1  -6 2359.51 163.923 108
   0   1   6 2897.90 160.169 106
   0   1   6 2549.89 171.465 111
   0   1  -6 2521.15 154.028   9
   0   1   6 2904.50 167.222   4
   0   1   6 2864.12 169.916  24
   0   1   6 3175.30 125.932   6
   0   1  -6 2764.67 172.438  21
   0   1   6 2715.54 170.616  16
   0   1  -7 128117. 1295.17 144
   0   1  -7 129609. 1292.19 141
   0   1  -7 129906. 1315.93 147
   0   1  -7 127108. 1278.70 146
   0   1   7 133052. 1306.98 140
   0   1  -7 126838. 1269.49 148
   0   1  -7 127593. 1303.80 142
   0   1  -7 137328. 1199.16 145
   0   1  -7 126642. 1287.69 159
   0   1  -7 127310. 1236.38 152
   0   1  -7 129832. 1206.97 151
   0   1   7 133435. 1300.80 158
   0   1  -7 127389. 1295.36 157
   0   1  -7 121734. 1231.65 139
   0   1   7 129280. 1320.32 137
   0   1  -7 123687. 1246.81 138
   0   1   7 134737. 1014.98 123
   0   1  -7 128144. 1201.29 109
   0   1   7 133056. 1158.37 112
   0   1  -7 131475. 1189.31 113
   0   1  -7 126927. 1241.41 108
   0   1   7 126245. 1263.31 111
   0   1   7 131414. 1132.45 106
   0   1   7 134253. 1204.58   4
   0   1  -7 128891. 1158.60   9
   0   1   7 139028. 836.303   6
   0   1  -7 130172. 1257.29  21
   0   1   7 128381. 1224.98  24
   0   1   8 9956.29 350.671   4
   0   1  -8 9277.57 362.517  21
   0   1   8 9978.11 366.411  24
   0   1  -8 9410.49 359.662  14
   0   1   8 9957.66 380.058 140
   0   1  -8 9521.25 375.149 141
   0   1  -8 9689.67 385.123 147
   0   1  -8 9814.98 347.820 145
   0   1  -8 9523.90 380.201 142
   0   1  -8 9713.52 377.419 146
   0   1  -8 9137.35 365.346 148
   0   1  -8 9755.98 381.850 144
   0   1   8 9364.67 369.517 158
   0   1  -8 9651.98 379.204 157
   0   1  -8 9770.48 365.976 152
   0   1  -8 9928.92 383.815 159
   0   1  -8 9384.29 347.593 151
   0   1   8 9703.91 385.073 137
   0   1  -8 9407.37 366.207 138
   0   1  -8 9745.85 373.429 139
   0   1   8 10275.3 330.320 106
   0   1  -8 10065.9 348.986 113
   0   1   8 9241.04 364.094 111
   0   1  -8 9757.90 383.729 107
   0   1   8 10208.9 342.533 112
   0   1  -8 9280.00 356.957 108
   0   1  -8 9493.21 345.145 109
   0   1   8 9382.36 260.910  34
   0   1  -9 27429.3 651.211  21
   0   1  -9 25717.8 640.473  14
   0   1   9 30691.7 641.276   4
   0   1   9 27857.7 650.492  24
   0   1  -9 27416.0 673.171 146
   0   1  -9 26482.7 614.762 145
   0   1  -9 27392.8 672.886 141
   0   1  -9 27822.9 683.942 142
   0   1  -9 27939.0 695.051 147
   0   1  -9 27056.5 671.457 144
   0   1   9 27029.3 659.366 140
   0   1  -9 26932.2 660.961 148
   0   1  -9 27473.9 629.195 151
   0   1  -9 27235.4 571.931 156
   0   1  -9 26447.3 664.711 157
   0   1  -9 27683.1 679.657 159
   0   1  -9 26841.4 647.326 152
   0   1   9 27403.6 664.116 158
   0   1  -9 26384.4 655.807 138
   0   1  -9 27349.9 656.268 139
   0   1   9 26804.0 674.807 137
   0   1   9 29488.7 619.080 112
   0   1  -9 26911.1 614.708 109
   0   1  -9 27669.1 679.972 107
   0   1  -9 26717.2 647.146 108
   0   1  -9 28794.3 620.801 113
   0   1   9 26330.2 653.593 111
   0   1   9 27589.0 569.171 106
   0   1  -9 26742.0 457.123  32
   0   1 -10 647.989 112.247  14
   0   1 -10 483.082 102.948  21
   0   1  10 605.353 99.7442   4
   0   1  10 566.117 108.857  24
   0   1  10 707.621 119.224 140
   0   1 -10 786.062 123.614 141
   0   1 -10 717.998 121.817 146
   0   1 -10 628.916 113.379 142
   0   1 -10 619.066 116.978 144
   0   1 -10 578.331 108.247 147
   0   1 -10 518.682 100.534 145
   0   1 -10 573.687 114.047 148
   0   1 -10 915.603 114.899 156
   0   1 -10 493.326 102.156 159
   0   1  10 596.037 113.753 158
   0   1 -10 579.636 105.193 152
   0   1 -10 684.651 119.134 157
   0   1 -10 707.161 115.717 151
   0   1  10 403.937 104.577 137
   0   1 -10 511.710 107.997 139
   0   1 -10 597.633 113.933 138
   0   1 -10 523.887 99.5042 113
   0   1 -10 426.376 97.0954 109
   0   1 -10 831.151 128.612 108
   0   1  10 552.677 109.708 111
   0   1 -10 754.518 127.657 107
   0   1  10 505.782 100.699 112
   0   1  10 720.556 83.1565  40
   0   1 -10 548.224 75.4555  32
   0   1 -11 36075.6 853.612  14
   0   1  11 36612.4 828.564  24
   0   1 -11 35942.5 818.828  21
   0   1  11 35375.5 843.070 158
   0   1 -11 36143.4 723.369 156
   0   1 -11 35345.1 860.114 157
   0   1 -11 35620.8 801.445 151
   0   1 -11 35874.1 846.283 152
   0   1 -11 35309.0 861.831 159
   0   1 -11 35726.9 862.138 144
   0   1 -11 35962.5 873.106 142
   0   1  11 36039.4 852.810 140
   0   1 -11 35873.1 865.001 141
   0   1 -11 38917.0 846.018 145
   0   1 -11 37651.3 887.822 146
   0   1 -11 34715.5 844.894 148
   0   1 -11 36466.3 894.911 147
   0   1  11 35649.7 872.823 137
   0   1 -11 35041.3 836.573 139
   0   1 -11 35349.7 851.500 138
   0   1 -11 36575.7 842.956 108
   0   1  11 36207.7 850.039 111
   0   1 -11 35601.6 867.042 107
   0   1 -11 39780.1 812.924 109
   0   1  11 41083.8 810.387 112
   0   1 -11 37272.1 591.683  32
   0   1  11 36657.8 608.446  40
   0   1 -12 19313.0 440.669  32
   0   1  12 17150.3 436.105  40
   0   1  12 16970.7 431.720  48
   0   1  12 18161.7 438.528  43
   0   1 -12 17390.5 623.328  14
   0   1  12 17696.9 604.961  24
   0   1 -12 18701.3 617.105  21
   0   1 -12 18079.9 600.337 151
   0   1 -12 17312.7 616.267 152
   0   1 -12 18172.6 648.542 159
   0   1 -12 17952.4 644.696 157
   0   1 -12 17845.4 528.798 156
   0   1  12 17295.2 623.354 158
   0   1 -12 19325.9 663.401 146
   0   1 -12 17886.5 640.792 141
   0   1 -12 19375.2 685.222 147
   0   1  12 17199.3 620.855 140
   0   1 -12 17110.9 627.405 144
   0   1 -12 18267.5 640.973 148
   0   1 -12 18017.0 645.758 142
   0   1  12 18157.2 438.794  64
   0   1  12 18424.6 449.612  60
   0   1 -12 18165.2 435.461  73
   0   1 -12 17390.9 622.068 139
   0   1 -12 17885.0 634.644 138
   0   1  12 16802.4 628.383 137
   0   1 -12 17935.1 639.452 122
   0   1 -12 18163.0 647.861 107
   0   1 -12 18298.3 617.899 108
   0   1  12 16981.3 607.721 111
   0   1 -12 17830.0 456.308  87
   0   1  12 17405.4 437.204  89
   0   1 -12 18163.4 458.610  79
   0   1  12 17507.5 441.610  95
   0   1 -13 25784.2 519.605  32
   0   1  13 24039.7 528.829  48
   0   1  13 25362.4 528.555  43
   0   1  13 24960.7 741.239  24
   0   1 -13 23282.9 742.904  14
   0   1  13 24718.8 766.117 158
   0   1 -13 24617.6 768.119 152
   0   1 -13 25081.3 785.147 157
   0   1 -13 25043.5 784.063 159
   0   1 -13 24442.7 626.977 156
   0   1 -13 25169.4 726.140 151
   0   1 -13 25866.0 794.235 141
   0   1 -13 24752.8 778.412 146
   0   1 -13 25275.4 787.890 142
   0   1 -13 24172.1 769.385 144
   0   1 -13 24562.3 767.000 148
   0   1 -13 24683.8 798.607 147
   0   1  13 24651.7 762.404 140
   0   1 -13 24871.9 775.279 122
   0   1 -13 24177.8 761.718 139
   0   1 -13 24384.8 771.884 138
   0   1  13 24190.6 774.477 137
   0   1 -13 25175.5 750.032 108
   0   1  13 23610.9 741.299 111
   0   1 -13 24140.2 769.521 107
   0   1  13 25756.6 531.378  64
   0   1  13 25158.5 538.732  60
   0   1  13 25231.0 536.827  89
   0   1  13 24398.8 535.165  95
   0   1 -13 23426.2 534.457  87
   0   1 -13 23191.0 535.361  79
   0   1 -14 28348.2 832.641  14
   0   1  14 30676.3 825.096  24
   0   1 -14 32298.0 605.201  74
   0   1  14 29999.3 591.433  60
   0   1  14 32515.5 596.563  64
   0   1 -14 28360.4 594.041  87
   0   1  14 29211.1 587.411  95
   0   1 -14 26821.5 581.488  79
   0   1  14 30434.9 590.759  89
   0   1 -14 29078.3 813.573 108
   0   1  14 28584.5 826.254 111
   0   1 -14 31869.8 574.026  32
   0   1  14 28356.8 574.619  48
   0   1  14 30924.6 583.944  43
   0   1  15 3337.70 267.081  24
   0   1 -15 3140.48 277.325  14
   0   1  15 3551.55 201.939  95
   0   1 -15 3435.90 203.387  87
   0   1 -15 3350.43 203.181  79
   0   1  15 3392.63 285.416 111
   0   1  15 3592.08 192.251  64
   0   1 -15 3326.46 195.331  61
   0   1  15 3594.05 202.218  60
   0   1 -15 4319.99 216.463  74
   0   1  15 3355.94 190.960  43
   0   1  16 3280.42 184.521  60
   0   1 -16 3004.07 176.081  61
   0   1 -16 3606.94 184.987  74
   0   1  16 2540.49 153.539  43
   0   1  16 3043.58 178.876  95
   0   1 -16 2999.58 184.322  87
   0   1 -16 3141.40 190.275  79
   0   1 -17 10466.8 293.160  61
   0   1  17 10895.4 299.709  60
   0   1 -17 10301.3 312.381  79
   0   1  17 10753.5 307.877  95
   0   1 -17 9972.63 304.805  87
   0   1 -18 632.779 61.6946  61
   0   1  18 616.503 64.5749  60
   0   1  18 609.672 74.2769  68
   0   1  18 638.157 67.1691  95
   0   1 -18 591.573 71.0428  87
   0   1 -18 603.272 73.5845  79
   0   1  19 10040.6 230.363  68
   0   1 -19 9666.00 212.369  87
   0   1  19 10156.2 222.650  46
   0   2   0 98820.1 735.836 148
   0   2   0 97777.6 746.805 147
   0   2   0 97293.6 742.078 142
   0   2   0 100669. 759.148 144
   0   2   0 97844.5 747.726 140
   0   2   0 97448.9 741.478 159
   0   2   0 96841.0 644.382 156
   0   2   0 97837.6 695.004 151
   0   2   0 97131.6 738.426 157
   0   2   0 98335.2 760.447 137
   0   2   0 98666.4 747.138 139
   0   2   0 98508.5 637.700 108
   0   2   0 100033. 731.794 109
   0   2   0 97856.7 765.830 106
   0   2   0 99725.0 749.863 107
   0   2   0 100930. 757.231 113
   0   2   0 102638. 679.140   1
   0   2   0 100543. 690.860  10
   0   2   0 100390. 496.119   3
   0   2  -1 106923. 793.668 147
   0   2   1 110370. 798.980 140
   0   2  -1 109452. 725.039 145
   0   2  -1 109465. 793.906 142
   0   2   1 109341. 785.085 148
   0   2   1 110228. 806.329 147
   0   2  -1 109700. 795.260 144
   0   2   1 111656. 800.024 142
   0   2  -1 107883. 779.681 148
   0   2   1 109232. 694.462 156
   0   2   1 111644. 800.528 159
   0   2  -1 109107. 744.705 151
   0   2  -1 108776. 692.920 156
   0   2  -1 109452. 797.666 157
   0   2  -1 108829. 788.666 159
   0   2   1 113303. 808.093 157
   0   2  -1 107112. 775.715 160
   0   2   1 110184. 791.697 158
   0   2   1 110227. 748.989 151
   0   2  -1 110221. 793.140 139
   0   2   1 111195. 810.722 139
   0   2   1 110603. 820.862 137
   0   2   1 108588. 835.758 106
   0   2   1 113970. 779.381 111
   0   2  -1 108093. 745.020 108
   0   2  -1 108489. 798.515 106
   0   2  -1 110076. 834.115 113
   0   2   1 112937. 813.400 110
   0   2   1 115782. 785.014 113
   0   2  -1 107775. 806.964 109
   0   2   1 111628. 731.022 109
   0   2   1 112267. 623.390 108
   0   2  -1 109999. 795.619 107
   0   2   1 110716. 795.578 107
   0   2   1 111238. 760.352  10
   0   2  -1 112994. 813.923  11
   0   2   1 109885. 686.711   1
   0   2   1 113757. 443.554   3
   0   2   2 26900.1 412.813 140
   0   2  -2 23923.1 387.735 148
   0   2  -2 25917.5 407.329 147
   0   2  -2 25698.7 402.054 144
   0   2  -2 25915.0 370.744 145
   0   2   2 26141.2 414.812 139
   0   2   2 27085.8 410.932 142
   0   2  -2 25951.5 405.391 142
   0   2   2 26987.9 413.637 157
   0   2  -2 26603.3 385.390 151
   0   2  -2 26634.6 358.045 156
   0   2  -2 25377.2 402.140 157
   0   2  -2 26098.2 396.480 160
   0   2  -2 25339.0 400.968 159
   0   2   2 26266.8 407.409 158
   0   2   2 26065.1 382.867 151
   0   2   2 26016.8 354.324 156
   0   2  -2 26389.3 394.503 152
   0   2   2 26969.1 411.834 159
   0   2  -2 26447.9 402.300 139
   0   2   2 25812.2 416.902 137
   0   2   2 26632.1 437.397 106
   0   2  -2 27163.5 440.688 113
   0   2   2 27249.5 407.668 111
   0   2   2 27041.6 403.887 110
   0   2   2 27428.8 350.879 109
   0   2   2 26825.3 408.803 107
   0   2  -2 26489.3 408.449 108
   0   2  -2 26550.7 394.006 106
   0   2   2 27520.1 376.442 113
   0   2  -2 25416.0 424.000 109
   0   2  -2 26082.2 406.410 107
   0   2  -2 25670.6 428.822 110
   0   2  -2 26618.9 408.423  11
   0   2   2 26529.0 416.448  11
   0   2   2 27110.3 351.749   1
   0   2   3 21624.8 393.423 140
   0   2  -3 21123.6 393.468 147
   0   2  -3 21487.3 363.309 145
   0   2   3 21933.2 397.841 142
   0   2  -3 21546.5 390.365 141
   0   2  -3 21587.6 391.770 144
   0   2  -3 21292.4 391.186 142
   0   2  -3 21296.2 388.045 148
   0   2   3 22127.3 406.803 139
   0   2   3 21506.6 393.922 158
   0   2   3 22091.9 400.447 159
   0   2  -3 21036.6 369.686 151
   0   2  -3 21883.0 383.795 152
   0   2   3 20913.6 366.345 151
   0   2  -3 21644.2 348.629 156
   0   2  -3 21398.3 392.092 157
   0   2  -3 20959.7 382.445 160
   0   2  -3 21621.8 392.719 159
   0   2   3 21319.4 341.526 156
   0   2   3 21521.8 406.619 137
   0   2  -3 21659.8 391.862 122
   0   2  -3 22173.2 391.240 139
   0   2  -3 21834.0 416.832 110
   0   2  -3 22020.6 424.602 109
   0   2   3 22939.8 323.933 109
   0   2  -3 22799.4 371.837 106
   0   2   3 22644.9 342.745 113
   0   2   3 22228.5 373.891 110
   0   2   3 21202.8 416.219 106
   0   2  -3 21585.1 425.209 113
   0   2   3 22095.6 397.734 111
   0   2  -3 21369.3 391.504 107
   0   2   3 21971.7 397.965 107
   0   2  -3 21157.5 407.898 108
   0   2   3 22920.8 352.198   1
   0   2   3 22802.1 365.797  16
   0   2  -3 21738.7 417.098  21
   0   2  -3 22356.0 319.427  14
   0   2  -4 104443. 935.260 141
   0   2  -4 103294. 920.375 148
   0   2  -4 103396. 942.997 147
   0   2  -4 103551. 930.025 144
   0   2   4 107295. 945.177 142
   0   2  -4 105104. 937.847 142
   0   2  -4 108269. 888.933 145
   0   2   4 106819. 944.436 140
   0   2   4 107857. 977.109 139
   0   2  -4 107342. 925.953 152
   0   2  -4 102505. 932.327 157
   0   2  -4 104055. 930.211 159
   0   2  -4 103813. 893.572 151
   0   2  -4 104064. 834.491 156
   0   2  -4 105459. 925.214 160
   0   2   4 106185. 948.863 158
   0   2   4 105357. 819.874 156
   0   2   4 104555. 969.214 137
   0   2  -4 104058. 933.050 122
   0   2  -4 108018. 931.307 139
   0   2  -4 104400. 976.508 110
   0   2   4 107448. 950.318 107
   0   2  -4 103074. 1011.67 113
   0   2   4 103752. 940.275 111
   0   2   4 104466. 984.549 106
   0   2  -4 105458. 1003.10 108
   0   2   4 104918. 849.416 110
   0   2   4 111360. 792.299 113
   0   2  -4 105368. 943.319 107
   0   2  -4 104036. 1013.11 109
   0   2   4 109102. 882.855  16
   0   2  -4 104748. 825.298  14
   0   2  -4 107523. 1019.40  21
   0   2   4 110144. 856.721   1
   0   2  -5 48575.8 697.734 141
   0   2   5 50503.8 730.708 139
   0   2  -5 49327.6 713.128 147
   0   2   5 50865.0 712.925 142
   0   2  -5 47929.1 692.835 148
   0   2   5 49989.5 708.987 140
   0   2  -5 48475.5 702.191 144
   0   2  -5 48748.2 705.187 142
   0   2  -5 49969.1 667.867 145
   0   2   5 51407.3 720.398 158
   0   2  -5 49800.1 637.049 156
   0   2  -5 48991.0 703.888 157
   0   2  -5 49713.6 692.873 152
   0   2  -5 47838.3 695.799 159
   0   2  -5 49466.8 678.000 151
   0   2  -5 48788.4 698.097 160
   0   2  -5 49909.3 690.552 139
   0   2   5 50991.9 740.046 137
   0   2  -5 48041.3 698.602 122
   0   2  -5 49180.2 754.492 109
   0   2  -5 48821.8 706.388 107
   0   2   5 48834.6 716.601 111
   0   2  -5 47672.3 741.720 113
   0   2   5 50159.9 711.036 107
   0   2   5 50947.9 631.288 110
   0   2  -5 50729.7 736.360 110
   0   2   5 49121.8 724.135 106
   0   2  -5 49056.1 755.526 108
   0   2   5 50076.1 667.955  16
   0   2  -5 49568.9 649.874  14
   0   2  -5 49779.7 759.398  21
   0   2  -6 13890.5 421.961 147
   0   2  -6 14501.0 422.710 142
   0   2  -6 14260.1 421.420 141
   0   2   6 14704.8 418.142 142
   0   2   6 14844.0 437.339 139
   0   2   6 15404.1 430.428 140
   0   2  -6 14701.4 424.578 144
   0   2  -6 14791.9 425.451 148
   0   2  -6 14777.3 400.393 145
   0   2   6 14623.3 419.747 158
   0   2  -6 14364.0 409.203 152
   0   2  -6 14183.0 415.900 159
   0   2  -6 14363.8 423.697 157
   0   2  -6 14876.3 409.920 151
   0   2  -6 14488.5 378.140 156
   0   2  -6 14772.0 420.743 160
   0   2  -6 14378.1 422.495 122
   0   2  -6 14684.4 413.815 139
   0   2   6 14406.6 433.532 137
   0   2  -6 14145.4 430.992 109
   0   2   6 14715.0 423.751 106
   0   2   6 16109.1 378.180 112
   0   2  -6 14796.8 425.794 110
   0   2   6 14498.2 427.042 111
   0   2   6 14821.8 420.938 107
   0   2  -6 14489.7 422.985 107
   0   2  -6 14514.6 442.649 108
   0   2  -6 14148.5 428.676 113
   0   2   6 15372.3 410.911  16
   0   2   6 15923.8 317.703  28
   0   2   6 14807.7 399.356  24
   0   2  -6 14199.8 392.640  14
   0   2  -6 14752.0 451.042  21
   0   2  -7 34064.3 725.169  21
   0   2   7 35014.8 685.534  16
   0   2   7 37081.8 700.349   4
   0   2   7 36520.6 688.813  24
   0   2  -7 35228.5 676.892  14
   0   2  -7 35053.6 724.302 142
   0   2   7 35023.7 716.505 140
   0   2   7 34713.2 708.104 142
   0   2  -7 34321.5 713.819 148
   0   2  -7 35203.8 726.161 144
   0   2  -7 35302.0 740.761 147
   0   2  -7 36618.1 685.168 145
   0   2  -7 35272.8 724.606 141
   0   2  -7 35642.5 698.972 151
   0   2  -7 35119.1 723.975 157
   0   2  -7 34891.7 719.709 159
   0   2  -7 35379.5 724.150 160
   0   2   7 36251.0 721.972 158
   0   2  -7 35715.9 711.158 152
   0   2  -7 34570.9 625.863 156
   0   2  -7 35282.9 702.229 139
   0   2   7 33628.1 730.999 137
   0   2  -7 34636.3 721.190 122
   0   2  -7 35927.9 711.516 138
   0   2   7 37464.3 633.764 112
   0   2   7 34924.5 717.515 111
   0   2   7 33197.0 657.471 106
   0   2  -7 34800.9 721.990 108
   0   2  -7 34494.7 703.068 113
   0   2  -7 35667.4 730.433 107
   0   2   7 34892.3 711.636 107
   0   2  -7 34615.2 706.893 109
   0   2  -7 36416.8 692.986 110
   0   2  -7 36853.4 528.750  32
   0   2   8 39813.2 759.201  24
   0   2   8 41833.6 810.270   4
   0   2  -8 39235.7 761.986  14
   0   2  -8 37164.1 791.025  21
   0   2  -8 38904.2 857.204 147
   0   2  -8 38481.8 830.330 144
   0   2  -8 37607.2 805.160 148
   0   2   8 39208.7 819.442 140
   0   2  -8 38895.5 747.814 145
   0   2  -8 38168.5 826.593 141
   0   2  -8 39242.8 835.852 142
   0   2   8 39331.1 816.132 142
   0   2  -8 38701.7 830.729 157
   0   2  -8 38505.2 769.559 151
   0   2  -8 40548.7 844.708 160
   0   2  -8 38882.5 698.001 156
   0   2  -8 37357.8 784.343 152
   0   2   8 39148.4 815.451 158
   0   2  -8 38113.6 821.871 159
   0   2   8 37317.0 835.317 137
   0   2  -8 38673.4 797.514 139
   0   2  -8 38491.2 823.009 122
   0   2  -8 37737.6 797.055 138
   0   2   8 42390.9 717.068 112
   0   2  -8 40546.4 759.334 110
   0   2   8 37483.5 795.791 111
   0   2  -8 38311.3 771.887 113
   0   2   8 37767.4 728.835 106
   0   2  -8 37912.2 767.900 109
   0   2   8 38806.7 812.445 107
   0   2  -8 39542.2 839.629 107
   0   2  -8 37411.5 789.303 108
   0   2  -8 38323.6 564.602  32
   0   2   8 38696.1 568.558  34
   0   2  -9 9834.11 407.520  14
   0   2  -9 9323.37 412.839  21
   0   2   9 11008.7 432.594   4
   0   2   9 10545.1 411.729  24
   0   2  -9 9264.09 421.835 148
   0   2  -9 9513.22 433.999 144
   0   2  -9 9576.68 438.340 142
   0   2  -9 9972.36 439.790 141
   0   2  -9 9778.47 450.538 147
   0   2  -9 9398.69 393.420 145
   0   2   9 9595.40 425.788 140
   0   2   9 9696.19 427.051 158
   0   2  -9 9189.45 427.094 157
   0   2  -9 9216.55 427.301 159
   0   2  -9 10855.6 461.165 160
   0   2  -9 9434.17 414.833 152
   0   2  -9 9584.82 403.618 151
   0   2  -9 9512.61 363.277 156
   0   2  -9 9426.83 417.051 138
   0   2   9 9161.76 435.062 137
   0   2  -9 9735.13 420.383 139
   0   2  -9 9815.60 433.009 122
   0   2  -9 9248.26 412.470 108
   0   2   9 9250.21 413.021 111
   0   2   9 11158.1 388.194 112
   0   2  -9 9306.02 397.613 109
   0   2  -9 9892.31 387.726 110
   0   2   9 10213.0 391.292 106
   0   2  -9 10313.6 412.957 113
   0   2  -9 9696.65 441.434 107
   0   2  -9 9616.30 297.585  32
   0   2   9 9721.67 301.323  34
   0   2  10 984.915 137.504   4
   0   2 -10 1112.63 149.683  14
   0   2  10 1018.31 144.079  24
   0   2 -10 861.092 140.265  21
   0   2  10 915.864 137.075 158
   0   2 -10 824.362 139.270 157
   0   2 -10 976.465 134.804 151
   0   2 -10 769.085 124.322 152
   0   2 -10 814.757 139.359 160
   0   2 -10 837.300 139.401 159
   0   2 -10 875.530 119.612 156
   0   2 -10 827.099 130.590 145
   0   2 -10 730.703 135.286 141
   0   2 -10 777.398 134.289 142
   0   2 -10 846.554 134.004 148
   0   2 -10 905.055 148.186 147
   0   2  10 804.345 139.355 140
   0   2 -10 860.683 143.362 144
   0   2 -10 1042.59 146.923 139
   0   2 -10 865.836 139.263 138
   0   2  10 790.775 142.065 137
   0   2  10 754.804 137.035 139
   0   2 -10 831.425 138.056 122
   0   2  10 863.637 144.103 111
   0   2 -10 632.219 120.989 113
   0   2 -10 787.759 134.382 108
   0   2 -10 869.608 134.251 109
   0   2 -10 970.112 152.100 107
   0   2 -10 581.805 111.874 110
   0   2  10 969.741 99.4970  40
   0   2 -10 781.697 93.6221  32
   0   2  11 4624.79 221.053  40
   0   2  11 4528.46 222.889  48
   0   2 -11 4381.52 219.022  32
   0   2 -11 4541.18 307.852  14
   0   2  11 4798.57 307.257  24
   0   2 -11 4294.35 317.210 159
   0   2 -11 4306.03 315.762 160
   0   2 -11 4291.50 298.460 151
   0   2 -11 4437.21 269.685 156
   0   2 -11 4013.80 306.646 157
   0   2  11 4281.26 310.484 158
   0   2 -11 4387.44 310.518 152
   0   2 -11 4296.46 317.309 142
   0   2 -11 4663.36 340.778 147
   0   2 -11 4329.62 313.698 148
   0   2 -11 4512.91 300.672 145
   0   2  11 4371.42 312.900 140
   0   2 -11 4360.80 321.384 144
   0   2 -11 4034.44 307.986 141
   0   2  11 4602.47 332.939 139
   0   2  11 4700.35 226.843  64
   0   2 -11 4220.85 307.080 139
   0   2  11 4292.41 217.553 132
   0   2 -11 4184.16 309.652 122
   0   2  11 5543.67 247.198 127
   0   2 -11 4222.89 307.984 138
   0   2  11 4092.66 317.132 137
   0   2 -11 4691.07 306.167 109
   0   2  11 4172.52 301.767 111
   0   2 -11 4785.81 301.091 113
   0   2 -11 4346.06 310.354 108
   0   2 -11 4598.99 325.547 107
   0   2 -11 4442.81 225.146  79
   0   2  11 4336.05 221.818  95
   0   2 -11 4466.50 228.495  87
   0   2 -12 53254.1 775.183  32
   0   2  12 58478.7 778.462  43
   0   2  12 55053.7 785.741  40
   0   2  12 53516.4 788.639  48
   0   2 -12 55351.4 1120.35  14
   0   2  12 56882.3 1072.43  24
   0   2 -12 52854.9 940.634 156
   0   2 -12 52054.6 1052.96 151
   0   2 -12 57392.9 1176.47 160
   0   2 -12 53391.0 1145.16 159
   0   2 -12 53398.5 1152.23 157
   0   2 -12 52555.0 1118.94 152
   0   2  12 55525.9 1149.54 158
   0   2 -12 52868.5 1144.62 142
   0   2  12 55211.7 1144.21 140
   0   2  12 55129.4 1170.81 139
   0   2 -12 52861.0 1130.43 148
   0   2 -12 54799.6 1198.46 147
   0   2 -12 52741.4 1142.10 144
   0   2 -12 52794.7 1139.50 141
   0   2 -12 54080.1 1141.14 122
   0   2 -12 51393.5 1102.69 138
   0   2  12 52944.6 1163.09 137
   0   2 -12 52069.3 1103.77 139
   0   2  12 51765.7 770.371 132
   0   2  12 52593.1 780.976 127
   0   2  12 52664.4 793.980  95
   0   2 -12 52685.1 792.241  79
   0   2 -12 50181.4 786.349  87
   0   2  12 53813.5 1115.71 111
   0   2 -12 51979.3 1135.16 107
   0   2 -12 56430.0 1078.21 109
   0   2 -12 51507.8 1090.78 108
   0   2  12 54930.2 794.584  64
   0   2  13 45583.0 980.984  24
   0   2 -13 41232.0 986.248  14
   0   2 -13 40821.0 706.749  61
   0   2  13 42280.1 702.887  60
   0   2  13 42065.9 694.906  64
   0   2  13 39838.6 698.511  95
   0   2 -13 39455.4 699.931  79
   0   2 -13 38364.7 698.097  87
   0   2  13 38020.1 672.610 132
   0   2 -13 40029.1 983.412 108
   0   2  13 39466.1 974.626 111
   0   2  13 44584.5 691.042  43
   0   2 -13 40790.1 686.347  32
   0   2  13 40202.2 687.699  40
   0   2  13 39505.5 686.014  48
   0   2 -14 70382.3 1293.22  14
   0   2 -14 64452.4 891.856  87
   0   2  14 67951.0 898.297  95
   0   2 -14 66222.9 898.220  79
   0   2  14 67727.2 1285.00 111
   0   2  14 72234.5 912.656  60
   0   2  14 73793.8 904.000  64
   0   2 -14 66673.3 907.258  61
   0   2 -14 71658.8 891.529  32
   0   2  14 77317.3 890.225  43
   0   2  14 65723.2 880.051  48
   0   2 -15 4901.28 238.114  61
   0   2  15 4696.95 224.792  60
   0   2  15 5018.78 226.974  64
   0   2  15 4418.16 225.769  48
   0   2  15 4739.85 231.870  95
   0   2 -15 4622.22 233.791  79
   0   2 -15 4562.01 234.299  87
   0   2 -16 5533.45 236.638  61
   0   2  16 6792.17 250.750  60
   0   2  16 6920.66 241.701  64
   0   2 -16 6032.09 255.649  87
   0   2 -16 5944.14 248.199  79
   0   2  16 6859.39 263.842  95
   0   2 -17-5.97721 32.9827  61
   0   2  17 29.4256 25.2119  60
   0   2 -17 55.1072 44.8151  87
   0   2 -17 54.9797 42.5075  79
   0   2  17 43.1974 41.4208  95
   0   2  18 2076.36 95.2342  60
   0   2 -18 1884.47 107.361  61
   0   2  18 2114.66 124.985  68
   0   2 -18 2012.70 101.081  71
   0   2 -18 1967.61 115.062  87
   0   2  18 2175.33 114.167  95
   0   2  19 18289.5 275.215  68
   0   2 -19 18317.5 269.729  87
   0   2  19 18069.5 270.636  46
   0   3   0 4.84547 40.4484 142
   0   3   0 15.0118 35.5074 148
   0   3   0 52.8810 35.3111 147
   0   3   0 56.6636 37.7311 140
   0   3   0 74.1802 41.6863 159
   0   3   0 71.6830 36.6024 156
   0   3   0 94.3429 41.7130 157
   0   3   0 31.6110 36.8620 158
   0   3   0 57.3100 37.0828 107
   0   3   0 17.6679 34.4165 110
   0   3   0 52.2818 47.4033 106
   0   3   0 225.245 41.5662 108
   0   3   0 47.6646 27.3306 109
   0   3   0 297.209 55.6634 113
   0   3   0 83.8022 34.8944  10
   0   3   0 108.132 21.8018   3
   0   3   0 121.616 34.7786   1
   0   3   0 47.7379 33.7740  11
   0   3   0 58.2706 32.2063  17
   0   3  -1 35080.3 563.332 142
   0   3   1 36246.4 581.175 147
   0   3   1 36329.0 572.612 142
   0   3  -1 34794.9 563.840 140
   0   3  -1 34737.7 567.678 147
   0   3  -1 35140.5 568.181 144
   0   3  -1 36849.7 576.764 148
   0   3   1 35244.3 570.234 140
   0   3   1 36058.4 569.781 148
   0   3   1 35343.8 564.402 158
   0   3   1 35733.1 541.265 151
   0   3   1 34754.7 563.116 157
   0   3  -1 34659.9 559.696 159
   0   3  -1 34709.9 561.916 157
   0   3  -1 35246.0 499.976 156
   0   3  -1 35087.7 539.268 151
   0   3   1 36503.1 504.584 156
   0   3   1 36302.7 574.465 159
   0   3  -1 35678.9 566.841 139
   0   3   1 35599.6 575.086 139
   0   3   1 35432.0 580.603 137
   0   3   1 36187.0 571.940 107
   0   3   1 35823.1 601.378 106
   0   3   1 36250.5 552.507 113
   0   3  -1 35075.0 565.187 107
   0   3  -1 35457.7 570.222 109
   0   3   1 36476.1 579.845 110
   0   3  -1 34743.5 583.610 110
   0   3   1 36381.8 531.893 109
   0   3  -1 35161.0 579.878 113
   0   3   1 36330.5 456.644 108
   0   3  -1 35124.3 570.720 106
   0   3   1 36421.5 544.555 111
   0   3  -1 35435.9 514.259 108
   0   3   1 38321.3 279.757   3
   0   3  -1 35960.9 569.275  17
   0   3   1 37047.9 542.917  10
   0   3  -1 35848.6 529.324   1
   0   3  -1 37112.5 422.961   3
   0   3   1 36559.5 590.163  11
   0   3   1 36741.5 585.092  17
   0   3  -1 35382.5 593.310  18
   0   3  -1 37027.7 590.216  11
   0   3   1 36270.9 497.522   1
   0   3  -2 114224. 1057.25 147
   0   3   2 117435. 1050.90 142
   0   3  -2 115906. 1048.22 142
   0   3   2 118147. 1059.23 140
   0   3  -2 115601. 967.063 145
   0   3  -2 116535. 1050.17 148
   0   3  -2 117596. 1056.28 144
   0   3  -2 117023. 1028.97 160
   0   3  -2 115157. 996.525 151
   0   3  -2 119620. 941.835 156
   0   3   2 117621. 993.710 151
   0   3   2 118151. 1058.62 159
   0   3  -2 114973. 1048.69 157
   0   3  -2 115892. 1048.00 159
   0   3   2 115790. 919.254 156
   0   3   2 116017. 1047.86 158
   0   3   2 119384. 1065.64 157
   0   3  -2 120874. 1059.90 139
   0   3   2 116463. 1063.58 139
   0   3   2 116400. 1080.22 137
   0   3  -2 114821. 1101.32 113
   0   3   2 117689. 978.098 113
   0   3   2 118148. 1018.02 111
   0   3  -2 116836. 1050.38 107
   0   3  -2 114060. 996.473 108
   0   3   2 115961. 1033.92 110
   0   3  -2 115543. 1105.97 110
   0   3   2 117405. 1050.63 107
   0   3  -2 115247. 1075.04 109
   0   3   2 118091. 933.770 109
   0   3  -2 118682. 1049.85 106
   0   3   2 118140. 1128.90 106
   0   3   2 119867. 910.644   1
   0   3  -2 120680. 1118.26  18
   0   3   2 117014. 1069.85  11
   0   3  -2 116943. 1058.93  11
   0   3  -3 7155.54 271.092 144
   0   3  -3 7221.58 273.034 142
   0   3  -3 7198.93 271.448 148
   0   3   3 7745.08 282.432 140
   0   3  -3 7068.32 273.069 147
   0   3  -3 7390.26 255.875 145
   0   3   3 7093.06 279.959 139
   0   3   3 7589.76 278.327 142
   0   3  -3 7191.97 242.242 156
   0   3   3 7690.62 284.699 157
   0   3  -3 7297.60 274.803 157
   0   3  -3 7280.62 274.445 159
   0   3   3 7283.37 260.081 151
   0   3  -3 7270.39 261.474 151
   0   3   3 7629.39 281.508 159
   0   3   3 7617.68 280.811 158
   0   3  -3 7193.80 266.252 160
   0   3   3 8320.40 257.346 156
   0   3  -3 7294.39 269.137 152
   0   3   3 7334.60 286.441 137
   0   3  -3 7354.11 273.656 139
   0   3   3 7610.01 279.604 107
   0   3  -3 6891.74 285.101 113
   0   3   3 7491.21 298.874 106
   0   3  -3 6938.14 281.646 109
   0   3   3 7624.64 234.822 109
   0   3  -3 7583.83 268.594 106
   0   3  -3 7204.84 273.180 107
   0   3  -3 6984.41 266.068 108
   0   3   3 7719.96 250.506 113
   0   3   3 7510.63 272.548 111
   0   3  -3 6983.92 281.419 110
   0   3   3 7364.15 263.897 110
   0   3   3 8033.76 245.163   1
   0   3  -3 7248.19 270.852  11
   0   3   3 7661.21 248.776  16
   0   3  -3 7351.52 288.199  18
   0   3  -4 96380.0 1042.80 142
   0   3   4 95210.7 1066.16 139
   0   3   4 99293.2 1055.67 142
   0   3  -4 96943.4 1047.85 144
   0   3  -4 98403.2 983.317 145
   0   3  -4 94822.1 1035.92 148
   0   3   4 100761. 1067.63 140
   0   3  -4 96920.5 1065.34 147
   0   3  -4 98246.1 1032.22 152
   0   3  -4 94715.7 1036.13 157
   0   3  -4 95268.8 1015.24 160
   0   3   4 98404.1 918.606 156
   0   3  -4 94659.4 994.293 151
   0   3  -4 97572.7 1046.68 159
   0   3   4 101908. 1084.43 159
   0   3   4 99797.0 1061.26 158
   0   3  -4 99110.6 942.376 156
   0   3   4 95129.5 1072.68 137
   0   3  -4 96375.2 1023.54 139
   0   3  -4 97060.7 1045.79 107
   0   3  -4 94707.6 1070.81 108
   0   3   4 105071. 930.996 113
   0   3   4 99380.9 1056.93 107
   0   3  -4 100339. 1141.07 113
   0   3   4 97993.3 985.886 110
   0   3  -4 97001.5 1105.72 110
   0   3   4 98677.1 1135.09 106
   0   3  -4 95588.9 1114.37 109
   0   3   4 98694.0 1033.11 111
   0   3   4 103709. 937.812   1
   0   3  -4 99995.2 1103.78  18
   0   3   4 102596. 765.546  27
   0   3   4 104656. 971.255  16
   0   3  -4 97795.5 1033.58  11
   0   3   4 106687. 774.717  28
   0   3  -5 9593.48 278.515  14
   0   3  -5 8788.09 324.198  11
   0   3  -5 8505.75 343.002  18
   0   3   5 9743.58 251.833  28
   0   3   5 8992.73 308.482  16
   0   3  -5 9024.61 319.551 145
   0   3  -5 8945.62 338.346 142
   0   3  -5 8628.76 334.188 144
   0   3  -5 9053.95 338.993 148
   0   3  -5 8839.04 344.506 147
   0   3   5 8493.09 337.118 139
   0   3   5 8919.76 336.089 142
   0   3   5 9135.30 341.545 140
   0   3  -5 8787.16 335.964 157
   0   3  -5 8969.94 331.611 152
   0   3  -5 8483.41 328.227 159
   0   3   5 9058.70 292.194 156
   0   3  -5 8883.89 305.311 156
   0   3  -5 9263.80 331.583 151
   0   3  -5 8707.45 330.746 160
   0   3   5 9034.10 339.044 158
   0   3   5 8350.08 339.626 137
   0   3  -5 8685.88 326.465 139
   0   3   5 9958.17 291.168 113
   0   3  -5 8538.06 346.829 110
   0   3   5 8949.95 336.982 107
   0   3   5 8488.77 330.278 111
   0   3  -5 8764.91 359.484 109
   0   3   5 8379.39 353.553 106
   0   3  -5 8598.23 360.528 113
   0   3  -5 9110.32 358.824 108
   0   3  -5 8740.42 333.996 107
   0   3   5 9193.94 311.056 110
   0   3  -5 8956.93 255.320  32
   0   3   6 27232.0 584.270  16
   0   3  -6 28913.8 549.423  14
   0   3  -6 26324.4 637.471  18
   0   3   6 28633.9 465.364  28
   0   3  -6 26742.8 595.031 145
   0   3  -6 25795.4 615.674 144
   0   3   6 27752.4 632.060 142
   0   3  -6 25640.5 610.570 148
   0   3  -6 26026.4 617.174 142
   0   3   6 25611.5 625.543 139
   0   3   6 26907.1 622.878 140
   0   3  -6 26484.9 633.963 147
   0   3  -6 25841.7 613.715 157
   0   3  -6 25725.0 608.561 152
   0   3  -6 25887.9 594.305 151
   0   3   6 26642.9 617.880 158
   0   3  -6 25863.3 557.314 156
   0   3  -6 25070.2 605.931 159
   0   3  -6 25357.2 605.844 160
   0   3  -6 26984.6 605.179 139
   0   3   6 24636.0 622.530 137
   0   3   6 27570.8 572.637 110
   0   3  -6 25661.9 611.925 107
   0   3  -6 25099.8 655.095 109
   0   3  -6 25653.5 646.970 108
   0   3   6 26524.1 655.878 106
   0   3  -6 25122.5 650.488 113
   0   3  -6 25452.0 631.684 110
   0   3   6 25821.7 615.698 111
   0   3   6 26749.9 621.638 107
   0   3   6 27109.3 439.444  34
   0   3  -6 26223.7 470.436  32
   0   3  -7 23390.6 556.635  14
   0   3   7 20200.3 546.800  16
   0   3   7 21747.9 547.284  24
   0   3  -7 20569.6 593.562  18
   0   3   7 20897.3 427.938  28
   0   3  -7 20576.1 592.325 144
   0   3  -7 20116.8 584.934 141
   0   3   7 20225.6 579.016 142
   0   3  -7 20680.2 610.880 147
   0   3  -7 20674.0 565.314 145
   0   3  -7 20857.3 595.447 142
   0   3   7 20199.5 598.448 139
   0   3  -7 19851.0 582.497 148
   0   3   7 20387.3 584.189 140
   0   3  -7 20603.9 592.459 157
   0   3  -7 20921.6 594.854 160
   0   3  -7 19953.4 581.410 159
   0   3   7 20496.2 583.163 158
   0   3  -7 21049.8 575.105 151
   0   3  -7 20074.7 576.975 152
   0   3  -7 20690.5 534.134 156
   0   3   7 18169.3 575.255 137
   0   3  -7 20661.1 570.668 139
   0   3  -7 20262.4 587.107 122
   0   3  -7 20291.2 595.354 110
   0   3   7 22641.9 517.005 112
   0   3  -7 20542.1 617.437 108
   0   3   7 20093.2 578.256 107
   0   3  -7 20959.4 618.078 113
   0   3  -7 20261.2 586.052 107
   0   3  -7 18558.0 584.525 109
   0   3   7 18634.5 566.407 111
   0   3   7 19151.2 578.807 106
   0   3   7 19675.1 405.412  34
   0   3  -7 20307.5 438.721  32
   0   3  -8 68923.1 1059.03  14
   0   3   8 67960.5 1051.28  24
   0   3   8 62974.3 1042.53  16
   0   3   8 64383.6 1107.83   4
   0   3  -8 63129.9 1065.13  18
   0   3  -8 62746.4 1160.19 147
   0   3   8 60358.1 1115.65 139
   0   3  -8 59917.4 1097.79 142
   0   3  -8 60969.9 1108.88 148
   0   3   8 61188.2 1081.18 142
   0   3  -8 60784.3 1106.58 144
   0   3  -8 60113.5 1096.02 141
   0   3  -8 63181.8 1063.59 145
   0   3   8 61951.5 1095.66 140
   0   3  -8 59822.9 1099.81 159
   0   3   8 62285.7 1095.18 158
   0   3  -8 61926.1 973.721 156
   0   3  -8 63389.7 1123.88 160
   0   3  -8 61502.4 1117.22 157
   0   3  -8 63028.8 1104.48 152
   0   3  -8 60481.0 1056.47 151
   0   3  -8 60231.6 1058.98 138
   0   3   8 58096.5 1108.02 137
   0   3  -8 61710.3 1102.74 122
   0   3  -8 59020.2 1047.24 139
   0   3   8 61899.3 1107.47 111
   0   3  -8 62081.7 1119.39 107
   0   3  -8 61432.4 1054.58 110
   0   3   8 61938.7 1065.78 106
   0   3   8 61336.0 1085.53 107
   0   3  -8 59296.2 1073.44 113
   0   3  -8 61359.4 1092.20 109
   0   3  -8 59584.3 1096.83 108
   0   3  -8 60501.8 789.270  32
   0   3   8 62218.6 776.771  34
   0   3   9 20627.7 660.417   4
   0   3  -9 20325.5 612.164  18
   0   3  -9 20810.4 620.848  14
   0   3   9 21034.6 609.128  24
   0   3  -9 21351.6 701.272 160
   0   3  -9 19113.6 558.996 156
   0   3  -9 19444.4 654.904 152
   0   3   9 19405.2 657.468 158
   0   3  -9 19684.5 678.439 157
   0   3  -9 19512.9 674.413 159
   0   3  -9 18500.4 615.156 151
   0   3  -9 19471.6 676.988 144
   0   3  -9 19833.1 626.389 145
   0   3  -9 18404.8 654.632 141
   0   3   9 18583.0 643.620 142
   0   3  -9 19328.3 670.832 148
   0   3   9 18740.1 670.196 139
   0   3   9 18971.2 654.097 140
   0   3  -9 19952.9 706.507 147
   0   3  -9 18560.7 660.802 142
   0   3  -9 19116.3 637.078 139
   0   3  -9 18983.9 638.044 138
   0   3   9 17975.1 668.014 137
   0   3  -9 19708.1 678.144 122
   0   3  -9 19682.6 650.501 108
   0   3  -9 19949.1 617.187 110
   0   3  -9 19749.3 636.649 109
   0   3   9 18982.8 651.304 107
   0   3  -9 18513.6 611.017 113
   0   3   9 19509.3 613.058 106
   0   3   9 19052.1 638.671 111
   0   3  -9 19604.2 678.578 107
   0   3   9 19598.4 444.338  40
   0   3  -9 18708.6 454.893  32
   0   3   9 17993.2 440.802  34
   0   3 -10 17391.0 445.225  32
   0   3  10 17284.5 442.503  34
   0   3  10 18275.1 440.526  40
   0   3  10 18240.4 456.855  48
   0   3 -10 20634.4 647.884  14
   0   3 -10 19130.7 598.989  18
   0   3  10 19122.2 652.882   4
   0   3  10 19880.7 605.957  24
   0   3 -10 16968.1 661.027 157
   0   3 -10 17445.4 616.222 151
   0   3 -10 19623.3 687.385 160
   0   3 -10 17352.9 548.887 156
   0   3 -10 17341.4 667.424 159
   0   3  10 18001.7 654.555 158
   0   3 -10 18408.8 655.062 152
   0   3 -10 18529.5 628.268 145
   0   3 -10 17427.1 663.468 144
   0   3  10 16189.5 647.532 139
   0   3 -10 16900.1 658.964 142
   0   3 -10 17519.8 660.271 148
   0   3  10 16814.9 638.722 140
   0   3 -10 17682.3 687.754 147
   0   3 -10 17295.1 658.530 141
   0   3  10 17456.9 460.681  64
   0   3  10 17988.2 463.849  67
   0   3 -10 17863.5 464.038  61
   0   3  10 16880.4 670.548 137
   0   3  10 17636.9 458.566 132
   0   3 -10 17262.7 629.238 139
   0   3 -10 17742.0 660.563 122
   0   3  10 17852.2 454.081 127
   0   3 -10 17322.5 633.476 138
   0   3 -10 19461.4 651.918 109
   0   3 -10 17441.5 667.232 107
   0   3 -10 18046.4 646.982 108
   0   3 -10 18548.7 603.908 110
   0   3 -10 17747.3 614.872 113
   0   3  10 17504.8 633.072 111
   0   3  10 18861.5 608.919 106
   0   3  10 17691.9 462.188  95
   0   3 -10 17716.7 460.114  87
   0   3 -10 18005.7 457.031  79
   0   3  11 1493.90 131.396  40
   0   3  11 1347.52 130.720  48
   0   3 -11 1500.56 137.800  32
   0   3 -11 1748.44 201.449  14
   0   3 -11 1268.39 182.455 159
   0   3 -11 1516.59 206.631 157
   0   3 -11 1472.87 186.525 151
   0   3  11 1389.07 189.876 158
   0   3 -11 1246.72 151.935 156
   0   3 -11 1322.91 195.100 144
   0   3 -11 1372.71 189.702 141
   0   3 -11 1520.56 202.337 142
   0   3 -11 1560.63 202.225 148
   0   3 -11 1378.87 201.178 147
   0   3  11 1370.66 188.429 140
   0   3 -11 1454.80 138.456  61
   0   3  11 1451.60 136.373  64
   0   3 -11 1501.25 194.508 138
   0   3  11 1417.96 133.975 127
   0   3  11 1644.15 142.321 132
   0   3 -11 1546.27 204.265 122
   0   3 -11 1876.90 213.711 139
   0   3  11 1179.09 183.041 139
   0   3  11 1208.51 187.629 137
   0   3 -11 1211.46 181.662 108
   0   3  11 1411.14 190.793 111
   0   3 -11 1326.86 176.161 113
   0   3 -11 1563.41 193.301 109
   0   3 -11 1719.21 213.148 107
   0   3  11 1439.15 136.899  95
   0   3 -11 1403.72 132.394  79
   0   3 -11 1267.11 128.637  87
   0   3  12 4971.15 249.463  48
   0   3  12 4931.18 236.663  40
   0   3 -12 4477.71 236.587  32
   0   3 -12 5448.46 379.631 152
   0   3 -12 4669.61 366.617 147
   0   3 -12 4607.02 341.316 138
   0   3  12 4600.55 240.688 132
   0   3  12 4764.03 243.785 127
   0   3 -12 5087.48 355.991 139
   0   3 -12 4750.86 247.538  61
   0   3  12 5162.00 255.086  64
   0   3 -12 5490.52 346.910 113
   0   3 -12 5227.95 348.827 109
   0   3 -12 4689.38 343.215 108
   0   3  12 5135.19 356.490 111
   0   3  12 4734.20 246.342  95
   0   3 -12 5173.24 253.881  79
   0   3 -12 4937.06 251.935  87
   0   3 -13 3767.09 215.732  79
   0   3 -13 3551.94 214.205  87
   0   3  13 3401.75 208.226  95
   0   3  13 3468.02 209.396 132
   0   3  13 3370.52 201.426 127
   0   3  13 3682.52 213.679  64
   0   3 -13 3565.64 216.874  61
   0   3  13 3363.09 289.881 111
   0   3 -13 4091.85 325.690 108
   0   3 -13 3946.46 219.726  32
   0   3  13 3626.04 203.809  40
   0   3  13 3606.17 211.138  48
   0   3  14 11341.7 367.005  95
   0   3 -14 11461.3 366.052  79
   0   3 -14 11327.9 368.378  87
   0   3  14 10868.4 354.028 132
   0   3  14 11666.9 531.390 111
   0   3  14 12113.6 366.722  64
   0   3 -14 10951.4 368.006  61
   0   3  14 12506.9 369.786  60
   0   3  14 10838.0 354.163  48
   0   3  15 1135.78 106.809  64
   0   3 -15 957.026 111.651  61
   0   3  15 912.808 96.3978  60
   0   3  15 1013.41 109.759  48
   0   3 -15 1010.41 109.226  79
   0   3 -15 1070.53 115.384  87
   0   3  15 1177.71 118.720  95
   0   3 -16 3330.51 181.094  61
   0   3  16 3797.49 169.963  64
   0   3  16 4059.07 177.395  60
   0   3 -16 3382.44 181.122  87
   0   3  16 3635.88 184.187  95
   0   3  17 6088.67 176.371  60
   0   3 -17 6020.07 210.383  61
   0   3 -17 6096.19 204.516  71
   0   3 -17 5765.32 207.444  87
   0   3  17 6264.86 212.155  95
   0   3 -18 423.625 42.4709  71
   0   3 -18 346.805 41.3220  76
   0   3  18 435.999 51.0405  68
   0   3  18 378.870 45.8851  95
   0   3 -18 337.490 47.0811  87
   0   4   0 178542. 1347.30   1
   0   4   0 170493. 1508.23  11
   0   4   0 176771. 1377.57  10
   0   4   0 167673. 1484.18  17
   0   4   0 170123. 1473.88 140
   0   4   0 176752. 1530.43 147
   0   4   0 171999. 1481.70 142
   0   4   0 174614. 1498.74 148
   0   4   0 173134. 1484.34 157
   0   4   0 177983. 1434.94 151
   0   4   0 171221. 1466.04 158
   0   4   0 171573. 1476.23 159
   0   4   0 173939. 1320.36 156
   0   4   0 168087. 1461.77 139
   0   4   0 171027. 1465.04 113
   0   4   0 172371. 1480.75 107
   0   4   0 189119. 1305.75 108
   0   4   0 176118. 1406.47 111
   0   4   0 167626. 1501.58 110
   0   4   0 168575. 1423.58 109
   0   4   0 167076. 1520.11 106
   0   4   0 174437. 1092.63  31
   0   4  -1 72450.5 879.266  10
   0   4   1 70480.0 685.101  27
   0   4  -1 71789.4 891.399   1
   0   4   1 70407.0 886.056  10
   0   4  -1 68615.9 955.097  11
   0   4  -1 66622.5 934.569  17
   0   4   1 67846.5 956.848  11
   0   4   1 72640.8 845.111   1
   0   4   1 70473.2 964.583  17
   0   4  -1 68642.3 938.817 140
   0   4  -1 69209.3 939.598 142
   0   4   1 71378.5 956.569 148
   0   4   1 70531.3 947.489 140
   0   4  -1 68876.3 962.588 147
   0   4   1 70738.4 950.957 142
   0   4  -1 69141.3 946.010 148
   0   4  -1 68071.1 923.700 158
   0   4  -1 69244.1 940.402 159
   0   4   1 70520.7 840.796 156
   0   4   1 70285.4 952.432 157
   0   4   1 71036.5 908.286 151
   0   4   1 69637.9 940.507 158
   0   4  -1 70564.2 850.542 156
   0   4   1 70619.7 949.184 159
   0   4  -1 68375.2 934.691 157
   0   4  -1 68647.3 898.274 151
   0   4  -1 66969.7 923.464 139
   0   4   1 66055.2 931.336 139
   0   4   1 69380.1 918.886 113
   0   4  -1 66392.4 960.500 110
   0   4   1 67904.7 947.266 110
   0   4   1 72156.2 898.819 109
   0   4  -1 73290.1 868.149 108
   0   4  -1 69880.8 941.263 109
   0   4   1 70834.9 902.953 111
   0   4   1 70645.0 951.666 107
   0   4  -1 68946.7 938.161 107
   0   4  -1 68400.2 959.315 106
   0   4  -1 66657.0 948.286 113
   0   4   1 67789.7 988.270 106
   0   4  -1 69894.2 699.842  31
   0   4   2 37265.2 719.658  11
   0   4   2 36944.4 506.573  27
   0   4  -2 39194.0 687.474   1
   0   4  -2 37769.2 746.216  18
   0   4  -2 36679.7 706.925  11
   0   4  -2 38746.1 654.317  10
   0   4   2 39767.4 623.950   1
   0   4  -2 37457.0 705.767  17
   0   4  -2 37463.3 704.223 142
   0   4  -2 37683.2 709.569 140
   0   4  -2 37817.5 713.613 144
   0   4  -2 37681.7 722.901 147
   0   4  -2 37410.0 706.729 148
   0   4   2 37721.3 709.595 140
   0   4   2 37531.8 703.541 142
   0   4   2 37643.1 706.139 159
   0   4   2 37148.0 666.336 151
   0   4   2 37967.2 710.956 157
   0   4  -2 36657.9 669.032 151
   0   4  -2 36929.8 698.101 157
   0   4   2 37952.7 708.080 158
   0   4   2 37258.0 620.687 156
   0   4  -2 36968.1 696.481 159
   0   4  -2 37688.1 632.167 156
   0   4   2 37457.6 721.240 137
   0   4  -2 36575.7 686.769 139
   0   4   2 36155.5 701.314 139
   0   4   2 39418.2 652.885 109
   0   4  -2 38547.4 669.430 108
   0   4  -2 36573.5 721.029 113
   0   4   2 37993.3 677.537 111
   0   4   2 36376.1 745.577 106
   0   4  -2 37140.7 705.961 106
   0   4   2 38165.7 709.465 107
   0   4   2 38166.1 672.672 113
   0   4  -2 37406.0 716.498 109
   0   4   2 36270.1 694.750 110
   0   4  -2 38078.3 711.256 107
   0   4  -2 37242.5 732.909 110
   0   4  -2 37163.5 524.001  31
   0   4  -3 107999. 1302.83  18
   0   4   3 117940. 1128.37  16
   0   4  -3 124051. 1071.97   3
   0   4  -3 111203. 1233.42  17
   0   4  -3 111508. 1255.32  11
   0   4   3 105519. 874.734  27
   0   4  -3 112937. 1252.54 148
   0   4   3 110140. 1235.10 142
   0   4  -3 112049. 1278.43 147
   0   4   3 112277. 1252.50 140
   0   4  -3 111799. 1247.86 140
   0   4  -3 110391. 1250.65 144
   0   4  -3 111483. 1171.73 145
   0   4  -3 111454. 1247.85 142
   0   4  -3 110047. 1240.31 157
   0   4   3 111031. 1172.54 151
   0   4   3 111027. 1236.45 158
   0   4  -3 110755. 1239.24 159
   0   4   3 108914. 1080.28 156
   0   4  -3 109289. 1109.13 156
   0   4   3 110962. 1245.67 159
   0   4  -3 111385. 1195.42 151
   0   4   3 112069. 1265.93 157
   0   4  -3 110470. 1213.55 139
   0   4   3 106230. 1234.74 139
   0   4   3 104624. 1250.82 137
   0   4   3 114100. 1092.05 109
   0   4  -3 112064. 1215.45 108
   0   4  -3 109267. 1279.83 109
   0   4   3 108631. 1328.70 106
   0   4  -3 110620. 1228.65 106
   0   4  -3 110484. 1241.90 107
   0   4   3 110291. 1238.67 107
   0   4  -3 109230. 1293.14 113
   0   4  -3 109650. 1308.36 110
   0   4   3 114470. 1154.67 113
   0   4   3 109913. 1194.85 111
   0   4   3 109647. 1213.51 110
   0   4  -3 112238. 936.379  31
   0   4  -4 104102. 1223.73  17
   0   4   4 108520. 1127.01  16
   0   4  -4 112795. 1139.74   3
   0   4  -4 102258. 1305.96  18
   0   4  -4 102978. 1241.48  11
   0   4   4 107141. 881.748  28
   0   4   4 98888.8 871.431  27
   0   4   4 103690. 1240.93 140
   0   4  -4 102709. 1268.79 147
   0   4   4 103381. 1234.00 142
   0   4  -4 102261. 1241.47 144
   0   4  -4 106270. 1186.11 145
   0   4  -4 102130. 1236.07 148
   0   4  -4 103663. 1241.65 142
   0   4   4 103278. 1236.87 158
   0   4   4 106408. 1267.63 159
   0   4   4 101871. 1073.75 156
   0   4  -4 101832. 1187.99 151
   0   4  -4 101006. 1225.06 159
   0   4  -4 101265. 1107.62 156
   0   4  -4 102532. 1238.51 157
   0   4   4 98315.2 1252.97 137
   0   4   4 98438.3 1233.39 139
   0   4  -4 101708. 1205.38 139
   0   4  -4 98613.8 1295.05 113
   0   4  -4 104029. 1250.12 108
   0   4   4 103385. 1192.68 110
   0   4  -4 100963. 1301.26 109
   0   4  -4 102834. 1237.26 107
   0   4   4 96143.9 1300.73 106
   0   4  -4 110181. 1239.55 106
   0   4   4 103907. 1240.40 107
   0   4  -4 102752. 1313.11 110
   0   4   4 101515. 1201.08 111
   0   4   4 112242. 1145.80 113
   0   4  -4 104143. 934.849  31
   0   4   5 344.265 62.3517  27
   0   4   5 235.211 67.4469  16
   0   4  -5 223.291 74.5736  11
   0   4   5 406.856 62.4870  28
   0   4  -5 302.147 97.1620  18
   0   4  -5 314.613 82.9143 142
   0   4  -5 290.149 79.3750 147
   0   4  -5 465.091 87.6295 145
   0   4  -5 335.508 84.2403 144
   0   4  -5 364.406 88.2773 148
   0   4   5 258.901 70.8894 142
   0   4   5 417.558 96.3096 140
   0   4   5 342.047 70.5713 156
   0   4  -5 440.157 93.2145 152
   0   4  -5 404.773 82.7971 156
   0   4  -5 223.447 67.9454 157
   0   4  -5 471.747 91.2784 151
   0   4  -5 325.205 76.5782 159
   0   4  -5 379.886 85.6245 160
   0   4   5 385.445 91.1268 158
   0   4   5 399.137 97.0558 137
   0   4   5 533.218 96.2855 139
   0   4  -5 428.675 86.8735 139
   0   4  -5 421.367 88.4121 107
   0   4   5 329.579 78.2325 107
   0   4  -5 122.790 70.6055 113
   0   4   5 279.956 78.4635 110
   0   4   5 182.471 84.1259 111
   0   4   5 253.908 87.8575 106
   0   4  -5 266.143 82.0298 108
   0   4  -5 294.866 98.0357 109
   0   4  -5 156.429 68.3242 110
   0   4   5 335.588 54.0239  34
   0   4  -5 356.634 66.5507  31
   0   4   5 297.870 53.0126  37
   0   4  -5 320.074 58.2546  32
   0   4   6 70394.4 806.656  28
   0   4   6 73921.8 1037.65  16
   0   4  -6 67764.0 1161.81  18
   0   4  -6 68091.3 1091.96  11
   0   4  -6 65040.0 1090.28 144
   0   4  -6 67916.5 1057.18 145
   0   4   6 64260.3 1103.66 139
   0   4  -6 65393.5 1091.33 142
   0   4  -6 66529.4 1133.89 147
   0   4  -6 65576.1 1094.32 148
   0   4   6 67956.0 1103.18 142
   0   4   6 67549.4 1106.06 140
   0   4  -6 71044.7 1121.81 160
   0   4  -6 65324.7 1091.29 159
   0   4  -6 64899.8 1050.76 151
   0   4  -6 64780.5 1091.10 157
   0   4  -6 65850.3 1082.17 152
   0   4  -6 66049.4 989.695 156
   0   4   6 67152.9 1102.11 158
   0   4  -6 65877.7 1054.58 139
   0   4   6 64034.8 1121.24 137
   0   4  -6 65663.3 1155.47 110
   0   4   6 68743.6 1097.34 111
   0   4   6 74447.8 1072.31 110
   0   4  -6 68088.8 1155.16 108
   0   4   6 67382.2 1098.65 107
   0   4  -6 67560.9 1190.69 113
   0   4  -6 65730.5 1174.70 109
   0   4  -6 66727.6 1101.44 107
   0   4   6 66357.1 1190.60 106
   0   4   6 66433.1 779.839  37
   0   4   6 67946.6 764.692  34
   0   4  -6 66034.5 825.299  32
   0   4   7 28187.8 685.387  16
   0   4  -7 26165.0 751.744  18
   0   4  -7 27964.2 728.136  11
   0   4   7 27013.0 528.216  28
   0   4   7 26461.4 728.324 158
   0   4  -7 24549.0 709.201 157
   0   4  -7 25922.1 658.735 156
   0   4  -7 24908.5 709.042 159
   0   4  -7 25333.6 710.993 152
   0   4  -7 25532.3 696.648 151
   0   4  -7 26422.0 728.352 160
   0   4  -7 26762.2 760.956 147
   0   4  -7 25342.2 721.119 144
   0   4  -7 25781.4 699.585 145
   0   4  -7 24849.0 711.070 142
   0   4   7 26065.1 717.583 142
   0   4   7 24571.0 722.093 139
   0   4  -7 24753.1 712.498 148
   0   4   7 25309.4 712.134 140
   0   4  -7 25631.2 694.304 139
   0   4   7 24909.8 737.971 137
   0   4  -7 25701.1 721.606 107
   0   4  -7 26129.6 765.055 108
   0   4  -7 25310.3 766.479 109
   0   4   7 29429.3 705.417 110
   0   4  -7 26646.7 764.321 110
   0   4  -7 26160.8 771.335 113
   0   4   7 26121.7 720.806 111
   0   4   7 25546.9 760.593 106
   0   4   7 25889.4 715.406 107
   0   4  -7 24857.4 533.423  32
   0   4   7 25741.5 504.832  34
   0   4   7 25507.0 505.794  37
   0   4  -8 30010.0 610.227  32
   0   4   8 31073.7 589.849  34
   0   4   8 35053.0 820.075  16
   0   4  -8 34743.9 833.767  11
   0   4   8 32648.4 858.103   4
   0   4  -8 31666.5 831.657  18
   0   4  -8 30120.5 833.921 152
   0   4   8 31690.5 845.201 158
   0   4  -8 33037.8 863.555 160
   0   4  -8 29814.0 804.540 151
   0   4  -8 30237.1 840.622 157
   0   4  -8 29717.1 832.201 159
   0   4  -8 31086.0 758.463 156
   0   4   8 31921.6 852.329 140
   0   4  -8 31866.0 887.598 147
   0   4   8 29656.2 848.570 139
   0   4  -8 30175.8 840.114 148
   0   4  -8 30258.8 839.042 142
   0   4   8 32376.0 853.565 142
   0   4  -8 30598.6 845.006 144
   0   4  -8 31595.9 826.413 145
   0   4   8 31168.9 594.279  67
   0   4   8 31945.0 599.041  65
   0   4   8 29292.6 852.582 137
   0   4  -8 30909.6 815.393 139
   0   4  -8 32050.2 871.119 109
   0   4   8 31782.5 846.375 107
   0   4  -8 32957.9 861.236 110
   0   4  -8 31222.3 858.254 113
   0   4  -8 30657.9 843.852 107
   0   4  -8 31074.3 870.910 108
   0   4   8 31486.2 852.496 106
   0   4   8 31631.9 847.156 111
   0   4   8 31983.6 611.335  95
   0   4   9 16146.2 435.922  34
   0   4   9 16644.9 448.569  48
   0   4   9 17320.8 434.383  40
   0   4  -9 15744.2 446.811  32
   0   4  -9 16246.7 596.984  18
   0   4   9 16780.5 657.891   4
   0   4  -9 16101.7 627.134 151
   0   4  -9 16100.7 644.854 152
   0   4   9 15990.5 643.140 158
   0   4  -9 15718.9 645.493 159
   0   4  -9 15867.1 555.450 156
   0   4  -9 16301.8 659.665 157
   0   4  -9 16388.8 658.024 144
   0   4  -9 17021.3 688.659 147
   0   4   9 16423.0 649.568 140
   0   4   9 16459.2 647.871 142
   0   4  -9 17193.3 636.282 145
   0   4  -9 16016.5 650.847 148
   0   4   9 15483.9 648.575 139
   0   4  -9 16123.9 652.311 142
   0   4  -9 15887.7 457.523  61
   0   4   9 17035.7 463.413  67
   0   4  -9 16119.3 625.169 139
   0   4   9 16693.3 452.573 127
   0   4  -9 15596.1 619.385 138
   0   4   9 16152.7 672.795 137
   0   4  -9 16409.2 643.449 108
   0   4  -9 16191.0 654.182 107
   0   4  -9 16435.9 635.395 109
   0   4  -9 16163.8 624.843 113
   0   4   9 16867.1 638.941 111
   0   4   9 16359.0 617.490 106
   0   4   9 16195.8 640.495 107
   0   4  -9 16687.3 616.847 110
   0   4  -9 17336.7 472.812  87
   0   4   9 16689.4 466.517  95
   0   4  10 11168.1 371.663  48
   0   4  10 11162.9 368.695  34
   0   4  10 12611.7 372.527  40
   0   4 -10 10966.5 376.105  32
   0   4 -10 12058.4 511.381  18
   0   4  10 11958.7 561.287   4
   0   4 -10 10380.1 506.733 151
   0   4  10 11393.8 558.968 158
   0   4 -10 11682.1 582.133 157
   0   4 -10 11064.2 563.859 159
   0   4 -10 11117.2 466.155 156
   0   4 -10 11414.6 561.422 152
   0   4  10 10962.3 572.053 139
   0   4 -10 10507.3 550.830 148
   0   4 -10 11172.4 571.625 142
   0   4  10 11521.8 554.951 142
   0   4 -10 11349.1 572.184 144
   0   4  10 11408.0 557.106 140
   0   4 -10 10873.6 582.685 147
   0   4  10 10882.7 371.578 127
   0   4 -10 10996.1 538.017 138
   0   4 -10 11156.7 535.677 139
   0   4  10 10942.9 578.931 137
   0   4 -10 11101.9 387.941  61
   0   4  10 10849.1 380.981  67
   0   4 -10 10599.8 530.807 108
   0   4 -10 10711.1 526.223 109
   0   4 -10 11510.3 532.506 113
   0   4 -10 10837.7 558.047 107
   0   4  10 12045.7 533.827 106
   0   4  10 10641.4 517.344 111
   0   4 -10 12078.5 523.724 110
   0   4  10 11686.3 558.765 107
   0   4  10 10776.3 382.395  95
   0   4 -10 11209.8 383.633  87
   0   4 -11 2825.31 193.593  87
   0   4  11 2710.12 194.075  95
   0   4  11 2598.73 184.231 127
   0   4  11 2410.32 184.931 132
   0   4 -11 2716.10 194.805  61
   0   4  11 2526.90 186.652  64
   0   4 -11 2675.79 256.411 113
   0   4 -11 2866.88 273.587 109
   0   4 -11 2674.93 271.402 108
   0   4  11 2529.14 257.662 111
   0   4  11 2656.33 185.148  48
   0   4 -11 2699.18 183.110  31
   0   4  11 2876.86 179.655  40
   0   4 -12 6551.47 288.851  87
   0   4  12 6336.39 286.817  95
   0   4  12 6801.49 295.311 132
   0   4  12 6541.04 285.060 127
   0   4 -12 6468.16 291.160  61
   0   4  12 6775.00 294.091  64
   0   4 -12 6882.01 402.359 113
   0   4 -12 7235.65 422.899 109
   0   4  12 6868.95 418.026 111
   0   4 -12 7098.36 286.700  31
   0   4  12 7132.26 275.860  40
   0   4  12 6661.65 284.048  48
   0   4 -13 17390.1 454.886  87
   0   4  13 16781.8 450.468  95
   0   4  13 17131.7 444.101 127
   0   4  13 16850.5 444.770 132
   0   4 -13 16256.5 452.044  61
   0   4  13 17874.6 457.569  64
   0   4  13 17397.4 648.051 111
   0   4  13 18283.9 425.539  40
   0   4 -13 18989.5 445.294  31
   0   4  13 17422.5 446.720  48
   0   4 -14 2460.90 172.612  61
   0   4  14 2824.61 170.508  64
   0   4  14 2337.85 149.006  60
   0   4 -14 2518.45 168.383  87
   0   4  14 2665.27 175.684  95
   0   4  14 2475.85 164.676  48
   0   4  14 2525.57 169.381 132
   0   4 -14 2543.69 163.599 126
   0   4  15 12334.0 321.675  64
   0   4 -15 12975.4 319.831  76
   0   4  15 12286.8 304.377  60
   0   4 -15 11240.2 331.954  61
   0   4 -15 11990.8 338.332  71
   0   4  15 11973.7 337.686  95
   0   4 -15 11505.3 325.492  87
   0   4  15 11376.4 320.577  48
   0   4 -15 12292.0 317.923  51
   0   4 -15 11905.8 312.889 126
   0   4  16 3547.62 144.574  64
   0   4 -16 3329.08 160.280  71
   0   4 -16 3234.48 161.148  61
   0   4 -16 3025.16 148.802  87
   0   4  16 3383.77 161.194  95
   0   4 -16 3327.95 138.117  51
   0   4 -16 3359.06 138.755 126
   0   4 -17 6194.05 178.072  71
   0   4  17 6336.56 185.795  95
   0   5   0 53.2481 34.1895  27
   0   5   0 58.3799 57.6723  11
   0   5   0 72.4385 46.6497 140
   0   5   0 8.31186 40.5037 142
   0   5   0 94.1594 46.7638 157
   0   5   0-12.1426 61.5715 151
   0   5   0 125.437 50.6510 156
   0   5   0 79.7283 45.1132 159
   0   5   0-8.82008 64.2901 158
   0   5   0 10.6914 49.8320 139
   0   5   0 138.618 74.6943 110
   0   5   0 51.5868 51.7832 107
   0   5   0 127.113 56.6884 109
   0   5   0 8.39653 56.1767 111
   0   5   0 77.5156 49.0969 113
   0   5   0 55.7225 49.6458 106
   0   5   0 178.862 49.9113  41
   0   5   1 9411.75 288.118  27
   0   5   1 9530.33 417.565  11
   0   5  -1 8932.21 404.820  11
   0   5  -1 10764.9 393.875  10
   0   5  -1 9411.01 410.650  17
   0   5  -1 9357.84 289.606  27
   0   5   1 9051.06 403.545 148
   0   5   1 9461.53 405.668 140
   0   5   1 9505.68 402.887 142
   0   5  -1 9228.66 402.087 140
   0   5  -1 10310.9 437.210 147
   0   5  -1 9356.34 401.610 142
   0   5  -1 9349.13 408.596 148
   0   5   1 9266.43 355.628 156
   0   5  -1 9404.07 361.553 156
   0   5   1 8844.19 375.234 151
   0   5   1 9465.26 403.395 158
   0   5   1 9741.55 410.258 159
   0   5  -1 8921.21 394.814 159
   0   5  -1 9473.10 388.384 151
   0   5   1 9543.95 409.889 157
   0   5  -1 9446.38 401.086 158
   0   5  -1 9475.62 408.948 157
   0   5  -1 8771.03 387.442 139
   0   5   1 9076.36 396.288 139
   0   5   1 9314.72 400.159 107
   0   5  -1 9748.92 408.168 109
   0   5   1 9541.68 415.852 110
   0   5   1 9858.09 384.829 111
   0   5   1 9488.55 400.183 113
   0   5  -1 9369.62 419.945 110
   0   5  -1 9506.76 413.958 113
   0   5   1 10263.8 398.575 109
   0   5  -1 9089.78 395.308 107
   0   5   1 8769.33 415.635 106
   0   5  -1 9828.97 379.967 111
   0   5  -1 9554.06 420.154 106
   0   5   1 9316.43 295.396  41
   0   5  -1 11472.9 331.162  41
   0   5   1 10756.0 316.574  37
   0   5  -1 9466.06 297.568  31
   0   5   2 44779.3 639.110  27
   0   5  -2 44365.4 888.311  17
   0   5  -2 50925.1 856.930  10
   0   5  -2 46445.1 918.596  11
   0   5   2 45281.4 888.025 142
   0   5  -2 44869.8 899.397 148
   0   5  -2 46378.6 940.505 147
   0   5  -2 43571.3 884.330 140
   0   5   2 45252.1 894.834 140
   0   5  -2 44182.6 885.272 142
   0   5  -2 44458.0 888.778 157
   0   5   2 45396.0 897.939 159
   0   5   2 44186.8 777.103 156
   0   5  -2 44348.3 885.920 159
   0   5  -2 44619.0 857.542 151
   0   5   2 45235.5 906.112 157
   0   5   2 45009.4 848.574 151
   0   5   2 45986.4 894.130 158
   0   5  -2 45351.4 802.472 156
   0   5  -2 43994.5 876.540 158
   0   5   2 42166.9 864.644 139
   0   5  -2 43437.8 867.610 139
   0   5  -2 44726.8 888.665 107
   0   5  -2 44301.4 907.440 113
   0   5   2 45348.2 889.789 107
   0   5   2 46882.1 859.531 111
   0   5   2 45870.2 905.079 110
   0   5   2 44537.2 952.318 106
   0   5   2 53098.6 877.691 109
   0   5  -2 44913.7 935.183 110
   0   5  -2 48483.0 858.048 111
   0   5  -2 44950.6 907.500 106
   0   5  -2 45728.2 913.107 109
   0   5  -2 51949.5 874.939 108
   0   5   2 48381.4 881.347 113
   0   5  -2 44399.0 652.896  31
   0   5   2 44768.3 652.279  41
   0   5   2 44331.1 646.950  37
   0   5  -3 30869.5 750.090  17
   0   5   3 29128.5 522.014  27
   0   5  -3 34175.8 710.375  10
   0   5  -3 30166.8 758.822  11
   0   5   3 33588.4 677.218  16
   0   5   3 31387.6 523.917  28
   0   5  -3 29635.9 743.677 148
   0   5  -3 31752.4 790.757 147
   0   5  -3 29636.7 734.934 142
   0   5   3 29607.4 736.103 142
   0   5  -3 29801.9 742.799 140
   0   5   3 29156.9 729.535 140
   0   5  -3 30550.6 748.574 159
   0   5   3 29954.6 707.182 151
   0   5  -3 31003.1 676.577 156
   0   5   3 29044.3 636.483 156
   0   5  -3 30503.2 721.800 151
   0   5   3 29576.0 739.912 159
   0   5  -3 30372.2 747.842 157
   0   5   3 30251.3 741.813 158
   0   5  -3 29178.5 726.079 158
   0   5   3 27821.3 721.781 139
   0   5   3 27752.1 734.023 137
   0   5  -3 29676.8 725.072 139
   0   5  -3 31223.9 774.599 109
   0   5  -3 30509.2 781.129 113
   0   5  -3 30290.9 743.679 107
   0   5   3 33893.1 732.451 113
   0   5   3 31308.4 725.089 111
   0   5  -3 33550.9 745.410 108
   0   5   3 30858.2 739.925 110
   0   5   3 30443.7 747.711 107
   0   5  -3 30526.3 788.814 110
   0   5   3 29418.0 794.035 106
   0   5  -3 31108.6 756.931 106
   0   5   3 28377.7 528.841  37
   0   5  -3 29719.8 545.918  31
   0   5   3 29854.3 531.676  41
   0   5   4 20559.1 436.943  28
   0   5  -4 19499.6 620.757  11
   0   5   4 18780.2 430.061  27
   0   5  -4 19361.5 607.049  17
   0   5   4 19233.3 615.929 159
   0   5  -4 19180.1 610.302 157
   0   5   4 19127.0 607.742 158
   0   5   4 18892.5 519.329 156
   0   5  -4 19823.1 601.609 151
   0   5  -4 19599.7 554.288 156
   0   5  -4 19397.5 614.631 159
   0   5  -4 18987.8 611.840 142
   0   5  -4 19136.5 613.891 140
   0   5   4 19072.7 606.160 142
   0   5   4 19503.4 615.899 140
   0   5  -4 20045.6 643.249 147
   0   5  -4 19364.5 620.458 144
   0   5  -4 19490.5 619.652 148
   0   5   4 18371.7 604.927 139
   0   5   4 18679.0 622.399 137
   0   5  -4 19141.0 593.652 139
   0   5  -4 20973.4 621.427 108
   0   5   4 20412.8 611.827 110
   0   5  -4 19086.9 642.817 113
   0   5  -4 18888.2 611.106 107
   0   5   4 18234.4 650.581 106
   0   5  -4 18880.1 639.534 110
   0   5  -4 18583.9 626.046 109
   0   5   4 19422.7 610.574 107
   0   5   4 19924.4 601.557 111
   0   5   4 19263.8 437.348  41
   0   5   4 18750.3 435.735  37
   0   5  -4 19780.5 456.104  31
   0   5   5 16347.5 407.807  28
   0   5  -5 15121.9 549.429  17
   0   5  -5 15834.3 576.423  11
   0   5   5 15449.6 481.523 156
   0   5  -5 15647.9 568.084 157
   0   5   5 15662.8 567.874 158
   0   5  -5 15094.6 539.504 151
   0   5  -5 14974.0 501.875 156
   0   5  -5 14981.5 560.825 159
   0   5  -5 15571.8 575.216 140
   0   5   5 15750.5 569.507 142
   0   5  -5 14711.1 560.493 144
   0   5  -5 16125.1 598.328 147
   0   5   5 15401.2 562.635 140
   0   5  -5 14924.2 558.846 142
   0   5  -5 15030.6 561.954 148
   0   5   5 15518.2 398.367  65
   0   5   5 15161.5 398.431  67
   0   5   5 14934.8 576.346 137
   0   5   5 14615.4 562.028 139
   0   5  -5 15132.0 417.263 126
   0   5  -5 14621.7 533.676 139
   0   5   5 15436.3 619.793 106
   0   5   5 15845.6 558.076 111
   0   5  -5 15007.7 558.885 107
   0   5  -5 16624.1 585.650 108
   0   5  -5 14505.4 583.242 113
   0   5  -5 14912.3 588.155 110
   0   5  -5 14771.5 580.225 109
   0   5   5 17088.7 566.876 110
   0   5   5 15793.8 570.823 107
   0   5   5 15932.0 388.116  34
   0   5  -5 14973.2 412.102  31
   0   5   5 14941.8 399.675  37
   0   5  -6 8584.01 324.403  31
   0   5   6 9127.84 306.460  34
   0   5   6 8724.98 312.805  37
   0   5   6 9513.55 319.260  47
   0   5  -6 9037.18 435.867  17
   0   5  -6 9971.14 470.501  11
   0   5   6 9302.47 323.547  28
   0   5  -6 8881.94 433.955 151
   0   5  -6 8147.78 431.674 157
   0   5  -6 8512.75 439.323 159
   0   5   6 8930.69 448.369 158
   0   5  -6 8665.76 400.650 156
   0   5  -6 8592.66 442.942 142
   0   5  -6 9267.50 471.896 147
   0   5  -6 9080.16 455.159 144
   0   5   6 9159.63 453.498 140
   0   5   6 9538.97 459.211 142
   0   5  -6 8373.11 436.425 140
   0   5  -6 8644.50 445.379 148
   0   5   6 8693.48 310.992  65
   0   5  -6 8723.38 323.154  71
   0   5   6 8831.20 313.077  67
   0   5  -6 8575.79 312.768  61
   0   5  -6 8090.95 412.531 139
   0   5   6 8320.53 451.934 137
   0   5   6 8034.53 432.266 139
   0   5  -6 8678.10 330.853 126
   0   5   6 9010.78 494.523 106
   0   5   6 9436.74 447.658 111
   0   5  -6 9007.40 459.392 108
   0   5   6 8959.11 446.171 107
   0   5  -6 8507.43 465.024 110
   0   5   6 10860.5 459.612 110
   0   5  -6 8320.77 455.623 109
   0   5  -6 8547.81 442.365 107
   0   5  -6 8767.25 475.116 113
   0   5   6 9421.07 316.212  84
   0   5  -7 12432.8 404.611  31
   0   5   7 12166.4 381.507  37
   0   5   7 12949.2 382.753  34
   0   5  -7 13541.2 560.155  11
   0   5  -7 13468.2 546.177  17
   0   5   7 12974.5 390.691  28
   0   5  -7 12505.0 553.310 157
   0   5  -7 12646.4 539.627 151
   0   5  -7 11910.1 490.801 156
   0   5   7 12695.5 556.273 158
   0   5  -7 11601.8 532.627 159
   0   5  -7 12444.8 555.594 142
   0   5  -7 12736.1 561.291 144
   0   5   7 12400.3 545.982 142
   0   5  -7 12795.2 576.313 147
   0   5  -7 12286.0 553.186 148
   0   5   7 12225.4 544.929 140
   0   5   7 11789.7 375.408  67
   0   5  -7 12177.9 387.184  61
   0   5   7 12252.6 382.033  65
   0   5  -7 12123.8 396.991  71
   0   5   7 11837.0 548.464 139
   0   5   7 12042.0 562.959 137
   0   5  -7 12089.8 523.692 139
   0   5   7 12294.2 584.445 106
   0   5   7 11837.6 533.199 111
   0   5  -7 12467.7 552.410 107
   0   5  -7 12421.9 582.199 113
   0   5  -7 11644.8 549.309 108
   0   5  -7 12115.8 576.479 109
   0   5  -7 11913.1 562.771 110
   0   5   7 12651.4 549.822 107
   0   5   7 12463.9 388.967  95
   0   5   7 12911.9 380.770  84
   0   5   8 78055.3 972.809  34
   0   5  -8 77111.6 1032.07  31
   0   5   8 76827.5 1427.79   4
   0   5  -8 77414.6 1279.22 156
   0   5  -8 75603.4 1416.07 157
   0   5  -8 75614.1 1413.97 159
   0   5  -8 76192.8 1375.58 151
   0   5   8 77207.1 1422.74 158
   0   5  -8 73745.8 1412.10 148
   0   5  -8 79989.4 1425.07 145
   0   5  -8 74814.4 1410.03 142
   0   5  -8 78095.8 1489.46 147
   0   5   8 78831.6 1436.80 140
   0   5  -8 75047.3 1416.94 144
   0   5   8 79310.0 1435.06 142
   0   5   8 73319.3 1449.02 137
   0   5   8 74191.3 1429.23 139
   0   5  -8 76849.9 1374.89 139
   0   5   8 73673.4 968.684  67
   0   5  -8 74999.1 1010.66  61
   0   5  -8 75217.1 1029.93  71
   0   5   8 75360.3 968.597  65
   0   5  -8 75263.2 1413.17 107
   0   5   8 75547.5 1433.79 106
   0   5   8 77200.5 1415.87 107
   0   5  -8 73604.5 1429.86 109
   0   5  -8 77757.5 1476.84 108
   0   5   8 74090.8 1386.67 111
   0   5  -8 77063.3 1420.18 110
   0   5  -8 75075.4 1431.64 113
   0   5   8 77451.1 1001.05  95
   0   5   9 16051.4 474.167  95
   0   5   9 15748.5 456.456 127
   0   5  -9 15432.2 484.231  71
   0   5   9 17521.7 465.296  57
   0   5  -9 15539.2 475.684  61
   0   5   9 15515.3 459.434  67
   0   5  -9 16056.4 640.206 110
   0   5  -9 14699.7 638.135 109
   0   5   9 16053.8 650.267 111
   0   5  -9 15565.0 666.979 108
   0   5  -9 15113.8 638.774 113
   0   5  -9 15920.3 463.216  31
   0   5   9 15711.6 447.064  48
   0   5   9 16063.0 443.743  34
   0   5  10 18001.7 496.302  95
   0   5 -10 18221.5 503.092 126
   0   5  10 17841.0 476.785 127
   0   5 -10 17071.5 503.349  71
   0   5 -10 17755.1 496.641  61
   0   5  10 17271.3 489.791  67
   0   5 -10 18946.0 717.074 109
   0   5  10 17893.6 677.842 111
   0   5 -10 19139.3 732.409 108
   0   5 -10 17704.3 656.885 110
   0   5 -10 17553.8 682.258 113
   0   5  10 18396.0 480.862  48
   0   5 -10 18684.7 492.829  31
   0   5  10 17202.7 454.094  34
   0   5  11 6621.04 297.026  95
   0   5 -11 7174.83 295.537  87
   0   5 -11 6486.87 291.867 126
   0   5  11 6650.23 285.666 127
   0   5  11 6406.40 290.224 132
   0   5 -11 6306.43 298.731  71
   0   5 -11 6486.79 295.404  61
   0   5  11 6655.85 299.247  64
   0   5  11 6506.08 403.072 111
   0   5 -11 6323.10 399.448 113
   0   5 -11 6526.96 281.557  31
   0   5  11 6672.46 282.757  48
   0   5 -12 3264.95 201.799  61
   0   5 -12 3153.86 205.108  71
   0   5  12 3720.13 212.457  64
   0   5 -12 3706.12 202.949  87
   0   5  12 3291.24 203.231  95
   0   5 -12 3436.76 193.614  31
   0   5  12 3306.57 191.649  48
   0   5 -12 3214.92 196.107 126
   0   5  12 3196.04 191.184 127
   0   5  12 3268.41 199.127 132
   0   5  13 13731.8 374.375  64
   0   5 -13 12125.4 368.693  71
   0   5 -13 12259.0 365.618  61
   0   5  13 12661.1 368.602  95
   0   5 -13 13793.8 362.756  87
   0   5  13 12389.6 346.162  48
   0   5 -13 12992.1 342.949  31
   0   5 -13 12423.3 358.458  51
   0   5 -13 12459.2 359.825 126
   0   5  13 11901.2 350.670 132
   0   5  13 12208.5 344.056 127
   0   5  14 18150.0 351.306  60
   0   5  14 18281.3 391.845  64
   0   5 -14 17076.5 402.038  71
   0   5  14 18015.8 402.313  95
   0   5 -14 16795.0 379.465  51
   0   5  14 17914.5 383.578  48
   0   5  14 17454.5 388.310 132
   0   5 -14 17188.1 382.275 126
   0   5 -15 6179.10 213.973  71
   0   5  15 6528.68 198.454  64
   0   5  15 6341.03 217.033  95
   0   5 -15 6161.59 195.733  51
   0   5  15 6305.20 202.825  48
   0   5 -15 6214.05 196.952 126
   0   5 -16 430.344 50.5588  71
   0   5  16 497.665 55.5399  95
   0   6   0 6751.24 268.438  51
   0   6   0 6081.99 267.274  37
   0   6   0 5812.55 259.457  41
   0   6   0 6043.35 373.506  11
   0   6   0 6143.75 261.397  27
   0   6   0 6418.53 377.155 159
   0   6   0 6134.92 364.422 158
   0   6   0 6043.07 323.625 156
   0   6   0 5735.06 339.648 151
   0   6   0 6043.54 367.854 157
   0   6   0 6628.88 385.479 140
   0   6   0 6135.20 369.384 142
   0   6   0 6147.09 363.099 139
   0   6   0 5953.97 368.485 110
   0   6   0 6316.96 369.790 113
   0   6   0 7016.08 377.386 109
   0   6   0 6170.58 385.145 106
   0   6   0 6094.00 365.737 107
   0   6   0 6026.21 259.089  84
   0   6  -1 19925.6 466.755  51
   0   6  -1 18718.8 466.692  37
   0   6   1 18856.0 463.897  37
   0   6  -1 18044.5 461.169  41
   0   6   1 18434.4 463.181  47
   0   6   1 18089.2 456.965  41
   0   6  -1 18540.5 651.024  11
   0   6   1 18313.6 449.674  27
   0   6  -1 18863.3 452.920  27
   0   6  -1 18245.9 632.135 158
   0   6  -1 18265.9 564.063 156
   0   6   1 19415.1 656.011 157
   0   6   1 19668.3 657.991 159
   0   6  -1 18505.0 612.231 151
   0   6   1 18705.8 614.685 151
   0   6   1 18493.9 555.520 156
   0   6  -1 18561.9 642.433 157
   0   6   1 18077.1 629.235 158
   0   6  -1 18996.3 647.477 159
   0   6  -1 18638.1 637.798 142
   0   6  -1 18461.9 637.755 140
   0   6   1 18596.4 635.371 142
   0   6  -1 18332.8 642.165 148
   0   6   1 18016.9 629.095 140
   0   6  -1 20364.6 465.047  71
   0   6  -1 19724.9 465.403 126
   0   6   1 17767.7 622.051 139
   0   6  -1 18609.5 631.363 139
   0   6   1 20183.6 646.578 113
   0   6  -1 17829.3 622.831 107
   0   6   1 18984.0 654.562 110
   0   6  -1 20197.9 652.996 109
   0   6   1 18916.6 683.533 106
   0   6  -1 19424.6 654.964 113
   0   6   1 21132.7 625.199 111
   0   6   1 18938.8 638.886 107
   0   6  -1 18345.2 658.015 110
   0   6  -1 18335.1 660.304 106
   0   6   1 18925.9 457.191  84
   0   6  -1 18354.2 456.536  84
   0   6  -2 18640.2 472.657  41
   0   6  -2 19045.6 467.338  51
   0   6  -2 18581.3 466.439  37
   0   6   2 18350.3 463.998  37
   0   6   2 17906.1 454.918  41
   0   6   2 18062.7 454.155  47
   0   6  -2 18159.3 652.791  11
   0   6  -2 18941.1 458.029  27
   0   6   2 20809.6 460.277  28
   0   6   2 18769.9 455.455  27
   0   6  -2 18425.8 641.779 157
   0   6  -2 17906.7 631.245 158
   0   6   2 18727.3 613.289 151
   0   6  -2 18435.8 569.550 156
   0   6   2 19377.4 657.019 159
   0   6  -2 18346.7 616.302 151
   0   6   2 18519.2 556.862 156
   0   6  -2 18726.2 645.548 159
   0   6   2 18439.2 642.085 158
   0   6  -2 18002.8 633.196 142
   0   6   2 18593.4 644.618 140
   0   6   2 18648.8 642.766 142
   0   6  -2 18678.7 651.519 140
   0   6  -2 18179.7 647.500 148
   0   6  -2 19548.7 464.305  71
   0   6  -2 18084.9 621.586 139
   0   6   2 17184.7 619.073 139
   0   6  -2 18802.1 460.317 126
   0   6  -2 19128.7 649.684 107
   0   6   2 19192.0 650.895 107
   0   6  -2 18507.7 653.934 113
   0   6  -2 17975.0 656.139 110
   0   6  -2 18689.1 660.581 106
   0   6   2 20248.1 627.888 111
   0   6   2 18226.2 687.412 106
   0   6   2 20996.5 651.158 113
   0   6   2 19138.0 655.105 110
   0   6  -2 19787.0 664.531 109
   0   6   2 18703.6 454.701  84
   0   6  -2 18489.1 462.061  84
   0   6   3 2192.28 161.297  47
   0   6   3 3565.79 203.294  41
   0   6   3 2560.09 157.523  34
   0   6  -3 2148.34 164.923  31
   0   6  -3 2180.11 167.185  41
   0   6  -3 3681.74 210.843  51
   0   6   3 2390.04 172.419  37
   0   6  -3 2217.45 163.190  27
   0   6   3 2284.60 157.387  28
   0   6   3 3682.84 207.277  27
   0   6  -3 3900.46 306.073  11
   0   6   3 2227.50 222.994 158
   0   6  -3 2228.26 228.296 157
   0   6  -3 2210.13 227.650 158
   0   6  -3 2404.19 211.750 156
   0   6   3 3019.32 229.294 156
   0   6  -3 2299.16 229.154 159
   0   6  -3 2343.12 226.854 151
   0   6   3 2238.47 231.001 159
   0   6   3 2352.60 234.899 140
   0   6  -3 2132.53 229.698 147
   0   6  -3 2130.44 228.377 148
   0   6  -3 2340.65 235.939 140
   0   6   3 2042.54 216.533 142
   0   6  -3 2215.78 222.956 142
   0   6  -3 2415.78 168.072  71
   0   6  -3 3808.56 210.919 126
   0   6   3 2056.83 219.884 139
   0   6  -3 2330.17 226.086 139
   0   6   3 2095.10 243.624 106
   0   6   3 2300.04 216.112 111
   0   6  -3 2024.27 226.315 110
   0   6   3 2428.11 236.804 110
   0   6  -3 2445.22 248.466 113
   0   6   3 2098.97 218.464 107
   0   6  -3 2111.49 226.770 109
   0   6  -3 2431.79 236.801 107
   0   6   3 2386.53 165.477  84
   0   6   4 5037.57 224.897  34
   0   6   4 4384.97 232.463  37
   0   6   4 4641.70 234.801  47
   0   6  -4 4607.16 244.425  31
   0   6  -4 4722.67 248.862  41
   0   6  -4 4784.38 243.420  51
   0   6   4 4505.66 234.089  27
   0   6  -4 4554.74 233.272  27
   0   6   4 4850.53 234.460  28
   0   6  -4 4818.07 333.973  17
   0   6  -4 4752.18 344.138  11
   0   6  -4 4850.15 339.143 159
   0   6  -4 4751.21 299.664 156
   0   6  -4 4565.38 318.780 151
   0   6  -4 4573.22 329.900 157
   0   6   4 4706.79 284.471 156
   0   6  -4 4635.62 329.372 158
   0   6   4 4951.27 342.257 158
   0   6  -4 4233.22 315.352 140
   0   6  -4 4079.99 315.346 148
   0   6   4 4678.39 333.797 142
   0   6   4 4581.73 328.514 140
   0   6  -4 4939.29 355.217 147
   0   6  -4 4809.89 339.541 142
   0   6  -4 4466.87 231.788  71
   0   6   4 4349.03 228.907  67
   0   6   4 4756.41 237.849  65
   0   6  -4 5116.46 339.269 139
   0   6  -4 4617.14 240.318 126
   0   6   4 4386.22 324.823 139
   0   6   4 4951.33 372.265 106
   0   6  -4 4461.91 335.374 109
   0   6  -4 4888.17 353.701 113
   0   6  -4 4960.37 360.659 110
   0   6   4 4746.56 320.550 111
   0   6  -4 4495.41 325.574 107
   0   6   4 4508.45 326.784 107
   0   6   4 5090.97 342.969 110
   0   6   4 4521.52 228.139  84
   0   6  -5 9171.03 346.475  51
   0   6  -5 9249.55 350.132  31
   0   6   5 8710.60 328.960  37
   0   6   5 10386.9 334.718  34
   0   6   5 9215.42 331.423  47
   0   6  -5 10139.0 488.910  17
   0   6  -5 9599.55 496.560  11
   0   6   5 9763.35 339.357  28
   0   6  -5 9315.45 478.294 157
   0   6  -5 9252.84 476.580 159
   0   6  -5 9020.06 469.044 158
   0   6   5 9647.62 486.856 158
   0   6  -5 9650.83 470.138 151
   0   6  -5 9239.33 423.462 156
   0   6  -5 9837.44 489.974 142
   0   6   5 9801.57 493.419 140
   0   6   5 9151.02 472.011 142
   0   6  -5 9359.31 484.725 148
   0   6  -5 8844.02 467.903 140
   0   6  -5 8584.08 445.461 139
   0   6  -5 9222.64 346.277 126
   0   6   5 8617.21 466.081 139
   0   6   5 9320.11 328.699  84
   0   6  -5 8797.84 487.304 113
   0   6  -5 9204.40 494.244 109
   0   6  -5 8949.44 497.581 110
   0   6  -5 9280.65 476.647 107
   0   6   5 9497.57 477.740 107
   0   6   5 9989.53 478.200 110
   0   6   5 9268.52 525.831 106
   0   6   5 9177.25 461.978 111
   0   6   5 8867.04 326.808  67
   0   6  -5 9356.72 341.429  71
   0   6   5 8863.75 328.253  65
   0   6   6 4518.89 236.009  28
   0   6  -6 4450.75 340.525  11
   0   6  -6 4156.93 235.247  71
   0   6   6 4074.36 225.687  65
   0   6   6 3992.01 227.251  67
   0   6   6 4923.45 241.632  84
   0   6  -6 4000.54 236.184 126
   0   6   6 4662.11 337.473 111
   0   6  -6 4174.10 349.237 113
   0   6  -6 4602.68 337.220 108
   0   6  -6 3970.69 334.445 109
   0   6  -6 4019.10 340.963 110
   0   6  -6 4168.83 241.727  51
   0   6   6 4611.53 233.319  34
   0   6   6 4031.98 229.461  37
   0   6  -6 3754.28 230.416  31
   0   6  -7 35242.6 692.714  71
   0   6   7 34866.9 669.316  67
   0   6   7 34983.1 663.587  65
   0   6   7 40306.3 691.661  84
   0   6   7 36136.2 684.154  95
   0   6  -7 35365.3 711.545 126
   0   6  -7 34731.8 1018.56 113
   0   6  -7 36734.8 995.781 108
   0   6  -7 35086.8 1021.45 109
   0   6  -7 35866.8 1019.92 110
   0   6   7 36545.4 971.114 111
   0   6  -7 35381.3 711.032  31
   0   6   7 39428.4 684.654  34
   0   6   7 35686.9 679.620  37
   0   6  -7 34549.3 705.670  51
   0   6  -8 14298.0 453.739  71
   0   6   8 14316.5 434.825  67
   0   6   8 16670.9 450.303  57
   0   6   8 14905.1 448.347  95
   0   6  -8 14698.3 468.048 126
   0   6  -8 13686.0 615.589 110
   0   6  -8 14918.8 658.642 113
   0   6  -8 14183.8 649.129 109
   0   6   8 14519.8 612.842 111
   0   6   8 15655.0 428.319  34
   0   6  -8 15344.8 468.099  31
   0   6  -8 14689.1 469.532  51
   0   6   8 15457.7 431.000  48
   0   6   9 7012.57 309.777  67
   0   6  -9 6807.94 318.370  71
   0   6   9 8372.12 315.769  57
   0   6   9 6956.48 306.443  95
   0   6   9 7191.74 296.410 127
   0   6  -9 6745.20 313.120 126
   0   6  -9 7312.84 432.751 110
   0   6   9 7190.92 426.311 111
   0   6  -9 7294.07 445.653 113
   0   6  -9 7185.33 309.106  31
   0   6   9 7338.64 287.697  34
   0   6  -9 7790.77 306.285  41
   0   6   9 7426.20 293.552  48
   0   6  -9 7231.69 322.237  51
   0   6  10 14744.2 425.504 132
   0   6 -10 15183.8 445.669 126
   0   6  10 15155.0 408.126 127
   0   6  10 15058.3 433.835  95
   0   6  10 14185.2 426.485  67
   0   6 -10 14997.7 449.854  71
   0   6 -10 16126.5 409.674  41
   0   6  10 15349.2 403.892  48
   0   6 -10 15015.9 423.073  31
   0   6 -10 15092.7 441.940  51
   0   6 -11 3490.37 201.971 126
   0   6  11 3245.55 191.054 132
   0   6  11 3809.41 194.780 127
   0   6  11 3354.19 196.729  95
   0   6  11 3809.92 209.414  64
   0   6 -11 3503.40 207.964  71
   0   6 -11 3604.90 194.239  31
   0   6  11 3828.63 190.758  48
   0   6 -11 3338.73 197.558  51
   0   6  12 14.8712 30.9833 127
   0   6 -12 110.233 48.3220 126
   0   6  12 48.6627 43.2445 132
   0   6  12 71.3228 51.0767  95
   0   6 -12 13.9933 43.8762  71
   0   6  12 61.0385 38.4068  64
   0   6  12 54.8446 31.6820  48
   0   6 -12 98.4726 48.0027  51
   0   6 -12 125.195 37.2659  31
   0   6 -13 3542.30 168.344 126
   0   6  13 3464.64 165.170 132
   0   6  13 3678.70 173.453  95
   0   6  13 3767.68 168.849  64
   0   6 -13 3448.75 170.731  71
   0   6  13 3526.95 153.844  48
   0   6 -13 3487.47 167.747  51
   0   6 -14 708.817 67.0465 126
   0   6  14 696.247 68.9455  95
   0   6 -14 735.795 67.7351  51
   0   6 -14 632.010 66.5275  71
   0   6  14 770.881 65.1944  64
   0   6  15 4719.37 138.000  95
   0   6 -15 4652.31 137.503  71
   0   7   0 8.92652 41.8478  27
   0   7   0-75.6455 55.0597 110
   0   7   0-20.8721 38.7023 113
   0   7   0 39.8367 38.4042  47
   0   7   0 30.9444 51.2605  41
   0   7   0 75.8017 57.1844  37
   0   7   0 6.65095 36.0982  84
   0   7   1 1315.51 131.220  27
   0   7  -1 1293.38 130.536  27
   0   7  -1 1024.04 115.533  84
   0   7   1 1248.24 124.799  84
   0   7   1 1128.19 158.057 113
   0   7  -1 1388.56 195.041 110
   0   7  -1 1395.86 177.474 113
   0   7   1 1295.32 185.220 110
   0   7  -1 1172.50 127.371  47
   0   7   1 1104.48 123.183  41
   0   7   1 1145.93 121.667  37
   0   7  -1 1188.18 128.371  41
   0   7  -1 1162.15 126.913  37
   0   7   1 1314.18 131.192  47
   0   7   2 2566.17 178.113  27
   0   7   2 3215.56 187.848  28
   0   7  -2 2688.37 182.100  27
   0   7  -2 2499.48 177.087  84
   0   7   2 2567.90 175.393  84
   0   7   2 2781.81 265.990 110
   0   7  -2 2554.76 253.011 113
   0   7  -2 2563.32 265.487 110
   0   7  -2 2217.78 232.838 109
   0   7  -2 2434.54 180.557  41
   0   7  -2 2783.56 182.621  51
   0   7  -2 2507.84 179.028  37
   0   7   2 2461.71 181.507  37
   0   7   2 2660.77 180.835  47
   0   7   2 2560.88 178.055  65
   0   7  -3 2905.74 189.593  27
   0   7   3 3475.11 197.036  28
   0   7   3 2936.10 188.395  84
   0   7  -3 2733.81 186.167  84
   0   7   3 3186.75 283.104 110
   0   7  -3 2935.68 267.755 109
   0   7  -3 2920.09 276.674 113
   0   7  -3 2897.03 283.970 110
   0   7  -3 2862.21 197.882  41
   0   7   3 2693.30 181.354  47
   0   7  -3 2884.18 194.436  37
   0   7   3 2747.32 190.726  37
   0   7  -3 3082.20 194.203  51
   0   7   3 3067.06 192.138  67
   0   7   3 2923.28 189.511  65
   0   7  -3 3238.24 195.237  71
   0   7  -4 12288.0 388.781  27
   0   7   4 14323.3 399.552  28
   0   7   4 11453.0 371.876  65
   0   7   4 11911.3 378.513  67
   0   7  -4 12899.0 391.614  71
   0   7  -4 11476.6 378.843  84
   0   7   4 12693.8 381.025  84
   0   7  -4 11893.7 575.816 110
   0   7  -4 11934.6 562.645 113
   0   7   4 12961.3 554.132 110
   0   7  -4 12584.1 394.762  51
   0   7   4 11820.0 378.990  47
   0   7   4 11810.3 388.744  37
   0   7  -4 12027.1 401.639  41
   0   7  -4 12807.1 405.916  37
   0   7  -5 8277.99 320.483  27
   0   7   5 9325.16 326.845  28
   0   7  -5 8699.18 322.089  71
   0   7   5 8565.63 323.377  65
   0   7   5 8166.59 314.269  67
   0   7   5 8257.85 316.230  95
   0   7   5 8980.55 317.783  84
   0   7  -5 8124.00 322.056  84
   0   7  -5 8153.55 322.344 126
   0   7  -5 8262.42 477.702 113
   0   7  -5 8302.10 487.503 110
   0   7  -5 8366.09 329.974  37
   0   7  -5 8111.23 322.095  51
   0   7   5 8001.49 318.533  37
   0   7  -5 8116.48 332.191  41
   0   7  -6 27459.9 577.078  27
   0   7   6 26915.6 573.590  65
   0   7  -6 28478.3 586.709  71
   0   7   6 27322.1 578.993  67
   0   7   6 28133.4 584.369  95
   0   7   6 29804.2 575.490  84
   0   7  -6 25898.4 578.096  84
   0   7  -6 27305.0 594.078 126
   0   7  -6 26924.7 869.818 113
   0   7  -6 29374.6 595.205  37
   0   7  -6 26883.2 590.233  51
   0   7   6 27702.1 587.470  37
   0   7  -6 26816.2 596.506  41
   0   7   7 16752.5 454.908  67
   0   7   7 18162.0 449.546  57
   0   7   7 16284.7 447.174  65
   0   7  -7 17251.6 461.567  71
   0   7   7 17099.1 456.715  95
   0   7  -7 17090.7 474.835 126
   0   7  -7 17714.6 456.338  27
   0   7   7 18123.9 419.616  48
   0   7  -7 16801.4 471.597  51
   0   7  -7 16645.3 454.404  41
   0   7  -7 18520.4 440.442  37
   0   7   8 1607.33 129.299 127
   0   7  -8 1505.71 149.465 126
   0   7   8 1265.37 126.734  95
   0   7  -8 1396.71 138.245  71
   0   7   8 1769.66 138.627  57
   0   7   8 1409.34 140.243  67
   0   7  -8 1554.43 135.214  41
   0   7   8 1607.57 119.454  48
   0   7  -8 1519.40 146.279  51
   0   7   9 3823.50 185.525 127
   0   7   9 4006.44 206.798 132
   0   7  -9 3779.68 212.792 126
   0   7   9 3803.62 201.316  95
   0   7   9 3783.53 209.864  67
   0   7   9 4192.14 195.762  57
   0   7  -9 4012.47 218.332  71
   0   7  -9 3986.26 191.372  41
   0   7   9 3921.58 176.306  48
   0   7  -9 3873.25 214.003  51
   0   7 -10 2824.36 169.575 126
   0   7  10 3002.22 167.416 132
   0   7  10 2942.81 148.768 127
   0   7 -10 2702.25 163.221  84
   0   7  10 3181.02 172.800  95
   0   7 -10 2965.99 173.678  71
   0   7  10 2986.56 173.620  64
   0   7  10 3101.12 142.735  48
   0   7 -10 2793.04 168.001  51
   0   7 -10 2816.02 141.833  41
   0   7 -11 2189.95 135.074 126
   0   7  11 2229.16 130.114 132
   0   7  11 2118.91 112.431 127
   0   7 -11 2013.70 126.724  84
   0   7  11 2285.74 132.421  95
   0   7  11 2285.24 134.153  64
   0   7 -11 2212.02 136.455  71
   0   7 -11 2068.30 132.006  51
   0   7  11 2210.82 107.442  48
   0   7  12 3075.07 130.954 132
   0   7 -12 3108.17 133.895  84
   0   7  12 3187.08 137.988  95
   0   7 -12 3178.92 140.200  51
   0   7 -12 3270.84 142.502  71
   0   7  12 3370.52 138.871  64
   0   7  13 153.817 28.5022  95
   0   7 -13 98.6007 26.7170  71
   0   8   0 12105.1 354.605  67
   0   8   0 12454.5 360.199  65
   0   8   0 12334.9 353.991  84
   0   8   0 13158.4 354.337 131
   0   8   0 12126.8 361.706  27
   0   8   0 12837.3 380.168  37
   0   8   0 12429.7 368.777  47
   0   8   1 26.9372 43.0424  65
   0   8   1 29.1182 42.5127  67
   0   8  -1-21.9196 49.9821  65
   0   8  -1-74.4675 47.2272  84
   0   8   1 112.130 48.5013  84
   0   8   1 49.1247 28.4770 131
   0   8  -1-7.54407 33.3784  27
   0   8   1 41.7419 41.0235  37
   0   8   1-7.83068 43.5915  47
   0   8  -1-48.1294 57.2835  47
   0   8  -1 44.8425 44.6634  37
   0   8   2 1597.76 131.557  67
   0   8   2 1079.94 112.076  65
   0   8  -2 1357.86 123.541  27
   0   8  -2 1334.81 131.089  41
   0   8  -2 973.446 108.788  47
   0   8   2 1281.07 120.214  47
   0   8  -2 1472.24 132.645  37
   0   8   2 1386.60 128.511  37
   0   8  -2 1266.69 117.673  84
   0   8   2 1485.37 126.961  84
   0   8   3 4236.56 211.457  67
   0   8   3 4371.14 216.114  65
   0   8  -3 3917.86 204.922  27
   0   8  -3 4065.71 218.265  47
   0   8   3 4071.37 216.216  37
   0   8  -3 4271.12 224.062  41
   0   8   3 4506.51 216.506  47
   0   8  -3 4098.18 216.360  37
   0   8  -3 3867.88 202.733  84
   0   8  -3 4471.05 191.834  77
   0   8   3 4282.31 206.771  95
   0   8   3 4120.75 201.000  84
   0   8   4 30462.5 556.279  67
   0   8   4 30902.5 562.110  65
   0   8  -4 30099.0 555.362  27
   0   8  -4 30664.0 580.560  47
   0   8  -4 30115.8 582.287  41
   0   8  -4 30218.3 569.138  37
   0   8   4 30425.4 572.891  37
   0   8   4 32864.2 546.012  84
   0   8  -4 30217.6 556.698  84
   0   8   4 31486.6 554.176  95
   0   8   5 6297.68 254.544  67
   0   8   5 6182.12 250.136  65
   0   8  -5 5943.82 241.877  27
   0   8  -5 6288.89 243.628  37
   0   8  -5 5915.01 254.379  47
   0   8  -5 5799.13 252.464  41
   0   8   5 6259.64 245.479  95
   0   8  -5 5956.74 248.761  84
   0   8   5 7050.62 246.052  84
   0   8   6 428.267 67.7970  95
   0   8  -6 537.852 83.8450  84
   0   8  -6 479.153 74.3513  41
   0   8  -6 503.990 63.6016  37
   0   8  -6 483.952 76.0125  47
   0   8   6 551.358 75.4920  57
   0   8   6 527.688 83.4930  67
   0   8  -7 1262.74 113.188  84
   0   8   7 1369.84 107.986  95
   0   8   7 1333.62 101.011  57
   0   8   7 1389.20 118.486  67
   0   8  -7 1309.76 109.644  47
   0   8  -7 1364.87 110.489  41
   0   8   8 11453.5 283.626 132
   0   8   8 11454.3 280.025  95
   0   8  -8 11122.4 297.850  84
   0   8   8 10982.4 293.575  67
   0   8  -8 10856.7 276.716  47
   0   8  -8 11026.0 265.292  41
   0   8   9 468.049 53.6593 132
   0   8  -9 543.043 63.7942  84
   0   8   9 526.581 57.0109  95
   0   8   9 479.834 60.7256  64
   0   8  -9 532.636 54.2771  47
   0   8  10 4186.94 138.534  64
   0   8 -10 4269.33 140.315  84
   0   8  10 3994.54 125.286  95
   0   8  10 4176.51 126.868 132
   0   9   0 8.28311 29.7496  84
   0   9   0-15.7881 23.9206  67
   0   9   0-6.45635 26.5875  65
   0   9   0 11.9477 25.1852  37
   0   9  -1 314.418 40.6045 131
   0   9  -1 323.703 48.0650  84
   0   9   1 377.145 51.4508  84
   0   9  -1 479.092 61.5102  65
   0   9   1 369.394 52.5624  67
   0   9  -1 445.750 54.4721  67
   0   9   1 430.236 59.7298  65
   0   9   1 432.631 62.2293  37
   0   9  -1 425.544 62.2062  47
   0   9  -1 357.060 54.4887  37
   0   9  -2 2670.74 120.962 131
   0   9  -2 2601.24 131.771  84
   0   9   2 2560.97 120.071  84
   0   9   2 2582.21 135.856  65
   0   9  -2 2705.69 121.090  67
   0   9   2 2462.62 128.386  67
   0   9  -2 2499.50 126.182  65
   0   9  -2 2644.64 139.929  47
   0   9  -3 1137.24 82.9722 131
   0   9  -3 1139.51 88.8206  84
   0   9  -3 1237.40 85.2981  65
   0   9   3 1213.75 87.0352  57
   0   9   3 1234.23 91.3210  67
   0   9  -3 1102.76 92.5944  47
   0   9  -4 986.994 77.7527 131
   0   9  -4 1116.59 83.9145  84
   0   9   4 1135.77 84.2469  67
   0   9   4 992.481 73.4705  57
   0   9  -4 1052.71 86.2931  47
   0   9  -5 1091.22 78.7597 131
   0   9  -5 1162.47 81.5445  84
   0   9  -5 1132.33 79.9211  47
   0   9   5 1195.87 80.1906  67
   0   9   6 5371.77 154.341  64
   0   9  -6 5421.50 154.048  84
   1  -9  -6 4809.80 149.739  52
  -1  -9   6 4640.24 142.295  49
  -1  -9   6 4669.53 142.359 130
   1  -9  -5 213.210 36.8523  70
  -1  -9   5 207.750 39.2821  49
   1  -9  -5 206.797 41.3481  52
   1  -9  -5 179.336 32.8009 129
  -1  -9   5 242.972 40.4691 130
   1  -9  -4 1735.13 99.1602  70
   1  -9  -4 1635.86 100.892  69
   1  -9  -4 1543.40 103.113  52
  -1  -9   4 1666.79 107.582  49
   1  -9  -4 1672.36 94.2879 129
  -1  -9   4 1643.07 101.153 130
   1  -9  -3 146.889 33.4763  70
   1  -9  -3 163.310 38.8098  69
  -1  -9   3 92.5475 24.4045  52
  -1  -9   3 135.818 38.8205  49
   1  -9  -3 189.106 45.1177  52
  -1  -9   3 98.4500 32.2188 130
   1  -9  -3 185.405 36.5910 129
   1  -9  -2 652.994 62.2931  66
   1  -9  -2 564.902 54.4874  70
   1  -9  -2 732.378 77.6670  69
  -1  -9   2 707.975 71.7328  52
  -1  -9   2 688.276 74.4653  49
   1  -9  -2 686.923 77.1080  52
  -1  -9   2 748.739 72.6149 130
   1  -9  -2 754.493 67.7695 129
   1  -9  -1 814.050 84.7422  69
   1  -9  -1 842.993 75.4757  66
  -1  -9   1 867.339 85.0468  52
  -1  -9   1 712.688 74.4378  49
   1  -9  -1 937.451 89.8844  52
  -1  -9   1 843.310 77.0181 130
   1  -9  -1 783.017 68.5889 129
   1  -9   0 635.744 69.8412  66
   1  -9   0 585.553 76.9054  69
   1  -9   0 743.666 74.6437  52
  -1  -9   0 627.467 66.7193  49
  -1  -9   0 589.198 75.5164  52
   1  -9   0 698.358 66.5654 129
   1  -9   0 518.812 56.3031 135
   1  -9   1 1263.52 98.7966  66
   1  -9   1 1233.71 104.254  69
  -1  -9  -1 1209.30 105.099  52
   1  -9   1 1043.22 75.1459  52
  -1  -9  -1 1171.21 88.8025 129
   1  -9   1 1324.93 93.7682 135
   1  -9   2 10808.8 282.425  66
   1  -9   2 11074.2 293.125  69
  -1  -9  -2 11185.0 301.809  52
  -1  -9  -2 10917.3 258.530 129
   1  -9   2 10784.9 269.553 135
   1  -9   2 10340.4 242.319 130
   1  -9   3 4484.86 171.363  69
   1  -9   3 4517.08 181.053  66
  -1  -9  -3 4313.15 154.253  69
   1  -9   3 4828.96 184.190  49
  -1  -9  -3 4607.15 186.273  52
   1  -9   3 4530.41 154.854 130
  -1  -9  -3 4509.30 163.321 129
   1  -9   3 4462.74 176.597 135
   1  -9   4 3811.04 136.305  69
   1  -9   4 4214.84 163.585  66
  -1  -9  -4 4303.66 167.119  52
   1  -9   4 4187.13 162.112 135
   1  -9   4 4261.29 139.943 130
  -1  -9  -4 4249.13 152.745 129
   1  -9   5 1997.09 100.713  66
  -1  -9  -5 1872.31 99.3398  52
  -1  -9  -5 1950.71 97.1815 129
   1  -9   5 1855.45 99.9925 135
  -1  -8  10 196.687 35.2064  91
   1  -8 -10 249.957 38.8593  44
   1  -8 -10 228.772 36.5107  70
  -1  -8   9 4821.46 179.712  91
   1  -8  -9 4353.10 168.689  70
  -1  -8   9 4472.29 157.537  49
   1  -8  -9 4263.85 160.021  44
   1  -8  -9 4473.69 164.429  52
   1  -8  -8 6729.84 222.761 129
  -1  -8   8 7006.70 200.925  78
  -1  -8   8 7397.27 246.548  91
   1  -8  -8 6866.09 234.895  70
   1  -8  -8 7105.60 238.343  52
   1  -8  -8 6878.51 221.409  44
  -1  -8   8 6765.14 224.668  49
   1  -8  -7 14258.8 341.379 129
  -1  -8   7 13964.3 361.593  91
  -1  -8   7 13560.8 326.928  78
   1  -8  -7 14546.7 332.369  69
   1  -8  -7 13731.3 361.650  52
  -1  -8   7 13654.0 351.283  49
   1  -8  -7 13775.8 334.319  44
   1  -8  -6 1047.73 100.878 129
  -1  -8   6 1266.37 117.035  91
  -1  -8   6 1277.36 113.736  78
   1  -8  -6 1231.04 109.205  69
  -1  -8   6 1358.63 126.509  49
   1  -8  -6 1195.41 120.196  52
   1  -8  -6 1301.29 111.524  44
   1  -8  -5 2888.78 162.760 129
  -1  -8   5 2845.17 181.324  78
  -1  -8   5 2959.20 174.796  91
   1  -8  -5 2846.59 172.843  69
   1  -8  -5 3181.49 175.570  44
  -1  -8   5 2944.38 188.518  49
   1  -8  -5 2912.28 189.399  52
  -1  -8   4 1450.51 127.092 130
   1  -8  -4 1630.70 125.031 129
  -1  -8   4 1781.86 135.264  91
  -1  -8   4 1515.91 145.087  78
   1  -8  -4 1667.09 140.428  69
   1  -8  -4 1851.72 131.494  66
   1  -8  -4 1641.46 148.961  52
  -1  -8   4 1499.33 137.229  49
   1  -8  -4 1714.37 131.543  44
  -1  -8   3 1281.56 118.698 130
  -1  -8   3 1388.91 122.221  91
  -1  -8   3 1289.25 138.781  78
   1  -8  -3 1567.98 128.735  66
   1  -8  -3 1396.80 143.508  52
  -1  -8   3 1261.22 124.629  49
  -1  -8   2 360.284 67.0184 130
   1  -8  -2 427.156 71.8135 130
   1  -8  -2 495.310 71.1867 135
  -1  -8   2 444.907 80.8303  49
   1  -8  -2 414.934 79.6015  49
   1  -8  -2 412.662 91.7257  52
  -1  -8   2 345.782 81.5693  78
   1  -8  -1 365.998 64.4851 130
  -1  -8   1 444.774 73.1540 130
   1  -8  -1 420.552 79.4189  49
   1  -8  -1 522.364 90.8202  52
  -1  -8   1 563.157 87.6723  49
  -1  -8   1 279.699 69.9855  78
  -1  -8   0 4360.56 213.610 130
   1  -8   0 4112.72 197.632 130
   1  -8   0 4323.19 230.572  49
  -1  -8   0 4780.40 231.882  49
   1  -8   0 4664.50 255.580  52
  -1  -8   0 4408.16 238.812  78
   1  -8   1 10462.1 313.942 130
  -1  -8  -1 10417.3 328.800 130
   1  -8   1 10723.0 372.388  52
  -1  -8  -1 11767.3 373.396  44
  -1  -8  -1 10977.7 344.188  49
   1  -8   1 10244.1 351.378  49
  -1  -8  -1 10768.5 364.625  78
   1  -8   2 4640.54 209.569 130
  -1  -8  -2 4398.18 214.763 130
  -1  -8  -2 4332.15 226.129  78
   1  -8   2 4734.92 241.886  49
   1  -8   2 4996.07 240.410  52
  -1  -8  -2 4607.92 216.536  49
  -1  -8  -2 4640.08 235.680  44
   1  -8   3 3950.19 216.257  54
  -1  -8  -3 3792.76 210.906  44
   1  -8   3 3704.82 213.013  49
  -1  -8  -3 4042.50 197.429  49
  -1  -8  -3 3433.01 188.989 130
   1  -8   3 3810.39 188.508 130
   1  -8   4 3431.23 201.477  54
  -1  -8  -4 3104.17 194.553  52
   1  -8   4 3287.01 197.255  49
  -1  -8  -4 3121.22 186.490  44
   1  -8   4 3112.91 169.032 130
  -1  -8  -4 3393.70 182.056 129
   1  -8   5 971.028 95.2071 130
  -1  -8  -5 957.692 98.9974 129
   1  -8   5 1297.37 103.340  93
   1  -8   5 985.898 110.268  91
   1  -8   5 1212.89 122.876  54
  -1  -8  -5 994.952 111.177  52
   1  -8   5 1149.96 114.164  49
  -1  -8  -5 1089.86 108.447  44
  -1  -8  -6 13328.7 341.397 129
   1  -8   6 13319.2 370.262  91
   1  -8   6 14199.8 389.992  54
  -1  -8  -6 13619.2 356.351  44
   1  -8   6 13587.9 345.692  49
  -1  -8  -6 14316.9 320.401  45
  -1  -8  -6 13637.7 367.728  52
  -1  -8  -7 822.686 85.6892 129
   1  -8   7 741.615 87.3759  91
  -1  -8  -7 788.227 86.5857  44
   1  -8   7 691.124 73.8643  49
  -1  -8  -7 793.572 86.2253  52
  -1  -8  -7 798.323 73.7791  45
   1  -8   7 855.969 99.3284  54
   1  -8   8 2000.35 132.228  54
   1  -8   8 1853.12 120.665  91
  -1  -8  -8 1914.93 118.885 129
   1  -8   8 1882.12 102.427 102
  -1  -8  -8 1833.19 103.112  45
   1  -8   8 1742.63 94.0722  49
  -1  -8  -8 2043.24 116.176  52
  -1  -8  -8 1965.67 121.368  44
   1  -8   9 1496.41 103.462  54
  -1  -8  -9 1253.68 89.0557  44
  -1  -8  -9 1391.63 79.6253  45
   1  -8   9 1347.36 82.3181 135
   1  -8   9 1263.22 76.7131 130
  -1  -8 -10 6090.62 159.447  44
   1  -8  10 5548.44 162.227  54
   1  -7 -13 2438.89 102.725  44
   1  -7 -13 2352.34 95.6927  45
  -1  -7  13 2228.34 98.3292  91
  -1  -7  12 6684.81 205.699  91
   1  -7 -12 6571.94 202.497  44
   1  -7 -12 6540.09 190.761  45
   1  -7 -12 6699.00 187.753  70
  -1  -7  12 6597.87 190.186  54
  -1  -7  11 10567.4 293.004  91
   1  -7 -11 10349.7 242.691  90
   1  -7 -11 10628.4 288.901  44
   1  -7 -11 10558.3 271.286  45
   1  -7 -11 11248.4 290.501  70
  -1  -7  11 10657.1 288.705  54
  -1  -7  10 1259.58 116.858  91
   1  -7 -10 1416.05 110.792  90
  -1  -7  10 1325.85 117.953  54
   1  -7 -10 1201.24 110.497  70
   1  -7 -10 1296.32 115.070  44
   1  -7 -10 1279.07 106.574  45
   1  -7 -10 1212.40 107.519  52
   1  -7  -9 33352.8 592.060 129
  -1  -7   9 32539.0 617.605  91
  -1  -7   9 35155.0 540.392  78
  -1  -7   9 32481.5 620.828  54
   1  -7  -9 33468.9 603.669  52
   1  -7  -9 33112.8 556.572  45
   1  -7  -9 32830.3 588.906  44
   1  -7  -8 18633.3 453.188 129
  -1  -7   8 18351.1 488.780  91
  -1  -7   8 19044.5 445.291  78
   1  -7  -8 19826.4 454.717  69
  -1  -7   8 17539.5 486.760  54
   1  -7  -8 19204.0 442.394  45
   1  -7  -8 18305.1 462.099  44
   1  -7  -8 17936.6 472.695  52
   1  -7  -7 1343.58 130.775 129
  -1  -7   7 1461.97 141.384  78
  -1  -7   7 1620.45 151.646  91
  -1  -7   7 1484.32 150.316  54
   1  -7  -7 1543.84 138.508  69
   1  -7  -7 1464.71 149.137  52
   1  -7  -7 1389.90 128.606  45
   1  -7  -7 1607.90 147.219  44
   1  -7  -6 2344.19 168.625 129
  -1  -7   6 2431.76 182.732  91
  -1  -7   6 2404.16 182.439  78
   1  -7  -6 2314.45 178.390  44
   1  -7  -6 2668.65 200.178  52
   1  -7  -6 2506.50 168.209  45
   1  -7  -6 2385.36 176.130  69
  -1  -7   6 2392.15 186.580  54
  -1  -7   5 14136.8 429.763  91
  -1  -7   5 13842.0 453.288  78
   1  -7  -5 13533.0 452.234  52
   1  -7  -5 15413.7 461.669  44
   1  -7  -5 16089.0 426.424  66
  -1  -7   5 13776.9 442.733  54
  -1  -7   4 40546.8 760.163  54
  -1  -7   4 41058.1 723.509  91
  -1  -7   4 41717.7 810.694  78
   1  -7  -4 41318.0 689.677 130
   1  -7  -4 38660.5 1081.64  19
   1  -7  -4 39146.8 773.704  52
   1  -7  -4 40402.8 718.017  49
  -1  -7   3 5673.75 285.680  54
   1  -7  -3 5589.66 430.220 114
   1  -7  -3 6110.65 265.828 130
  -1  -7   3 6317.88 434.251 114
  -1  -7   3 5806.22 270.132  91
  -1  -7   3 6338.06 318.327  78
   1  -7  -3 5890.80 303.824  52
   1  -7  -3 6619.18 305.044  44
   1  -7  -3 5813.20 275.956  49
   1  -7  -3 6066.24 437.142  19
   1  -7  -2 513.080 146.583  19
   1  -7  -2 163.603 48.8845 130
  -1  -7   2 267.163 67.2824  91
   1  -7  -2 276.265 77.4371  78
  -1  -7   2 380.050 92.1981  78
   1  -7  -2 279.670 113.848 114
  -1  -7   2 383.915 136.731 114
   1  -7  -2 211.347 64.5335  49
  -1  -7   2 307.994 79.5486  54
   1  -7  -2 249.383 66.0251  44
   1  -7  -1 23435.0 590.654  78
  -1  -7   1 25089.6 546.112  91
  -1  -7   1 22884.6 582.946  78
   1  -7  -1 23827.9 513.861 130
  -1  -7   1 23015.6 870.107 114
   1  -7  -1 23589.2 892.604 114
  -1  -7   1 25916.8 895.761  19
   1  -7  -1 25959.6 886.542  19
   1  -7  -1 23798.2 563.815  49
   1  -7   0 5679.85 285.583  54
  -1  -7   0 5362.31 278.222  78
   1  -7   0 5493.45 292.086  78
  -1  -7   0 5929.54 261.623  91
   1  -7   0 5242.95 241.506 130
   1  -7   0 5571.11 428.709 114
  -1  -7   0 5402.17 252.434 130
  -1  -7   0 5139.25 416.571 114
  -1  -7   0 5495.24 420.880  19
  -1  -7   0 6196.67 307.852  44
   1  -7   0 5372.32 269.704  49
  -1  -7   0 5251.29 260.196  49
   1  -7   1 2213.37 177.081  54
   1  -7   1 2218.06 188.329  78
   1  -7   1 2388.40 178.309  91
  -1  -7  -1 2417.82 188.743  78
   1  -7   1 2522.93 284.515 114
  -1  -7  -1 2453.56 173.217 130
  -1  -7  -1 2179.74 271.277 114
  -1  -7  -1 2379.03 279.479  19
  -1  -7  -1 2393.43 175.961  49
   1  -7   1 2246.82 176.896  49
  -1  -7  -1 2564.96 198.969  44
   1  -7   2 23230.3 569.801  54
   1  -7   2 23823.5 609.046  78
   1  -7   2 22680.8 544.583  91
  -1  -7  -2 22308.1 555.440  78
  -1  -7  -2 22991.7 859.452 114
  -1  -7  -2 22564.9 521.193 130
  -1  -7  -2 23180.8 859.464  19
  -1  -7  -2 23919.0 542.791  49
   1  -7   2 23089.7 566.429  49
  -1  -7  -2 24782.4 613.690  44
  -1  -7  -3 2816.85 194.368  58
   1  -7   3 2357.16 183.069  54
   1  -7   3 2386.52 197.926  78
  -1  -7  -3 2431.79 184.519  78
   1  -7   3 2280.20 176.081  91
  -1  -7  -3 2333.54 279.716 114
  -1  -7  -3 2296.96 170.206 130
  -1  -7  -3 2222.34 272.436  19
   1  -7   3 2143.73 177.375  49
  -1  -7  -3 2536.70 198.208  44
  -1  -7  -3 2564.98 178.696  49
   1  -7   4 2136.04 175.716  54
   1  -7   4 1940.54 165.160  91
   1  -7   4 1829.11 166.828  78
  -1  -7  -4 2252.28 170.424  78
  -1  -7  -4 1903.97 155.946 130
  -1  -7  -4 1852.15 244.086 114
  -1  -7  -4 1674.12 234.980  19
  -1  -7  -4 2565.63 172.342  49
   1  -7   4 1853.66 165.610  49
  -1  -7  -4 2131.02 180.657  44
   1  -7   5 17380.6 496.227  54
   1  -7   5 17859.6 487.013  78
   1  -7   5 17086.7 484.261  91
  -1  -7  -5 17016.4 714.386 114
  -1  -7  -5 17421.9 722.348  19
  -1  -7  -5 19560.0 460.314  49
   1  -7   5 17424.7 493.461  49
  -1  -7  -5 17206.4 495.202  44
   1  -7   6 15369.2 470.097  54
   1  -7   6 15888.0 466.709  91
   1  -7   6 16604.9 441.650  78
  -1  -7  -6 15724.9 426.032 129
  -1  -7  -6 14952.7 664.919 114
  -1  -7  -6 15870.0 672.445  19
   1  -7   6 15425.0 446.081  49
  -1  -7  -6 15137.8 445.704  52
  -1  -7  -6 15701.6 464.135  44
   1  -7   7 2893.65 209.858  54
   1  -7   7 3164.32 212.686  91
  -1  -7  -7 3066.88 188.923 129
  -1  -7  -7 2871.13 283.807  19
  -1  -7  -7 3041.07 197.431  52
  -1  -7  -7 2744.65 191.564  44
   1  -7   7 3143.82 190.094  49
  -1  -7  -8 10532.2 342.194 129
   1  -7   8 10740.2 363.832  91
  -1  -7  -8 11562.4 310.163  73
   1  -7   8 10803.2 386.324  54
  -1  -7  -8 11309.5 359.278  52
  -1  -7  -8 10174.4 348.315  44
   1  -7   8 11309.2 329.355  49
  -1  -7  -9 5172.04 231.711 129
   1  -7   9 5027.23 251.236  54
  -1  -7  -9 5625.72 204.244  73
   1  -7   9 5361.82 203.216  49
  -1  -7  -9 5095.98 233.209  44
  -1  -7  -9 5448.13 227.278  52
   1  -7   9 5045.42 233.013  91
  -1  -7 -10 6431.41 200.247  73
   1  -7  10 6135.43 250.007  54
  -1  -7 -10 6100.56 225.457  45
  -1  -7 -10 6128.08 234.914  44
   1  -7  10 6299.53 233.846  91
  -1  -7 -11 1480.52 95.1741  70
  -1  -7 -11 1350.19 82.3530  73
   1  -7  11 1500.76 113.047  54
   1  -7  11 1401.97 102.952 102
  -1  -7 -11 1374.20 99.9879  45
  -1  -7 -11 1381.82 101.970  44
   1  -7  11 1371.29 97.9925  91
   1  -7  12 7354.87 208.578  54
   1  -7  12 7927.66 206.031 102
   1  -7  12 7446.56 184.765  91
  -1  -7 -12 7397.82 196.075  44
  -1  -7 -12 7879.02 204.547  45
  -1  -6  15 4556.94 141.994  56
   1  -6 -15 4873.57 142.923  45
  -1  -6  14 2920.44 142.248  56
  -1  -6  14 2915.78 134.268  91
  -1  -6  14 2988.81 136.167  42
   1  -6 -14 2989.79 135.802  44
   1  -6 -14 3067.82 139.078  45
   1  -6 -13 1052.40 80.6405  73
   1  -6 -13 1097.20 87.6823  70
  -1  -6  13 1000.29 88.8623  54
  -1  -6  13 974.141 97.3955  56
  -1  -6  13 1018.39 95.7896  91
  -1  -6  13 955.748 91.3813  42
   1  -6 -13 1064.95 97.8373  44
   1  -6 -13 1015.90 95.2687  45
   1  -6 -12 4497.22 182.664  73
  -1  -6  12 4431.33 220.389  56
  -1  -6  12 4739.68 214.004  54
   1  -6 -12 4594.47 204.267  70
   1  -6 -12 4481.08 192.681  90
  -1  -6  12 4308.79 210.698  91
  -1  -6  12 4522.73 213.579  42
   1  -6 -12 4405.34 204.239  45
   1  -6 -12 4156.18 202.577  44
   1  -6 -11 708.458 84.0963  73
  -1  -6  11 462.157 86.2169  56
   1  -6 -11 469.542 75.9606  70
  -1  -6  11 595.400 88.9519  54
   1  -6 -11 471.513 81.4971  44
  -1  -6  11 526.738 74.8092  50
   1  -6 -11 459.017 80.5646  45
   1  -6 -11 518.741 80.7396  52
  -1  -6  11 500.505 83.1793  42
   1  -6 -11 520.206 82.1286  90
  -1  -6  11 464.596 88.2801  91
   1  -6 -10 15388.9 437.674 129
  -1  -6  10 15774.1 478.062  56
  -1  -6  10 15086.4 452.306  54
   1  -6 -10 15374.0 438.083  44
   1  -6 -10 16815.9 458.300  52
  -1  -6  10 16208.8 431.024  50
  -1  -6  10 16563.5 472.483  42
   1  -6 -10 15703.8 425.266  45
  -1  -6  10 15728.1 455.851  91
   1  -6  -9 6679.10 294.615 129
  -1  -6   9 6974.65 326.701  56
  -1  -6   9 6675.09 315.911  54
  -1  -6   9 6696.71 295.448  50
   1  -6  -9 6950.86 291.381  45
  -1  -6   9 7324.66 319.686  42
   1  -6  -9 7183.28 314.921  52
   1  -6  -9 6665.32 298.234  44
  -1  -6   9 6546.70 309.248  91
  -1  -6   9 7574.24 290.204  78
   1  -6  -8 24850.1 559.660 129
  -1  -6   8 24814.5 612.956  54
  -1  -6   8 24974.9 608.533  56
   1  -6  -8 29810.1 610.699  69
   1  -6  -8 26912.6 582.900  45
  -1  -6   8 27770.7 610.735  42
   1  -6  -8 26790.5 610.246  44
   1  -6  -8 25622.1 610.000  52
  -1  -6   8 26464.2 614.204  50
  -1  -6   8 25168.4 614.862  91
  -1  -6   8 28842.9 598.230  78
   1  -6  -7 35058.5 648.811 129
   1  -6  -7 33911.1 707.385  52
  -1  -6   7 34784.5 726.816  50
  -1  -6   7 38456.5 703.504  42
   1  -6  -7 35433.2 709.867  44
  -1  -6   7 33232.7 695.078  91
   1  -6  -7 36704.1 693.233  69
  -1  -6   7 32607.1 696.754  54
  -1  -6   7 33910.2 691.397  56
  -1  -6   6 898.604 117.319  91
  -1  -6   6 554.246 89.5344  56
   1  -6  -6 512.636 90.9883  52
  -1  -6   6 546.810 93.6106  54
  -1  -6   6 1089.89 116.950  42
   1  -6  -6 801.603 113.064  44
  -1  -6   6 652.518 106.465  50
   1  -6  -6 711.961 159.642  19
   1  -6  -5 2192.64 236.882   2
   1  -6  -5 2384.06 275.469  19
   1  -6  -5 2381.15 243.427 155
  -1  -6   5 2573.64 246.763 153
  -1  -6   5 2772.74 270.857 161
   1  -6  -5 2849.47 264.294 150
  -1  -6   5 2885.20 276.643 155
   1  -6  -5 2564.54 258.873 154
   1  -6  -5 2653.19 252.875 159
   1  -6  -5 2339.82 239.322 161
   1  -6  -5 2434.84 239.791 143
  -1  -6   5 2571.12 255.228 149
  -1  -6   5 2684.88 262.995 143
   1  -6  -5 2574.06 241.913 149
  -1  -6   5 2417.01 251.864 150
   1  -6  -5 2563.45 249.042 146
  -1  -6   5 2508.36 191.517  54
  -1  -6   5 2679.11 187.429  56
  -1  -6   5 2851.36 262.739 137
   1  -6  -5 2633.11 178.441 130
   1  -6  -5 2603.53 248.699 138
  -1  -6   5 2751.91 257.592 138
   1  -6  -5 2382.18 276.334 114
   1  -6  -5 2292.44 175.648  49
  -1  -6   5 2701.41 202.663  50
   1  -6  -5 2460.19 192.835  44
   1  -6  -5 2286.46 185.695  52
  -1  -6   5 2940.21 200.795  53
  -1  -6   5 2487.83 185.340  91
   1  -6  -4 17594.8 725.545  19
  -1  -6   4 17245.4 608.647   2
   1  -6  -4 16858.8 639.627   2
   1  -6  -4 17988.5 644.883 155
   1  -6  -4 18583.5 653.072 161
  -1  -6   4 17522.5 636.484 153
  -1  -6   4 17193.2 654.473 161
  -1  -6   4 17819.8 666.842 155
   1  -6  -4 17283.7 629.641 150
   1  -6  -4 18093.3 670.029 154
   1  -6  -4 18094.3 617.421 149
   1  -6  -4 18076.3 638.411 146
  -1  -6   4 17575.7 666.679 150
  -1  -6   4 17140.4 650.692 143
  -1  -6   4 17929.7 659.983 149
   1  -6  -4 17989.7 630.743 143
  -1  -6   4 17498.8 471.101  56
  -1  -6   4 17312.7 486.913  54
   1  -6  -4 17409.6 729.964 114
   1  -6  -4 18371.1 454.776 130
  -1  -6   4 17050.3 627.502 137
  -1  -6   4 17866.5 648.378 138
  -1  -6   4 19590.6 721.294 114
   1  -6  -4 17468.6 630.994 138
   1  -6  -4 18199.7 517.590  44
  -1  -6   4 19141.3 526.166  53
  -1  -6   4 17709.5 499.407  50
   1  -6  -4 17824.2 473.089  49
   1  -6  -4 17235.6 492.623  78
  -1  -6   4 17273.4 470.456  91
   1  -6  -3 8592.50 450.160   2
   1  -6  -3 8550.04 507.906  19
  -1  -6   3 8761.15 431.699   2
  -1  -6   3 8569.68 453.800 161
  -1  -6   3 8795.48 445.555 153
   1  -6  -3 8873.05 448.166 155
   1  -6  -3 9020.77 449.447 150
  -1  -6   3 8465.83 455.538 155
   1  -6  -3 9163.49 465.830 154
   1  -6  -3 9019.40 446.463 161
  -1  -6   3 8466.15 459.619 150
   1  -6  -3 8329.67 420.231 143
   1  -6  -3 8939.68 441.528 146
   1  -6  -3 9074.07 427.688 149
  -1  -6   3 8292.76 448.417 143
  -1  -6   3 8481.87 451.439 149
  -1  -6   3 9473.44 368.898  72
  -1  -6   3 8510.34 339.052  54
  -1  -6   3 9079.44 455.259 138
  -1  -6   3 8633.03 445.588 137
  -1  -6   3 9523.65 524.036 114
   1  -6  -3 8520.48 306.775 130
   1  -6  -3 8834.82 440.966 138
   1  -6  -3 8639.64 512.960 114
   1  -6  -3 8328.45 425.584 137
   1  -6  -3 8325.86 343.347  78
  -1  -6   3 9100.84 332.994  91
   1  -6  -3 9025.99 362.048  44
  -1  -6   3 8792.61 344.111  50
   1  -6  -3 8209.94 322.995  49
  -1  -6   3 9518.60 378.596  53
  -1  -6   2 486.570 88.0239  53
   1  -6  -2 332.272 69.1874  49
  -1  -6   2 265.199 62.5720  50
   1  -6  -2 236.459 66.1514  44
  -1  -6   2 355.188 68.8108  54
  -1  -6   2 656.433 116.356   2
   1  -6  -2 216.097 82.2138   2
   1  -6  -2 225.619 92.6299  19
   1  -6  -2 140.041 68.3117 154
   1  -6  -2 99.0228 56.9204 161
   1  -6  -2 316.798 74.9437 153
  -1  -6   2 222.542 89.3598 153
  -1  -6   2 120.541 49.6435 161
   1  -6  -2 337.616 89.6651 155
  -1  -6   2 298.951 88.9331 155
   1  -6  -2 230.245 84.1407 146
  -1  -6   2 266.553 102.003 146
   1  -6  -2 277.861 78.7182 149
  -1  -6   2 202.197 92.2450 149
   1  -6  -2 399.702 95.5604 143
  -1  -6   2 240.724 80.5841 143
  -1  -6   2 267.723 87.0452 150
   1  -6  -2 288.693 76.7872 150
  -1  -6   2 309.278 71.5644  72
   1  -6  -2 242.678 85.0811 138
   1  -6  -2 303.387 62.4526 130
  -1  -6   2 432.304 118.941 138
   1  -6  -2 257.209 81.9453 137
  -1  -6   2 378.631 99.7716 137
   1  -6  -2 187.732 102.166 114
  -1  -6   2 217.652 82.4159 114
  -1  -6   2 370.254 71.9507  91
   1  -6  -2 719.813 104.116  78
   1  -6  -1 7070.67 457.802  19
   1  -6  -1 6399.92 383.122   2
  -1  -6   1 6071.31 362.631   2
   1  -6  -1 6867.15 391.593 154
  -1  -6   1 6250.07 374.180 153
   1  -6  -1 6726.83 376.072 161
  -1  -6   1 6638.29 395.845 155
   1  -6  -1 7754.31 355.159 153
  -1  -6   1 6434.12 388.068 161
   1  -6  -1 6907.50 387.377 155
   1  -6  -1 7126.65 366.115 149
  -1  -6   1 6375.95 386.615 143
  -1  -6   1 5864.63 365.684 146
   1  -6  -1 6465.84 371.234 150
  -1  -6   1 6308.95 389.618 150
   1  -6  -1 6536.10 363.537 143
   1  -6  -1 6763.01 376.030 146
  -1  -6   1 6360.42 386.211 149
  -1  -6   1 5722.87 284.263  54
  -1  -6   1 6410.62 310.391  72
   1  -6  -1 6728.05 296.048  54
  -1  -6   1 6446.08 379.541 137
  -1  -6   1 6131.33 371.631 138
   1  -6  -1 7085.21 385.470 138
   1  -6  -1 7092.77 383.859 137
   1  -6  -1 6626.98 446.323 114
  -1  -6   1 6521.58 439.131 114
  -1  -6   1 6255.23 295.621  44
  -1  -6   1 6678.22 312.957  53
   1  -6  -1 6544.71 288.150  49
  -1  -6   1 6208.61 295.257  78
   1  -6  -1 6816.38 309.894  78
  -1  -6   1 6625.13 275.370  91
   1  -6  -1 6742.74 287.478  91
  -1  -6   0 1471.50 177.432   2
   1  -6   0 1738.65 224.709  19
   1  -6   0 1373.14 177.035   2
   1  -6   0 1553.57 189.421 154
   1  -6   0 1739.79 164.821 153
  -1  -6   0 1552.83 187.050 153
  -1  -6   0 1434.06 185.983 155
   1  -6   0 1822.58 197.249 155
  -1  -6   0 1516.24 192.068 161
   1  -6   0 1553.70 186.435 161
  -1  -6   0 1473.82 181.650 149
  -1  -6   0 1583.01 196.643 141
  -1  -6   0 1500.34 188.386 150
  -1  -6   0 1372.71 181.701 146
  -1  -6   0 1507.73 188.440 143
   1  -6   0 1632.81 175.426 149
   1  -6   0 1691.80 188.351 146
   1  -6   0 1835.11 192.443 143
   1  -6   0 1738.07 191.343 150
  -1  -6   0 1585.95 156.172  72
   1  -6   0 1634.87 149.278  54
  -1  -6   0 1390.77 143.554  54
  -1  -6   0 1305.81 201.650 114
   1  -6   0 1415.65 173.315 137
   1  -6   0 1429.04 207.485 114
   1  -6   0 1439.15 169.505 138
  -1  -6   0 1451.64 183.868 137
  -1  -6   0 1572.43 189.773 138
  -1  -6   0 1657.48 156.483  53
   1  -6   0 1575.21 144.159  49
  -1  -6   0 1675.48 155.925  44
  -1  -6   0 1770.67 141.178  91
   1  -6   0 1762.92 163.629  78
  -1  -6   0 1630.21 151.945  78
   1  -6   0 1725.21 147.713  91
   1  -6   0 1838.59 143.157  92
  -1  -6  -1 34183.6 866.191   2
   1  -6   1 41429.3 1019.02  19
   1  -6   1 34345.1 877.082   2
  -1  -6  -1 37183.9 928.525 161
  -1  -6  -1 35743.9 915.048 155
  -1  -6  -1 35979.1 911.178 153
   1  -6   1 36539.2 903.007 154
   1  -6   1 38438.0 898.090 161
   1  -6   1 37578.6 894.761 155
   1  -6   1 36117.6 737.764 153
  -1  -6  -1 35738.1 911.633 149
   1  -6   1 35229.7 836.308 143
  -1  -6  -1 35005.6 902.244 143
  -1  -6  -1 35341.7 901.623 146
  -1  -6  -1 37667.8 949.969 150
   1  -6   1 35614.6 871.316 150
   1  -6   1 35107.2 794.340 149
   1  -6   1 34883.1 856.604 146
  -1  -6  -1 37595.8 924.060 141
   1  -6   1 35371.2 676.180  54
  -1  -6  -1 36291.5 738.256  72
   1  -6   1 37183.0 1031.66 114
  -1  -6  -1 35146.7 628.513 130
  -1  -6  -1 33833.8 880.044 137
   1  -6   1 37314.5 871.679 138
  -1  -6  -1 33612.5 878.519 138
  -1  -6  -1 35098.1 1004.10 114
   1  -6   1 36492.2 860.749 137
  -1  -6  -1 35813.5 714.494  53
   1  -6   1 35526.8 675.787  49
  -1  -6  -1 35467.6 705.978  44
   1  -6   1 37743.6 650.254  92
   1  -6   1 35364.2 655.157  91
   1  -6   1 36546.7 731.304  78
  -1  -6  -1 35235.6 684.950  78
   1  -6   2 1923.60 211.416   2
  -1  -6  -2 2096.64 221.502   2
   1  -6   2 2054.44 216.586 154
  -1  -6  -2 2042.82 222.344 161
   1  -6   2 2160.90 181.906 153
  -1  -6  -2 1973.94 219.971 155
  -1  -6  -2 1901.49 212.473 153
   1  -6   2 2486.10 234.752 155
   1  -6   2 1838.82 198.747 161
   1  -6   2 1873.97 183.279 149
  -1  -6  -2 1906.27 221.666 143
   1  -6   2 2018.33 199.712 143
  -1  -6  -2 1921.59 220.387 150
  -1  -6  -2 1932.03 219.143 146
  -1  -6  -2 1873.72 211.544 149
   1  -6   2 1950.28 206.447 146
   1  -6   2 2103.62 214.083 150
  -1  -6  -2 1778.26 203.666 141
   1  -6   2 1966.73 158.585  55
   1  -6   2 1970.69 160.376  54
  -1  -6  -2 2101.15 168.451  58
   1  -6   2 2112.14 211.654 138
   1  -6   2 1668.07 181.120 137
   1  -6   2 1879.17 223.968 114
  -1  -6  -2 1954.75 241.875 114
  -1  -6  -2 1819.16 208.286 137
  -1  -6  -2 1869.08 148.178 130
  -1  -6  -2 1694.66 206.077 138
  -1  -6  -2 1860.16 164.511  44
  -1  -6  -2 2073.38 157.110  49
   1  -6   2 2157.35 164.859  91
  -1  -6  -2 1887.42 159.844  78
   1  -6   2 1979.62 151.308  92
   1  -6   2 1959.76 173.714  78
  -1  -6  -3 2862.35 294.276  19
  -1  -6  -3 2361.26 235.108   2
   1  -6   3 2571.61 246.651   2
   1  -6   3 2600.89 242.903 155
  -1  -6  -3 2984.49 272.513 153
   1  -6   3 2262.53 220.367 161
   1  -6   3 2838.88 204.786 153
   1  -6   3 2487.55 242.032 154
  -1  -6  -3 3200.61 279.741 155
  -1  -6  -3 2947.06 265.558 161
  -1  -6  -3 2944.74 275.757 150
   1  -6   3 2606.46 223.912 149
  -1  -6  -3 2971.38 276.174 149
   1  -6   3 2738.32 252.137 150
  -1  -6  -3 3012.58 274.965 143
   1  -6   3 2835.94 249.778 146
  -1  -6  -3 2810.23 261.051 146
   1  -6   3 2812.44 241.408 143
  -1  -6  -3 2841.36 264.826 141
  -1  -6  -3 2889.21 201.660  58
   1  -6   3 2913.01 198.261  55
   1  -6   3 2737.88 191.745  54
  -1  -6  -3 2560.96 276.156 114
  -1  -6  -3 2760.43 181.777 130
  -1  -6  -3 3041.68 271.342 138
   1  -6   3 2922.45 247.203 137
   1  -6   3 2770.35 241.869 138
  -1  -6  -3 2600.07 248.014 137
  -1  -6  -3 3027.62 212.515  44
  -1  -6  -3 3041.18 189.759  49
   1  -6   3 2707.43 186.271  91
  -1  -6  -3 2839.02 195.126  78
   1  -6   3 2703.45 202.251  78
   1  -6   3 2997.06 186.131  92
  -1  -6  -4 8818.11 513.502  19
  -1  -6  -4 8816.88 466.707   2
   1  -6   4 8990.93 458.105   2
   1  -6   4 9465.32 477.294 154
   1  -6   4 8914.15 353.872 153
   1  -6   4 8985.50 456.167 155
  -1  -6  -4 9588.58 495.707 150
   1  -6   4 9141.19 457.905 161
  -1  -6  -4 9448.30 490.591 153
  -1  -6  -4 9316.95 478.174 161
  -1  -6  -4 9260.10 479.722 155
   1  -6   4 8841.24 450.016 150
   1  -6   4 9172.15 412.273 149
  -1  -6  -4 9844.01 492.971 141
  -1  -6  -4 9283.78 487.507 149
  -1  -6  -4 9667.56 488.587 146
   1  -6   4 9102.93 437.755 143
  -1  -6  -4 9169.01 481.598 143
   1  -6   4 9094.96 358.281  54
   1  -6   4 9260.10 361.467  55
  -1  -6  -4 9515.34 366.067  58
   1  -6   4 8537.31 338.846  56
  -1  -6  -4 9079.86 477.122 138
  -1  -6  -4 9009.07 332.637 130
  -1  -6  -4 8862.25 508.227 114
   1  -6   4 9155.29 445.179 137
   1  -6   4 8540.36 430.420 138
  -1  -6  -4 10172.3 342.059  49
  -1  -6  -4 9086.53 365.031  44
   1  -6   4 9220.02 366.792  78
  -1  -6  -4 9394.29 347.189  78
   1  -6   4 8759.34 343.405  91
  -1  -6  -5 9422.52 535.606  19
   1  -6   5 9469.61 356.591 153
   1  -6   5 9874.22 464.946 143
   1  -6   5 9004.51 412.776 149
  -1  -6  -5 10705.4 522.924 141
  -1  -6  -5 9878.32 352.646 130
  -1  -6  -5 9360.80 528.432 114
  -1  -6  -5 10851.9 369.733  78
   1  -6   5 10005.8 373.966  91
   1  -6   5 10421.0 379.900  78
   1  -6   5 10349.2 368.443  42
  -1  -6  -5 9802.19 381.707  44
   1  -6   5 9846.63 379.423  54
  -1  -6  -5 10790.5 388.817  58
   1  -6   5 9719.50 382.057  55
   1  -6   5 9620.69 365.761  56
  -1  -6  -6 19732.9 525.946  58
   1  -6   6 18624.2 526.954  54
   1  -6   6 18182.6 531.122  55
   1  -6   6 18192.6 509.473  56
   1  -6   6 20199.3 508.132  78
   1  -6   6 17994.4 510.861  91
  -1  -6  -6 17573.0 721.969 114
  -1  -6  -6 17934.1 735.409  19
   1  -6   6 18474.7 504.226  42
  -1  -6  -6 19926.2 544.469  44
   1  -6   7 20953.6 567.312  54
   1  -6   7 21224.1 555.595  56
   1  -6   7 19876.3 555.908  55
   1  -6   7 20248.4 546.865  91
  -1  -6  -7 20147.3 774.132 114
  -1  -6  -7 20214.8 503.017 129
  -1  -6  -7 20128.2 773.885  19
  -1  -6  -7 20334.6 546.854  44
   1  -6   7 21137.1 546.813  42
   1  -6   8 17127.2 501.903  55
   1  -6   8 17118.2 505.481  56
  -1  -6  -8 18335.1 468.018  73
   1  -6   8 16718.7 511.664  54
   1  -6   8 17759.7 509.636  91
  -1  -6  -8 16641.9 460.940 129
  -1  -6  -8 16429.1 696.528 114
  -1  -6  -8 17395.2 707.185  19
  -1  -6  -8 18182.4 495.593  52
   1  -6   8 17066.2 500.260  42
  -1  -6  -8 17198.7 495.762  44
   1  -6   9 51475.4 887.298  54
  -1  -6  -9 51990.9 771.783  73
   1  -6   9 49593.4 822.489  55
   1  -6   9 51989.3 884.496  56
   1  -6   9 51993.8 828.864  91
  -1  -6  -9 52909.9 825.761 129
  -1  -6  -9 50086.3 1173.62  19
  -1  -6  -9 50848.5 818.770  44
   1  -6   9 52563.0 877.262  42
  -1  -6 -10 12906.5 341.216 133
  -1  -6 -10 12532.8 390.309 129
   1  -6  10 12274.0 381.433  91
   1  -6  10 12431.7 411.008  42
  -1  -6 -10 12257.0 388.345  44
   1  -6  10 11825.5 408.259  54
  -1  -6 -10 12138.5 360.485  73
   1  -6  10 12339.0 391.568  55
   1  -6  10 12721.0 414.828  56
   1  -6  11 929.992 101.823  91
   1  -6  11 836.770 103.580  42
  -1  -6 -11 951.441 106.178  44
   1  -6  11 747.269 109.026  54
  -1  -6 -11 1041.91 99.7366  73
   1  -6  11 804.043 96.3306  55
   1  -6  11 794.315 104.801  56
   1  -6  12 4570.72 195.681  91
   1  -6  12 4591.13 213.817  42
  -1  -6 -12 4804.43 209.537  44
  -1  -6 -12 4548.70 203.958  45
   1  -6  12 4782.01 225.941  54
   1  -6  12 4576.74 213.028  56
  -1  -6 -12 4934.48 198.930  73
   1  -6  13 9085.37 236.570  91
  -1  -6 -13 9134.62 248.150  44
  -1  -6 -13 8986.70 256.033  45
   1  -6  13 8978.81 265.552  42
   1  -6  13 8528.28 255.294  56
  -1  -6 -13 9008.13 241.257  73
   1  -6  13 8672.40 265.022  54
   1  -6  14 3395.38 138.838 102
  -1  -6 -14 3803.60 145.603  45
  -1  -6 -14 3719.93 132.982  73
   1  -6  14 3451.86 140.601  54
  -1  -5  16 747.176 57.6514  91
  -1  -5  16 837.265 70.4930  42
   1  -5 -16 800.051 66.1293  45
  -1  -5  16 726.950 67.8424  56
  -1  -5  15 366.756 58.2059  91
  -1  -5  15 326.305 56.1030  42
   1  -5 -15 481.862 64.7925  45
   1  -5 -15 345.381 50.5051  44
   1  -5 -15 336.087 50.5511  73
   1  -5 -15 315.133 47.9392  74
  -1  -5  15 337.821 58.3803  56
  -1  -5  14 6133.49 234.117  91
   1  -5 -14 6165.22 236.061  45
   1  -5 -14 6562.24 239.577  44
  -1  -5  14 6140.45 242.845  42
   1  -5 -14 6159.08 223.109  73
  -1  -5  14 6525.55 232.772  54
   1  -5 -14 6723.77 229.445  74
  -1  -5  14 5961.77 246.025  56
   1  -5 -13 7700.41 268.296  90
  -1  -5  13 6309.51 259.545  91
   1  -5 -13 7515.62 282.300  44
  -1  -5  13 7290.47 289.947  42
   1  -5 -13 6760.89 268.279  45
  -1  -5  13 8119.96 291.667  54
   1  -5 -13 8087.58 274.059  74
  -1  -5  13 7157.51 293.188  56
   1  -5 -13 6964.99 259.052  73
   1  -5 -12 5760.22 254.997  90
  -1  -5  12 5032.22 250.353  91
  -1  -5  12 5547.92 375.720 112
   1  -5 -12 5453.45 255.385  44
  -1  -5  12 5989.32 248.591  50
  -1  -5  12 5369.71 265.386  42
   1  -5 -12 5038.93 245.828  45
   1  -5 -12 5487.43 239.345  74
  -1  -5  12 5531.39 261.223  54
   1  -5 -12 4992.79 233.804  73
  -1  -5  12 4915.24 260.814  56
   1  -5 -12 5662.50 252.712  70
  -1  -5  11 5847.45 279.930  91
  -1  -5  11 6257.16 294.140  54
   1  -5 -11 6129.38 263.267  73
  -1  -5  11 5976.18 299.695  56
  -1  -5  11 5645.39 394.867 112
  -1  -5  11 6099.56 267.371  50
   1  -5 -11 5832.50 272.970  44
  -1  -5  11 5731.56 287.580  42
   1  -5 -11 6184.45 276.268  45
   1  -5 -11 6607.05 286.197  52
  -1  -5  10 951.434 121.450  91
   1  -5 -10 989.211 119.315 129
  -1  -5  10 1243.79 145.073  56
  -1  -5  10 1071.10 130.009  54
   1  -5 -10 1013.30 111.051  73
  -1  -5  10 836.470 169.995 112
  -1  -5  10 875.518 121.805  42
  -1  -5  10 1083.73 118.509  50
   1  -5 -10 919.368 116.922  44
   1  -5 -10 1029.98 122.648  52
   1  -5 -10 948.883 111.803  45
  -1  -5   9 8600.42 359.340  91
   1  -5  -9 9992.42 338.154  73
  -1  -5   9 8377.98 359.687  56
  -1  -5   9 8519.06 344.418  55
  -1  -5   9 8802.37 369.741  54
   1  -5  -9 8882.05 342.441 129
  -1  -5   9 9535.38 350.126 125
  -1  -5   9 8524.18 504.090 112
   1  -5  -9 9309.29 361.512  52
   1  -5  -9 8949.04 351.561  44
  -1  -5   9 8918.88 347.788  50
  -1  -5   9 9182.68 370.223  42
  -1  -5   8 1593.49 149.862  42
   1  -5  -8 1227.63 135.067  44
  -1  -5   8 956.363 105.028  54
  -1  -5   8 1172.90 129.255  50
   1  -5  -8 1120.39 128.361  52
   1  -5  -8 1305.73 192.125   2
   1  -5  -8 909.275 160.750  19
   1  -5  -8 1466.17 202.603 150
   1  -5  -8 1446.35 208.368 154
   1  -5  -8 2027.34 234.277 155
  -1  -5   8 1198.81 188.809 155
  -1  -5   8 971.030 165.391 153
  -1  -5   8 1056.74 174.582 161
   1  -5  -8 1771.88 219.190 159
   1  -5  -8 1908.67 224.943 161
   1  -5  -8 1404.62 194.519 144
  -1  -5   8 1225.54 190.263 149
  -1  -5   8 995.775 173.559 143
   1  -5  -8 1284.58 185.090 146
   1  -5  -8 1441.45 192.034 143
  -1  -5   8 1163.95 133.050  55
  -1  -5   8 1191.45 136.357  56
   1  -5  -8 1261.10 121.924  73
  -1  -5   8 1074.51 171.548 137
   1  -5  -8 1260.39 127.568 129
  -1  -5   8 1332.31 135.975 125
   1  -5  -8 1214.11 182.891 138
  -1  -5   8 1025.36 176.633 112
  -1  -5   8 1063.58 133.670  91
  -1  -5   7 3406.85 207.848  42
   1  -5  -7 3410.92 218.816  52
   1  -5  -7 3462.89 220.166  44
  -1  -5   7 3298.10 221.058  50
   1  -5  -7 3370.39 306.843  19
   1  -5  -7 3256.16 288.691   2
   1  -5  -7 3917.76 308.198 161
  -1  -5   7 3159.37 280.639 153
  -1  -5   7 3237.16 292.856 155
  -1  -5   7 3171.67 291.642 161
   1  -5  -7 3427.95 289.439 150
   1  -5  -7 3478.97 291.752 155
   1  -5  -7 3361.17 286.319 159
   1  -5  -7 3602.65 307.917 154
  -1  -5   7 3157.12 284.058 150
  -1  -5   7 3311.63 294.166 143
   1  -5  -7 3533.25 292.463 143
  -1  -5   7 3394.87 292.976 149
   1  -5  -7 3551.73 289.841 146
   1  -5  -7 4128.62 318.108 144
  -1  -5   7 3626.07 220.937  56
  -1  -5   7 3618.87 223.979  54
  -1  -5   7 3229.32 216.884  55
  -1  -5   7 3065.65 272.245 137
  -1  -5   7 3578.70 293.015 138
   1  -5  -7 3490.44 201.229 129
  -1  -5   7 3426.70 218.804 125
   1  -5  -7 3286.50 287.361 138
  -1  -5   7 3389.61 303.939 112
  -1  -5   7 3557.29 223.521  91
  -1  -5   6 505.331 88.0326  50
  -1  -5   6 339.704 71.1111  54
   1  -5  -6 525.453 91.3974  44
   1  -5  -6 420.198 83.0085  52
   1  -5  -6 640.513 88.5301  49
  -1  -5   6 395.166 69.3918  42
  -1  -5   6 487.279 107.578   2
   1  -5  -6 435.309 130.503  19
   1  -5  -6 317.404 94.5955   2
   1  -5  -6 326.151 92.7615 154
   1  -5  -6 516.513 114.920 159
  -1  -5   6 331.806 88.9572 161
  -1  -5   6 578.002 114.975 153
   1  -5  -6 311.372 88.8266 161
   1  -5  -6 409.997 100.849 155
  -1  -5   6 418.257 103.077 155
   1  -5  -6 320.018 88.9299 146
  -1  -5   6 432.501 98.3373 149
   1  -5  -6 656.406 128.781 150
  -1  -5   6 479.725 109.922 150
   1  -5  -6 998.024 148.200 149
   1  -5  -6 445.278 94.7270 143
  -1  -5   6 407.451 105.223 143
  -1  -5   6 485.319 81.3456  56
   1  -5  -6 354.768 97.2807 138
  -1  -5   6 334.379 94.8802 138
  -1  -5   6 441.507 108.625 137
   1  -5  -6 523.654 80.1097 130
  -1  -5   6 515.137 82.6407 125
   1  -5  -6 455.071 124.644 114
  -1  -5   6 383.617 113.553 112
  -1  -5   6 508.276 90.9120  91
   1  -5  -5 21169.9 530.965  44
  -1  -5   5 21526.5 522.462  50
   1  -5  -5 20437.0 737.428  19
   1  -5  -5 20411.6 665.732   2
  -1  -5   5 22735.8 640.735   2
  -1  -5   5 21147.3 682.108 155
  -1  -5   5 21386.5 686.880 161
   1  -5  -5 21506.0 657.559 150
  -1  -5   5 21339.4 674.947 153
   1  -5  -5 21815.5 666.013 155
   1  -5  -5 21665.7 659.130 161
  -1  -5   5 23812.2 753.479 154
   1  -5  -5 22380.8 692.300 154
   1  -5  -5 20905.2 646.144 146
   1  -5  -5 21330.2 648.047 143
   1  -5  -5 20537.0 630.566 149
  -1  -5   5 20658.8 674.555 149
  -1  -5   5 21301.5 688.007 150
  -1  -5   5 20697.7 672.611 143
  -1  -5   5 21647.2 522.875  55
  -1  -5   5 21515.0 511.307  54
  -1  -5   5 22017.6 504.679  56
  -1  -5   5 21126.7 660.944 138
   1  -5  -5 25011.1 814.157 114
  -1  -5   5 21573.3 671.447 114
  -1  -5   5 21363.5 668.907 137
  -1  -5   5 22492.9 542.206 125
   1  -5  -5 22180.2 476.445 130
   1  -5  -5 21055.5 657.479 138
  -1  -5   5 22292.4 699.242 112
  -1  -5   5 20967.4 496.410  91
   1  -5  -4 42829.1 904.029 155
  -1  -5   4 40926.7 924.855 161
  -1  -5   4 41880.7 923.811 153
  -1  -5   4 41177.5 924.254 155
   1  -5  -4 42628.7 894.347 161
  -1  -5   4 46587.9 1023.68 154
   1  -5  -4 41477.3 885.701 150
   1  -5  -4 45395.5 947.738 154
  -1  -5   4 43494.9 922.741 138
  -1  -5   4 42276.3 906.216 137
  -1  -5   4 44263.6 999.386 114
   1  -5  -4 40940.9 890.392 138
   1  -5  -4 41571.5 1030.01 114
   1  -5  -4 41859.6 862.311 149
  -1  -5   4 42147.7 941.653 150
   1  -5  -4 42410.4 876.622 143
  -1  -5   4 40002.4 911.885 149
   1  -5  -4 42252.0 882.894 146
  -1  -5   4 40301.7 916.317 143
  -1  -5   4 43954.9 936.247 112
   1  -5  -4 43908.1 1059.32  19
   1  -5  -4 40842.4 908.328   2
  -1  -5   4 45226.9 886.256   2
   1  -5  -3 12452.3 557.500 114
  -1  -5   3 11751.0 524.444 114
  -1  -5   3 12512.8 485.648 138
   1  -5  -3 11701.2 461.340 138
  -1  -5   3 11919.7 472.527 137
  -1  -5   3 11312.3 478.324 149
   1  -5  -3 12353.1 466.350 150
   1  -5  -3 12297.4 465.348 146
   1  -5  -3 11874.2 452.859 143
  -1  -5   3 13152.4 512.602 150
   1  -5  -3 12262.7 451.002 149
  -1  -5   3 11478.6 476.106 143
   1  -5  -3 12451.4 440.314 153
  -1  -5   3 13011.9 525.771 154
   1  -5  -3 12205.0 465.889 161
  -1  -5   3 12104.4 489.990 161
   1  -5  -3 13437.8 500.731 154
  -1  -5   3 11566.5 476.631 153
   1  -5  -3 12225.5 469.264 155
  -1  -5   3 11866.7 482.856 155
   1  -5  -3 12267.6 550.932  19
   1  -5  -3 11943.5 483.408   2
  -1  -5   3 12269.1 458.546   2
  -1  -5   2 16817.1 551.884 137
   1  -5  -2 16387.2 535.266 138
  -1  -5   2 17074.4 625.499 114
  -1  -5   2 16216.9 546.613 138
   1  -5  -2 15539.0 611.516 114
   1  -5  -2 16005.2 519.825 146
  -1  -5   2 17240.8 579.130 150
   1  -5  -2 16499.6 531.233 150
  -1  -5   2 16544.9 561.644 143
   1  -5  -2 15973.2 501.389 149
  -1  -5   2 16157.0 554.425 149
   1  -5  -2 16350.0 517.495 143
   1  -5  -2 17191.7 551.438 154
  -1  -5   2 16202.9 556.215 153
  -1  -5   2 18676.1 619.189 154
  -1  -5   2 16437.0 560.803 155
   1  -5  -2 16723.0 497.939 153
   1  -5  -2 17012.0 544.059 155
  -1  -5   2 16012.4 550.098 161
   1  -5  -2 17036.4 540.729 161
   1  -5  -2 17058.6 639.385  19
  -1  -5   2 17088.2 539.010   2
   1  -5  -2 15734.7 541.305   2
  -1  -5   1 28674.4 807.795 114
   1  -5  -1 28892.3 826.975 114
  -1  -5   1 27949.0 710.466 138
   1  -5  -1 28703.1 689.371 137
  -1  -5   1 29131.7 722.538 137
   1  -5  -1 29352.7 699.237 138
  -1  -5   1 27423.5 706.061 146
   1  -5  -1 28288.7 671.142 143
  -1  -5   1 29832.7 757.218 150
   1  -5  -1 29003.0 659.949 149
  -1  -5   1 29319.9 739.384 143
  -1  -5   1 28350.8 734.305 149
   1  -5  -1 28462.6 691.905 150
   1  -5  -1 27973.9 675.976 146
  -1  -5   1 33605.6 816.667 154
   1  -5  -1 29262.5 708.747 154
   1  -5  -1 29064.4 704.576 155
  -1  -5   1 28120.6 724.542 155
  -1  -5   1 29702.2 746.721 153
   1  -5  -1 30136.2 709.882 161
  -1  -5   1 29225.5 732.510 161
   1  -5  -1 28526.3 631.915 153
  -1  -5   1 28951.3 698.284   2
   1  -5  -1 28363.4 718.768   2
  -1  -5   1 31755.6 526.522  26
   1  -5  -1 29293.9 830.153  19
   1  -5   0 79148.7 1140.06 138
   1  -5   0 78547.0 1362.67 114
  -1  -5   0 78606.8 1200.19 138
  -1  -5   0 78601.3 1329.89 114
   1  -5   0 80755.0 1141.87 137
  -1  -5   0 78371.0 1188.06 137
   1  -5   0 79166.0 1134.39 146
   1  -5   0 76182.7 1061.51 149
   1  -5   0 75652.8 1121.91 150
  -1  -5   0 77761.9 1186.27 146
  -1  -5   0 82077.3 1245.24 150
  -1  -5   0 78091.0 1203.91 143
   1  -5   0 78082.1 1108.02 143
  -1  -5   0 79271.9 1219.68 149
  -1  -5   0 90746.6 1338.64 154
   1  -5   0 79549.3 1032.80 153
   1  -5   0 81471.7 1154.42 161
  -1  -5   0 78865.7 1214.99 153
   1  -5   0 79001.1 1152.65 155
  -1  -5   0 78716.2 1204.78 161
  -1  -5   0 77468.2 1203.96 155
   1  -5   0 77746.0 1150.17 154
   1  -5   0 77303.4 1178.96   2
   1  -5   0 85109.5 1388.55  19
  -1  -5   0 76828.8 1141.26   2
  -1  -5   0 85766.4 881.169  26
   1  -5   1 1498.54 163.421 154
  -1  -5  -1 1576.06 173.565 153
   1  -5   1 1486.84 137.697 153
  -1  -5  -1 1535.41 167.658 161
  -1  -5  -1 1508.16 176.835 155
   1  -5   1 1288.35 148.470 155
   1  -5   1 1549.09 161.821 161
  -1  -5  -1 1922.21 196.721 154
   1  -5   1 1623.01 200.892 114
   1  -5   1 1447.38 155.034 138
  -1  -5  -1 1576.01 174.039 138
   1  -5   1 1321.30 147.701 137
  -1  -5  -1 1428.16 163.834 137
   1  -5   1 1600.40 152.634 149
  -1  -5  -1 1633.25 178.174 143
  -1  -5  -1 1558.76 178.744 149
  -1  -5  -1 1630.50 174.104 141
   1  -5   1 1965.06 182.303 150
   1  -5   1 1378.34 149.680 143
  -1  -5  -1 1568.93 172.429 150
  -1  -5  -1 1478.44 165.191 146
  -1  -5  -1 1179.32 166.631 114
   1  -5   1 1534.09 184.953  19
  -1  -5  -1 1766.74 130.878  26
  -1  -5  -1 1675.10 175.240   2
   1  -5   1 1534.27 169.707   2
   1  -5   2 93325.0 1410.02 114
  -1  -5  -2 86006.1 1282.71 138
   1  -5   2 89351.5 1215.43 138
  -1  -5  -2 87706.4 1424.29 114
   1  -5   2 88839.4 1211.94 137
  -1  -5  -2 89141.9 1286.29 146
  -1  -5  -2 87431.9 1290.17 143
   1  -5   2 84074.3 1196.83 150
  -1  -5  -2 88219.3 1307.77 149
  -1  -5  -2 92561.7 1333.77 150
   1  -5   2 85580.5 1179.11 143
   1  -5   2 87262.4 1139.70 149
  -1  -5  -2 87616.4 1281.45 141
  -1  -5  -2 90717.2 1337.29 153
   1  -5   2 89646.8 1242.45 161
  -1  -5  -2 88815.2 1297.76 155
  -1  -5  -2 89185.0 1299.63 161
   1  -5   2 89898.5 1244.24 155
   1  -5   2 87816.0 1249.90 154
   1  -5   2 85267.7 1064.47 153
   1  -5   2 84073.9 1242.03   2
  -1  -5  -2 82338.7 1226.12   2
   1  -5   3 21034.6 595.838 137
   1  -5   3 20436.6 589.223 138
  -1  -5  -3 20295.4 693.235 114
   1  -5   3 20944.5 642.674 114
  -1  -5  -3 20355.3 636.728 138
   1  -5   3 18908.4 580.237 150
  -1  -5  -3 21009.6 638.696 141
   1  -5   3 18876.7 561.500 143
  -1  -5  -3 20389.4 645.659 149
  -1  -5  -3 19814.5 631.025 143
  -1  -5  -3 20610.2 630.336 146
   1  -5   3 19345.4 548.112 149
  -1  -5  -3 21303.7 654.427 150
  -1  -5  -3 20201.5 632.191 155
  -1  -5  -3 21245.9 661.827 153
   1  -5   3 19986.3 608.356 154
  -1  -5  -3 20840.1 637.983 161
   1  -5   3 20488.6 606.150 161
  -1  -5  -3 21527.2 630.122 152
   1  -5   3 20132.2 604.233 155
   1  -5   3 19580.8 509.478 153
   1  -5   3 19419.8 602.413   2
  -1  -5  -3 19095.0 604.461   2
   1  -5   4 683.149 116.574 154
   1  -5   4 714.349 118.380 155
  -1  -5  -4 751.234 126.337 152
  -1  -5  -4 758.134 134.681 155
  -1  -5  -4 737.480 128.348 153
  -1  -5  -4 772.681 133.255 161
   1  -5   4 786.970 129.588 161
   1  -5   4 571.460 94.0757 153
  -1  -5  -4 647.585 121.237 141
  -1  -5  -4 788.295 136.715 149
   1  -5   4 667.819 112.528 143
   1  -5   4 489.492 92.9772 149
  -1  -5  -4 834.601 137.312 150
   1  -5   4 820.640 130.599 150
  -1  -5  -4 806.932 137.552 143
  -1  -5  -4 703.422 126.402 146
   1  -5   4 637.761 115.353 138
   1  -5   4 803.746 124.330 137
  -1  -5  -4 773.885 134.784 138
  -1  -5  -4 835.292 149.759 114
  -1  -5  -4 1173.27 158.578   2
   1  -5   4 725.942 125.564   2
   1  -5   5 14102.3 539.856   2
  -1  -5  -5 13530.0 591.072  19
  -1  -5  -5 13717.1 551.571   2
  -1  -5  -5 15012.1 597.494 153
   1  -5   5 14148.4 550.001 154
  -1  -5  -5 14658.5 567.396 155
   1  -5   5 14333.6 453.764 153
   1  -5   5 14496.3 546.659 161
   1  -5   5 15096.8 558.274 155
  -1  -5  -5 15625.2 567.399 152
  -1  -5  -5 14546.4 569.572 161
  -1  -5  -5 15802.5 599.679 150
   1  -5   5 13721.1 488.152 149
  -1  -5  -5 14379.4 566.512 143
  -1  -5  -5 15314.6 597.722 149
   1  -5   5 13992.9 529.482 150
   1  -5   5 14345.9 520.618 143
  -1  -5  -5 15129.5 575.190 141
  -1  -5  -5 14802.4 567.858 146
   1  -5   5 15445.4 439.273  54
   1  -5   5 14313.6 438.764  55
   1  -5   5 14812.2 426.918  56
  -1  -5  -5 15413.9 442.498  58
  -1  -5  -5 14194.5 571.254 138
  -1  -5  -5 14949.0 404.886 130
   1  -5   5 15714.4 547.028 138
  -1  -5  -5 14271.6 601.543 114
   1  -5   5 14855.5 532.885 137
   1  -5   5 14988.2 431.616  50
  -1  -5  -5 16246.0 405.538  33
   1  -5   5 14927.7 420.093  42
  -1  -5  -5 15074.8 440.607  44
   1  -5   5 14689.7 423.969  91
   1  -5   6 41810.8 972.244   2
  -1  -5  -6 44185.9 1090.02  19
  -1  -5  -6 42070.9 1010.34   2
  -1  -5  -6 45511.7 1040.75 161
  -1  -5  -6 47938.8 1106.95 153
   1  -5   6 44995.8 1001.75 155
   1  -5   6 44753.0 1016.13 154
  -1  -5  -6 50099.1 1111.43 150
   1  -5   6 42272.7 792.788 153
   1  -5   6 45493.2 1004.81 161
  -1  -5  -6 44818.7 1025.91 159
  -1  -5  -6 47060.4 1052.78 155
   1  -5   6 42069.0 958.452 150
   1  -5   6 41146.2 874.932 149
   1  -5   6 41684.2 926.506 143
  -1  -5  -6 45522.9 1051.22 143
  -1  -5  -6 44159.6 1051.16 149
  -1  -5  -6 46031.3 1034.88 141
  -1  -5  -6 46809.0 1043.63 146
   1  -5   6 45791.4 783.690  54
   1  -5   6 44478.4 804.999  55
  -1  -5  -6 45656.6 786.243  58
   1  -5   6 44591.4 766.248  56
   1  -5   6 44715.7 731.615  68
  -1  -5  -6 46976.6 742.709 130
   1  -5   6 47310.2 989.318 138
  -1  -5  -6 44645.0 1076.73 114
  -1  -5  -6 43259.4 1027.92 138
   1  -5   6 46827.6 981.370 137
  -1  -5  -6 49782.5 727.446  33
  -1  -5  -6 43584.3 768.903  44
   1  -5   6 45312.7 760.072  42
   1  -5   6 46163.4 774.822  50
   1  -5   6 44461.5 761.838  91
  -1  -5  -7 25475.8 821.815   2
   1  -5   7 25473.1 777.405   2
  -1  -5  -7 26196.5 849.297  19
   1  -5   7 26097.3 792.767 155
   1  -5   7 24985.4 795.202 154
  -1  -5  -7 29608.1 890.439 150
  -1  -5  -7 27639.2 840.032 155
  -1  -5  -7 28188.9 842.909 161
   1  -5   7 27338.7 813.112 161
   1  -5   7 24850.2 617.233 153
  -1  -5  -7 26204.7 813.446 159
  -1  -5  -7 27128.8 826.716 141
   1  -5   7 25528.6 709.365 149
  -1  -5  -7 27652.8 850.424 143
  -1  -5  -7 26999.4 856.586 149
  -1  -5  -7 26109.1 812.744 146
   1  -5   7 25740.2 757.083 143
   1  -5   7 24987.1 606.725  55
   1  -5   7 26135.7 608.246  56
   1  -5   7 26409.0 616.966  54
  -1  -5  -7 26379.6 605.059  58
   1  -5   7 27223.4 586.762  68
  -1  -5  -7 26485.7 847.730 114
  -1  -5  -7 26066.1 555.168 129
  -1  -5  -7 24539.1 807.374 138
   1  -5   7 26292.8 769.220 137
   1  -5   7 25563.6 594.120  42
  -1  -5  -7 28585.9 568.716  33
  -1  -5  -7 26301.4 607.773  44
   1  -5   7 27106.2 589.738  50
   1  -5   7 26173.2 605.409  91
   1  -5   8 12980.6 578.036   2
  -1  -5  -8 13274.2 622.020   2
  -1  -5  -8 14773.4 645.868  19
  -1  -5  -8 14686.8 633.602 161
  -1  -5  -8 15041.7 637.044 159
   1  -5   8 14283.1 611.426 155
  -1  -5  -8 15026.7 642.277 155
   1  -5   8 13236.5 587.656 161
   1  -5   8 14002.7 623.448 154
   1  -5   8 13388.7 443.298 153
  -1  -5  -8 14542.1 630.317 146
   1  -5   8 13557.3 527.558 149
   1  -5   8 13331.7 564.660 143
  -1  -5  -8 14875.5 635.890 141
  -1  -5  -8 14671.0 628.259 144
  -1  -5  -8 14813.3 648.248 143
   1  -5   8 13478.4 579.535 137
  -1  -5  -8 16181.7 433.924 133
  -1  -5  -8 14271.6 426.864 129
  -1  -5  -8 13789.1 627.226 138
  -1  -5  -8 14747.5 638.715 114
   1  -5   8 13731.6 449.375  91
  -1  -5  -8 14979.9 440.431  52
   1  -5   8 13791.6 454.579  42
   1  -5   8 15369.2 433.416  50
  -1  -5  -8 14169.7 451.915  44
   1  -5   8 14232.7 460.203  56
   1  -5   8 15377.0 458.567  68
   1  -5   8 13758.2 465.397  54
   1  -5   8 13385.4 444.735  55
  -1  -5  -8 14031.3 445.173  58
   1  -5   9 3592.27 241.876  54
  -1  -5  -9 3368.96 211.575  73
   1  -5   9 3208.12 215.977  55
   1  -5   9 3418.03 232.336  56
   1  -5   9 3877.80 236.489  68
  -1  -5  -9 4146.03 215.521  75
   1  -5   9 3911.84 235.385  91
  -1  -5  -9 3491.76 220.895 129
  -1  -5  -9 3698.38 210.479 133
  -1  -5  -9 3655.53 319.762 114
   1  -5   9 3630.26 238.493  42
  -1  -5  -9 4272.90 248.245  44
  -1  -5  -9 3645.98 319.094  19
  -1  -5 -10 1055.85 169.007  19
   1  -5  10 1425.82 139.270  91
  -1  -5 -10 1354.51 127.823 133
  -1  -5 -10 1281.17 136.042 129
   1  -5  10 1251.94 145.100  54
  -1  -5 -10 1364.75 125.626  75
   1  -5  10 1277.40 137.129  55
  -1  -5 -10 1286.94 129.733  73
   1  -5  10 1341.16 146.770  56
   1  -5  10 1448.98 143.536 105
   1  -5  10 1271.28 142.355  42
  -1  -5 -10 1306.81 139.512  44
   1  -5  11 3528.71 207.517  91
  -1  -5 -11 3510.49 200.215 133
  -1  -5 -11 3566.64 206.712  73
   1  -5  11 3779.24 223.117  68
  -1  -5 -11 3923.29 205.700  75
   1  -5  11 3541.66 211.845  55
   1  -5  11 3181.27 212.645  56
   1  -5  11 3281.89 220.418  54
   1  -5  11 3753.54 218.023 105
   1  -5  11 3202.26 219.273  42
  -1  -5 -11 3661.95 217.002  44
   1  -5  12 829.180 101.870  91
  -1  -5 -12 834.023 98.3399 133
   1  -5  12 769.414 96.2576 105
   1  -5  12 669.042 98.7419  42
  -1  -5 -12 857.752 101.486  44
   1  -5  12 763.624 105.873  56
   1  -5  12 712.493 96.0668  68
  -1  -5 -12 780.955 92.5435  75
   1  -5  12 760.326 109.248  54
  -1  -5 -12 660.991 96.5208  73
   1  -5  12 734.838 99.2485  55
   1  -5  13 6787.30 247.154  91
   1  -5  13 7062.69 261.678 105
   1  -5  13 6717.17 274.715  42
  -1  -5 -13 7220.96 262.769  44
  -1  -5 -13 6469.93 254.558  45
   1  -5  13 6902.82 278.935  54
   1  -5  13 6884.18 259.286  55
  -1  -5 -13 6452.22 251.108  73
   1  -5  13 6768.29 269.558  56
   1  -5  13 7126.63 259.088  68
   1  -5  14 12909.8 289.821  91
   1  -5  14 12967.5 314.140 105
  -1  -5 -14 12365.8 317.691  45
  -1  -5 -14 12224.6 289.373  44
   1  -5  14 12172.2 333.203  42
  -1  -5 -14 12205.1 315.288  73
   1  -5  14 12794.9 336.631  54
   1  -5  14 12052.9 322.460  56
   1  -5  15 2995.66 126.315 105
   1  -5  15 3230.11 151.141  42
  -1  -5 -15 3030.35 136.271  45
  -1  -5 -15 3025.29 140.365  73
   1  -5  15 2860.57 136.423  56
   1  -5  15 3071.43 145.304  54
  -1  -5 -15 3015.34 133.385  74
   1  -5  16 4264.77 139.967  42
  -1  -5 -16 4421.46 137.616  73
  -1  -4  17 841.192 62.6955 105
   1  -4 -17 932.682 69.7718  45
  -1  -4  17 806.019 72.4950  42
   1  -4 -17 971.976 75.1834  74
  -1  -4  17 856.396 74.1056  56
  -1  -4  16 2381.50 128.801  91
  -1  -4  16 2402.97 142.184  42
   1  -4 -16 2574.68 138.974  45
  -1  -4  16 2536.79 147.499  56
   1  -4 -16 2472.59 136.854  73
   1  -4 -16 2344.61 135.642  74
  -1  -4  15 722.780 85.8394  91
   1  -4 -15 673.753 86.0244  45
   1  -4 -15 626.754 74.5542  44
   1  -4 -15 582.573 78.6101  73
   1  -4 -15 616.250 81.7279  74
  -1  -4  15 624.196 88.4141  56
   1  -4 -14 74.0287 45.1221  90
  -1  -4  14 47.0689 42.6880  91
   1  -4 -14-3.83669 35.7084  45
  -1  -4  14-10.8495 40.2337  54
   1  -4 -14-1.30435 29.9539  44
   1  -4 -14-34.1444 46.8291  73
   1  -4 -14-26.3496 39.2836  74
  -1  -4  14 70.5148 54.3758  56
  -1  -4  13 1985.03 156.671  91
   1  -4 -13 2138.66 154.689  90
  -1  -4  13 1882.44 222.636 112
   1  -4 -13 2288.96 165.517  44
   1  -4 -13 1804.36 149.359  45
  -1  -4  13 2120.09 161.163  54
  -1  -4  13 1826.53 160.801  56
   1  -4 -13 1858.15 148.411  73
  -1  -4  12 13225.6 409.602  91
   1  -4 -12 14684.8 428.237  90
  -1  -4  12 12649.3 573.897 112
  -1  -4  12 15151.8 409.968  50
   1  -4 -12 12841.8 398.628  45
   1  -4 -12 13940.8 418.066  44
   1  -4 -12 13289.4 398.576  73
  -1  -4  12 14526.4 436.445  54
  -1  -4  12 13255.9 436.377  56
   1  -4 -11 80.1001 36.1685  90
  -1  -4  11 99.7837 59.2547  91
   1  -4 -11 141.817 47.5146  73
  -1  -4  11 101.670 59.2389  56
  -1  -4  11 198.944 57.7386  55
  -1  -4  11 159.718 73.6280 112
   1  -4 -11 93.7014 39.5420  44
   1  -4 -11 72.9490 43.5984  45
  -1  -4  11 229.836 60.6961  50
  -1  -4  11 135.733 47.1467  54
  -1  -4  10 8577.30 325.707  50
   1  -4 -10 7842.79 321.352  44
   1  -4 -10 8763.22 510.108 150
  -1  -4  10 7867.37 458.842 153
   1  -4 -10 8751.92 483.021 161
   1  -4 -10 8253.12 467.700 155
  -1  -4  10 8817.08 518.894 161
   1  -4 -10 8660.87 479.279 159
  -1  -4  10 8085.76 501.250 155
   1  -4 -10 8341.81 459.665 147
   1  -4 -10 8956.94 500.354 146
  -1  -4  10 8578.06 506.153 140
   1  -4 -10 8173.30 422.619 148
  -1  -4  10 8438.36 499.046 149
  -1  -4  10 8444.31 508.967 143
   1  -4 -10 8127.28 463.319 144
   1  -4 -10 8551.10 316.217  73
  -1  -4  10 8678.05 349.111  54
  -1  -4  10 8410.51 326.197  55
  -1  -4  10 7781.40 346.585  56
   1  -4 -10 8395.77 331.612 129
   1  -4 -10 8559.77 313.817 133
   1  -4 -10 7987.70 491.538 138
  -1  -4  10 9488.72 330.330 125
  -1  -4  10 8898.20 492.192 137
  -1  -4  10 7904.94 458.697 112
  -1  -4  10 8372.41 335.779  91
   1  -4  -9 5201.21 259.641  44
   1  -4  -9 5318.63 261.467  52
  -1  -4   9 5766.59 265.733  50
   1  -4  -9 5505.60 377.638 155
   1  -4  -9 5605.00 401.489 154
   1  -4  -9 5322.91 369.164 159
  -1  -4   9 4803.27 356.161 153
   1  -4  -9 5450.83 380.650 150
  -1  -4   9 4900.86 371.102 161
  -1  -4   9 5220.43 382.980 155
   1  -4  -9 5265.92 367.280 161
  -1  -4   9 5229.93 379.183 149
  -1  -4   9 4927.06 365.910 140
   1  -4  -9 5522.40 373.426 144
   1  -4  -9 5133.96 364.999 146
   1  -4  -9 5089.55 348.920 141
  -1  -4   9 4885.03 369.258 143
   1  -4  -9 5185.66 237.006  75
  -1  -4   9 5275.13 271.464  54
  -1  -4   9 5039.72 272.287  56
  -1  -4   9 4889.15 249.841  55
   1  -4  -9 5088.23 238.106  73
  -1  -4   9 5352.65 251.021 125
   1  -4  -9 5119.97 249.661 129
   1  -4  -9 5195.86 238.371 133
   1  -4  -9 4997.58 365.036 138
  -1  -4   9 5266.09 366.116 137
  -1  -4   9 4862.17 360.079 112
  -1  -4   9 4927.59 262.024  91
  -1  -4   8 3367.28 188.858  38
   1  -4  -8 3126.10 197.526  44
   1  -4  -8 3043.41 281.462  19
   1  -4  -8 2857.35 260.557   2
  -1  -4   8 2833.52 261.869 153
   1  -4  -8 3095.78 270.333 150
  -1  -4   8 2746.41 264.637 161
  -1  -4   8 2835.96 266.977 155
   1  -4  -8 3008.87 263.911 155
   1  -4  -8 2879.34 258.973 159
   1  -4  -8 3059.53 275.763 154
   1  -4  -8 2965.60 261.873 161
   1  -4  -8 3310.37 278.897 141
  -1  -4   8 2809.94 268.776 143
  -1  -4   8 2821.94 263.720 140
   1  -4  -8 2960.95 263.265 146
   1  -4  -8 3146.27 267.886 144
  -1  -4   8 2823.69 263.255 149
   1  -4  -8 3115.33 268.981 143
  -1  -4   8 3366.48 211.155  56
   1  -4  -8 2766.25 257.659 138
  -1  -4   8 2957.30 264.101 137
   1  -4  -8 3089.78 184.164 129
  -1  -4   8 2883.09 272.280 112
  -1  -4   8 2893.38 194.924  91
  -1  -4   7 11093.9 432.450   2
   1  -4  -7 9937.55 488.291  19
   1  -4  -7 9750.87 448.288   2
  -1  -4   7 9435.57 447.402 140
   1  -4  -7 10343.6 454.279 143
  -1  -4   7 9776.66 463.205 149
   1  -4  -7 10297.4 452.562 144
   1  -4  -7 11240.9 478.267 141
  -1  -4   7 9901.22 463.057 143
   1  -4  -7 10304.2 450.614 146
  -1  -4   7 11549.6 520.351 154
   1  -4  -7 9678.91 441.126 159
   1  -4  -7 9738.67 441.424 150
   1  -4  -7 10992.3 488.149 154
   1  -4  -7 9941.97 447.485 155
   1  -4  -7 9818.85 445.278 161
  -1  -4   7 9963.19 464.661 161
  -1  -4   7 9877.04 463.136 153
  -1  -4   7 10078.2 470.627 155
  -1  -4   7 10642.2 458.910 138
   1  -4  -7 9796.96 483.565 114
   1  -4  -7 9980.45 454.068 138
  -1  -4   7 10193.7 449.923 137
  -1  -4   7 9925.23 483.448 112
  -1  -4   7 11119.6 340.660  38
   1  -4  -6 13171.2 491.607   2
   1  -4  -6 13219.4 547.836  19
  -1  -4   6 14232.1 466.852   2
  -1  -4   6 13078.0 499.819 140
  -1  -4   6 13044.6 507.564 149
   1  -4  -6 13540.1 486.821 146
   1  -4  -6 14355.7 506.690 141
  -1  -4   6 12231.5 491.315 143
   1  -4  -6 13018.1 481.600 143
   1  -4  -6 13065.9 483.550 149
  -1  -4   6 12367.6 492.121 153
  -1  -4   6 14344.9 543.843 154
  -1  -4   6 12714.0 500.703 155
   1  -4  -6 13671.3 492.885 159
   1  -4  -6 13562.1 492.850 150
  -1  -4   6 13015.4 506.870 161
   1  -4  -6 13475.9 488.194 161
   1  -4  -6 14112.1 515.812 154
   1  -4  -6 13688.5 494.192 155
   1  -4  -6 12964.9 540.404 114
  -1  -4   6 13397.6 489.678 138
   1  -4  -6 13026.3 489.764 138
  -1  -4   6 12874.5 479.550 137
  -1  -4   6 12578.0 508.335 112
  -1  -4   6 14899.8 483.862 114
  -1  -4   6 13598.3 379.425  38
  -1  -4   5 22288.6 629.142 143
   1  -4  -5 23329.0 607.283 149
   1  -4  -5 23695.3 607.039 146
   1  -4  -5 23138.5 606.094 143
  -1  -4   5 22799.6 636.533 149
   1  -4  -5 25339.9 632.809 141
  -1  -4   5 23415.0 642.428 153
  -1  -4   5 22195.0 627.099 155
  -1  -4   5 25595.8 691.933 154
   1  -4  -5 23385.7 609.036 161
   1  -4  -5 23413.3 609.492 150
   1  -4  -5 23394.1 611.254 155
  -1  -4   5 23193.2 644.947 161
   1  -4  -5 24558.4 640.071 154
  -1  -4   5 23580.0 618.914 137
  -1  -4   5 22983.5 613.159 138
   1  -4  -5 22989.5 610.155 138
   1  -4  -5 22815.8 693.882 114
  -1  -4   5 22925.0 643.952 112
  -1  -4   5 25313.9 651.279 114
  -1  -4   5 24603.2 587.880   2
   1  -4  -5 22171.1 611.564   2
   1  -4  -5 24369.3 721.007  19
   1  -4  -4 11131.4 396.869 149
   1  -4  -4 11009.8 397.417 143
  -1  -4   4 11286.7 430.780 143
   1  -4  -4 12514.2 423.152 141
   1  -4  -4 11701.2 405.346 146
  -1  -4   4 11363.7 434.980 149
   1  -4  -4 12419.1 432.866 154
   1  -4  -4 11387.6 407.795 150
   1  -4  -4 11372.9 408.944 155
  -1  -4   4 11426.4 430.874 155
  -1  -4   4 12129.1 455.242 154
   1  -4  -4 11844.0 412.359 161
  -1  -4   4 11077.3 427.976 161
   1  -4  -4 11358.2 396.906 153
  -1  -4   4 11990.9 440.250 153
   1  -4  -4 10774.9 466.161 114
  -1  -4   4 11556.4 419.769 137
  -1  -4   4 11744.7 421.842 138
   1  -4  -4 11105.3 405.043 138
  -1  -4   4 11378.0 426.095 112
  -1  -4   4 12430.5 466.538 114
   1  -4  -4 11058.6 411.981   2
   1  -4  -4 11973.2 490.017  19
  -1  -4   4 11847.0 395.857   2
  -1  -4   3 35508.1 738.201 143
   1  -4  -3 38168.3 701.104 141
  -1  -4   3 35770.6 745.063 149
   1  -4  -3 35424.4 678.746 149
   1  -4  -3 35704.0 692.198 150
   1  -4  -3 35372.9 688.163 146
  -1  -4   3 34311.3 722.055 150
   1  -4  -3 34940.6 676.291 143
  -1  -4   3 36445.1 746.762 153
  -1  -4   3 38614.6 786.093 154
  -1  -4   3 35096.6 732.087 155
   1  -4  -3 35414.9 665.239 153
   1  -4  -3 36022.4 694.243 155
   1  -4  -3 35752.9 692.311 161
   1  -4  -3 35766.0 699.934 154
  -1  -4   3 36485.8 748.587 161
   1  -4  -3 34809.2 815.145 114
  -1  -4   3 36505.5 722.136 137
  -1  -4   3 35786.5 718.788 138
   1  -4  -3 35261.5 695.232 138
  -1  -4   3 37637.1 803.538 114
  -1  -4   3 36009.6 720.778 112
   1  -4  -3 34965.9 714.884   2
  -1  -4   3 36806.7 687.840   2
   1  -4  -3 36773.0 835.654  19
  -1  -4   2 139996. 1443.27 149
   1  -4  -2 142934. 1327.42 143
   1  -4  -2 144029. 1341.44 146
   1  -4  -2 141480. 1338.42 150
   1  -4  -2 151410. 1354.92 141
  -1  -4   2 137319. 1427.51 143
  -1  -4   2 142016. 1428.38 150
   1  -4  -2 138853. 1289.50 149
  -1  -4   2 140004. 1433.29 153
  -1  -4   2 149523. 1513.93 154
   1  -4  -2 142371. 1270.10 153
   1  -4  -2 143375. 1336.02 161
  -1  -4   2 135826. 1412.50 155
  -1  -4   2 139819. 1429.09 161
   1  -4  -2 140908. 1337.22 155
   1  -4  -2 144277. 1357.09 154
  -1  -4   2 140796. 1395.26 137
   1  -4  -2 142128. 1609.05 114
  -1  -4   2 139509. 1397.35 138
   1  -4  -2 140919. 1346.14 138
  -1  -4   2 139493. 1537.45 114
  -1  -4   2 141199. 1365.81 112
  -1  -4   2 140796. 937.224  26
   1  -4  -2 140060. 1401.88   2
  -1  -4   2 146427. 1339.53   2
   1  -4  -2 140092. 1605.99  19
  -1  -4   1 4482.42 271.399 114
   1  -4  -1 3131.37 199.585 138
  -1  -4   1 3395.78 220.138 137
   1  -4  -1 3069.56 235.961 114
  -1  -4   1 3498.25 221.999 138
  -1  -4   1 3716.29 233.818 153
  -1  -4   1 4988.29 267.535 155
   1  -4  -1 3291.11 189.336 153
   1  -4  -1 3239.52 200.694 155
   1  -4  -1 3031.47 192.573 161
  -1  -4   1 4472.65 257.171 154
   1  -4  -1 3164.26 199.953 154
  -1  -4   1 4958.06 265.556 161
  -1  -4   1 3658.13 153.641  26
   1  -4  -1 3149.88 240.557  19
   1  -4  -1 3302.34 216.410   2
  -1  -4   1 3492.21 209.850   2
  -1  -4   1 3369.51 219.582 150
  -1  -4   1 3544.11 227.517 143
   1  -4  -1 3168.39 198.432 150
   1  -4  -1 3154.73 197.551 146
   1  -4  -1 3034.53 192.025 141
  -1  -4   1 3462.58 225.086 149
   1  -4  -1 3155.17 196.203 143
   1  -4  -1 3006.37 185.595 149
   1  -4   0 82059.9 980.746 137
   1  -4   0 82610.7 994.475 138
   1  -4   0 80939.9 1181.77 114
  -1  -4   0 80995.2 1053.99 138
  -1  -4   0 82921.1 1164.13 114
   1  -4   0 81480.4 1000.81 154
   1  -4   0 84100.7 1003.07 161
   1  -4   0 81847.9 915.467 153
  -1  -4   0 83939.3 1095.79 153
  -1  -4   0 88196.8 1124.08 154
  -1  -4   0 83937.7 1084.19 161
   1  -4   0 82820.1 1000.77 155
  -1  -4   0 82861.6 1072.69 155
   1  -4   0 80481.7 1045.44   2
   1  -4   0 84334.0 1181.05  19
  -1  -4   0 81195.5 1011.43   2
  -1  -4   0 86690.9 759.212  26
  -1  -4   0 84056.0 1099.36 149
  -1  -4   0 80766.1 1072.30 143
  -1  -4   0 85710.6 1089.82 150
   1  -4   0 82558.0 956.584 149
   1  -4   0 80381.0 988.126 150
   1  -4   0 82194.1 980.298 143
   1  -4   1 126759. 1222.18 137
   1  -4   1 126562. 1227.39 138
  -1  -4  -1 125483. 1333.34 138
   1  -4   1 126074. 1455.03 114
  -1  -4  -1 127607. 1455.96 114
   1  -4   1 126476. 1249.01 155
   1  -4   1 126226. 1266.53 154
  -1  -4  -1 127878. 1340.35 161
   1  -4   1 128340. 1138.73 153
  -1  -4  -1 129286. 1373.37 153
   1  -4   1 127170. 1242.62 161
  -1  -4  -1 126983. 1343.81 155
  -1  -4  -1 133518. 1398.40 154
   1  -4   1 122794. 1294.93   2
   1  -4   1 129292. 1417.79  19
  -1  -4  -1 121660. 1260.39   2
  -1  -4  -1 130178. 957.386  26
  -1  -4  -1 124395. 1306.24 146
  -1  -4  -1 129891. 1350.57 150
  -1  -4  -1 127377. 1361.63 149
   1  -4   1 124130. 1232.22 150
   1  -4   1 124515. 1208.97 143
  -1  -4  -1 125505. 1343.46 143
   1  -4   1 125685. 1182.91 149
   1  -4   2 1976.72 180.896 114
  -1  -4  -2 1844.87 167.815 138
   1  -4   2 1501.56 138.732 137
   1  -4   2 1650.29 143.285 138
  -1  -4  -2 1653.60 172.964 114
  -1  -4  -2 1911.21 171.304 153
  -1  -4  -2 1959.54 174.510 154
   1  -4   2 1885.12 141.927 153
   1  -4   2 1781.62 155.034 154
  -1  -4  -2 1866.76 167.866 155
   1  -4   2 2018.82 162.021 155
  -1  -4  -2 1808.52 165.602 161
   1  -4   2 1950.35 159.290 161
   1  -4   2 2143.78 174.597  19
  -1  -4  -2 1972.39 123.614  26
  -1  -4  -2 1828.45 161.818   2
   1  -4   2 1828.36 163.839   2
  -1  -4  -2 1576.08 153.032 146
  -1  -4  -2 1905.61 171.346 149
   1  -4   2 1726.26 152.158 150
   1  -4   2 1791.36 143.601 149
  -1  -4  -2 1920.38 171.044 143
   1  -4   2 1796.22 149.611 143
  -1  -4  -2 1971.05 171.422 141
  -1  -4  -2 1948.00 164.786 150
  -1  -4  -3 138337. 1008.89 124
  -1  -4  -3 137978. 1461.78 138
   1  -4   3 147940. 1472.37 114
  -1  -4  -3 136346. 1554.07 114
   1  -4   3 141148. 1346.38 138
   1  -4   3 139601. 1338.58 137
  -1  -4  -3 157775. 1574.66 154
   1  -4   3 134965. 1370.88 154
  -1  -4  -3 144889. 1481.45 155
   1  -4   3 136155. 1207.90 153
  -1  -4  -3 145794. 1531.64 153
  -1  -4  -3 141915. 1459.02 161
   1  -4   3 141145. 1381.33 155
   1  -4   3 142561. 1393.31 161
  -1  -4  -3 138789. 1078.00  26
   1  -4   3 134784. 1397.31   2
  -1  -4  -3 144732. 982.396  25
  -1  -4  -3 130908. 1393.15   2
  -1  -4  -3 141084. 1435.10 146
  -1  -4  -3 147805. 1495.44 150
  -1  -4  -3 141494. 1474.42 143
  -1  -4  -3 144038. 1452.81 141
   1  -4   3 137689. 1295.54 149
  -1  -4  -3 145117. 1508.80 149
   1  -4   3 134669. 1319.56 143
  -1  -4  -4 13834.7 477.980 143
  -1  -4  -4 13141.2 456.582 141
   1  -4   4 12758.7 408.440 149
  -1  -4  -4 13193.1 476.494 149
   1  -4   4 12410.1 417.398 143
  -1  -4  -4 13408.6 428.281 145
  -1  -4  -4 13184.6 457.470 146
   1  -4   4 12888.2 384.689 153
  -1  -4  -4 14216.9 498.766 153
  -1  -4  -4 12743.5 440.809 152
  -1  -4  -4 13840.3 474.445 150
  -1  -4  -4 13273.6 464.331 161
   1  -4   4 12982.3 440.046 161
   1  -4   4 13058.1 439.549 155
  -1  -4  -4 13139.5 464.535 155
   1  -4   4 12656.8 438.595 154
  -1  -4  -4 14999.2 507.114 154
  -1  -4  -4 13402.3 332.018 124
  -1  -4  -4 12604.5 482.023 114
  -1  -4  -4 12559.2 457.539 138
   1  -4   4 13090.3 426.148 137
   1  -4   4 13226.7 426.290 138
  -1  -4  -4 13518.0 336.605  33
  -1  -4  -4 13979.0 324.093  25
   1  -4   4 12747.1 444.390   2
  -1  -4  -5 106802. 949.912  25
   1  -4   5 95542.6 1259.24   2
  -1  -4  -5 99234.8 1337.06 143
  -1  -4  -5 97025.2 1365.90 149
   1  -4   5 97700.8 1225.79 143
   1  -4   5 94925.3 1161.48 149
  -1  -4  -5 100311. 1309.52 141
  -1  -4  -5 100245. 1306.67 146
  -1  -4  -5 108774. 1384.98 150
   1  -4   5 96486.4 1267.47 154
  -1  -4  -5 98517.0 1310.04 161
  -1  -4  -5 100201. 1277.12 152
  -1  -4  -5 99966.5 1329.42 155
   1  -4   5 97732.0 1266.00 161
   1  -4   5 93440.5 1078.23 153
   1  -4   5 95892.4 1254.38 155
  -1  -4  -5 107429. 1440.09 153
  -1  -4  -5 93213.3 1301.48 138
  -1  -4  -5 101303. 973.546 124
   1  -4   5 99862.7 1231.11 137
   1  -4   5 99434.8 1237.58 138
  -1  -4  -5 96940.5 1376.15 114
   1  -4   5 95923.8 1360.65 112
  -1  -4  -5 101890. 959.379  33
   1  -4   6 6119.70 337.757   2
  -1  -4  -6 6286.36 368.804  19
   1  -4   6 6390.99 337.984 140
  -1  -4  -6 6411.16 367.511 149
  -1  -4  -6 6632.76 355.990 141
  -1  -4  -6 6182.39 353.048 143
   1  -4   6 6289.53 328.291 143
  -1  -4  -6 7019.44 368.827 146
   1  -4   6 6107.45 310.322 149
  -1  -4  -6 7013.96 392.709 153
  -1  -4  -6 6383.41 352.059 161
  -1  -4  -6 6389.88 353.690 155
  -1  -4  -6 7555.73 390.007 150
   1  -4   6 6005.74 286.392 153
  -1  -4  -6 6666.53 349.355 152
   1  -4   6 6030.90 334.307 155
  -1  -4  -6 6417.06 352.722 159
   1  -4   6 6423.19 345.529 161
   1  -4   6 6645.91 341.443 137
  -1  -4  -6 6394.79 366.589 114
  -1  -4  -6 6041.87 351.506 138
  -1  -4  -6 6793.06 263.022 124
   1  -4   6 6425.34 332.966 138
   1  -4   6 5432.64 340.526 112
  -1  -4  -6 6464.72 252.224  33
  -1  -4  -6 6704.86 239.413  35
  -1  -4  -7 66991.7 1236.66  19
   1  -4   7 66072.6 1160.90   2
  -1  -4  -7 67750.0 1199.89 159
  -1  -4  -7 69677.5 1194.55 152
  -1  -4  -7 74015.2 1293.52 150
  -1  -4  -7 66704.4 1194.19 161
  -1  -4  -7 65853.9 1192.38 155
   1  -4   7 68953.9 1195.11 155
   1  -4   7 63925.9 976.926 153
   1  -4   7 67160.8 1177.07 161
   1  -4   7 64452.2 1061.07 149
   1  -4   7 68738.4 1172.64 140
  -1  -4  -7 70471.0 1293.32 149
   1  -4   7 62781.8 1096.79 143
  -1  -4  -7 68717.8 1241.91 143
  -1  -4  -7 67543.3 1200.07 141
  -1  -4  -7 67690.4 1197.57 146
  -1  -4  -7 68212.1 1230.67 114
  -1  -4  -7 63132.5 1193.96 138
   1  -4   7 69543.5 1154.69 137
   1  -4   7 64927.9 1239.36 112
  -1  -4  -7 67696.3 841.428  33
  -1  -4  -7 71518.6 815.252  35
  -1  -4  -8 10284.0 365.568  44
  -1  -4  -8 10232.5 337.838  33
   1  -4   8 9771.61 350.409  46
  -1  -4  -8 10849.6 327.555  35
  -1  -4  -8 9481.63 479.317  19
   1  -4   8 10278.7 484.307   2
  -1  -4  -8 10254.3 500.722 155
   1  -4   8 10581.4 500.346 161
  -1  -4  -8 9956.43 488.895 161
  -1  -4  -8 9954.85 493.207 159
  -1  -4  -8 10270.6 486.017 152
   1  -4   8 9222.00 386.415 153
   1  -4   8 9737.90 482.831 155
  -1  -4  -8 12487.4 564.592 150
   1  -4   8 9635.84 467.219 140
   1  -4   8 9675.97 458.124 143
  -1  -4  -8 10032.6 491.948 141
  -1  -4  -8 11010.0 539.581 149
   1  -4   8 9913.96 442.070 149
  -1  -4  -8 10285.7 496.610 146
  -1  -4  -8 10413.3 498.604 144
  -1  -4  -8 10328.9 506.897 143
   1  -4   8 10197.2 378.474  54
   1  -4   8 10333.8 367.467  68
  -1  -4  -8 9925.09 358.056  58
   1  -4   8 9981.33 359.816  55
  -1  -4  -8 10489.6 337.198  75
   1  -4   8 10417.3 374.744  56
   1  -4   8 10383.3 477.333 137
  -1  -4  -8 10390.8 345.658 129
  -1  -4  -8 9180.80 485.959 138
  -1  -4  -8 10351.2 491.365 114
   1  -4   8 9941.89 505.162 112
   1  -4   8 10507.8 368.701  91
   1  -4   9 2492.78 186.196  46
  -1  -4  -9 2435.76 183.537  44
  -1  -4  -9 2654.46 169.647  35
  -1  -4  -9 2810.40 184.065  33
  -1  -4  -9 2713.92 258.516  19
   1  -4   9 2358.55 247.514   2
  -1  -4  -9 2588.33 252.222 152
  -1  -4  -9 2526.69 265.703 161
   1  -4   9 2546.58 265.578 161
   1  -4   9 2356.93 200.313 153
  -1  -4  -9 2410.29 260.132 159
   1  -4   9 2632.25 267.778 155
  -1  -4  -9 2639.05 269.729 155
   1  -4   9 2568.14 260.490 140
   1  -4   9 2392.14 244.573 143
  -1  -4  -9 2689.38 279.207 143
  -1  -4  -9 2555.27 264.072 144
   1  -4   9 2390.46 226.225 149
  -1  -4  -9 2663.18 267.107 141
  -1  -4  -9 2564.46 266.088 146
   1  -4   9 2460.22 193.362  56
   1  -4   9 2376.20 192.645  54
  -1  -4  -9 2389.19 167.611  75
   1  -4   9 2496.27 191.862  68
  -1  -4  -9 2441.10 183.835  58
   1  -4   9 2498.77 181.090  55
  -1  -4  -9 2449.05 174.097 133
   1  -4   9 2631.78 250.268 137
  -1  -4  -9 2383.60 246.105 114
  -1  -4  -9 2403.24 177.291 129
  -1  -4  -9 2389.98 266.228 138
   1  -4   9 2094.40 243.515 112
   1  -4   9 2491.71 182.152  91
  -1  -4 -10 17235.5 435.965  35
   1  -4  10 17419.3 499.841  46
  -1  -4 -10 16949.8 474.896  44
   1  -4  10 17619.1 687.340   2
  -1  -4 -10 19193.2 700.690  19
   1  -4  10 15845.9 503.685 153
  -1  -4 -10 17886.5 712.284 159
   1  -4  10 17448.9 703.107 161
  -1  -4 -10 17852.9 712.961 161
   1  -4  10 16254.9 680.302 155
  -1  -4 -10 17872.1 715.664 155
   1  -4  10 17201.1 663.451 143
  -1  -4 -10 18531.3 713.045 141
  -1  -4 -10 18247.8 727.408 146
  -1  -4 -10 18136.1 714.730 144
   1  -4  10 16895.3 678.636 140
   1  -4  10 17267.6 611.251 149
  -1  -4 -10 17517.3 460.401 133
  -1  -4 -10 17072.3 479.634 129
   1  -4  10 16819.8 637.193 137
  -1  -4 -10 16361.6 699.428 138
   1  -4  10 17815.3 476.210  91
   1  -4  10 16645.2 660.337 112
   1  -4  10 17522.2 512.947  56
   1  -4  10 16741.7 468.526  55
   1  -4  10 18312.0 525.619  68
   1  -4  10 16688.7 495.470  54
  -1  -4 -10 17227.0 471.667  73
  -1  -4 -10 17935.8 459.193  75
  -1  -4 -11 33345.2 630.867  75
  -1  -4 -11 32938.7 641.567  73
   1  -4  11 32580.8 686.740  56
   1  -4  11 34321.0 701.633  68
   1  -4  11 32376.9 678.174  54
   1  -4  11 33102.4 652.192  55
   1  -4  11 35322.1 662.331  91
  -1  -4 -11 31793.6 625.545 133
   1  -4  11 31430.7 903.216 112
  -1  -4 -11 34156.3 669.043  44
  -1  -4 -11 34687.6 625.653  35
   1  -4  11 33681.6 681.898  46
   1  -4  12 4953.62 258.609  56
   1  -4  12 5268.93 269.015  68
  -1  -4 -12 5383.56 252.786  75
   1  -4  12 4876.08 259.720  54
  -1  -4 -12 5225.61 253.679  73
   1  -4  12 5296.92 259.201  55
   1  -4  12 5317.70 248.866  91
  -1  -4 -12 4970.97 244.758 133
   1  -4  12 5020.02 358.684 112
  -1  -4 -12 5422.88 246.024  35
  -1  -4 -12 5990.79 271.577  44
   1  -4  12 5383.17 264.833  46
  -1  -4 -13 2562.62 172.449 133
   1  -4  13 2598.22 185.394  54
   1  -4  13 2968.56 182.165  55
  -1  -4 -13 2375.34 165.643  75
   1  -4  13 2536.17 180.051  56
  -1  -4 -13 2524.00 175.329  73
   1  -4  13 2802.88 187.768  68
   1  -4  13 2792.77 172.719  91
   1  -4  13 2712.71 180.921  46
   1  -4  13 2550.23 187.756  42
  -1  -4 -13 2629.54 173.796  45
  -1  -4 -13 2684.35 167.479  44
   1  -4  14 6472.29 241.897  55
  -1  -4 -14 5806.88 247.852  73
   1  -4  14 6256.80 264.292  54
   1  -4  14 6108.64 255.209  68
   1  -4  14 5144.69 234.607  56
   1  -4  14 5630.26 252.793  42
  -1  -4 -14 5912.16 242.357  45
   1  -4  15 2616.34 155.802 105
   1  -4  15 3042.07 167.925  54
   1  -4  15 2745.20 156.171  68
  -1  -4 -15 2540.41 153.302  73
   1  -4  15 2729.81 156.971  56
   1  -4  15 2552.41 159.396  42
  -1  -4 -15 2830.45 152.346  45
   1  -4  16 422.255 58.9121 105
  -1  -4 -16 520.190 67.6027  74
  -1  -4 -16 444.621 60.8080  73
   1  -4  16 518.923 59.2222  68
   1  -4  16 453.866 60.5534  54
   1  -4  16 382.447 53.4172  56
   1  -4  16 531.650 66.7009  42
  -1  -4 -16 512.329 56.0687  45
   1  -4  17 1729.19 87.9421 105
  -1  -4 -17 1652.62 91.4092  74
   1  -4  17 1712.67 89.8475  42
   1  -3 -18 222.678 38.5494  74
  -1  -3  18 242.299 41.7438  56
  -1  -3  18 232.418 40.9972  42
   1  -3 -17 5267.30 202.335  74
  -1  -3  17 5002.70 199.957  56
   1  -3 -17 5288.67 180.997  45
  -1  -3  16 3727.59 196.871  56
   1  -3 -16 3642.45 187.673  73
   1  -3 -16 3603.63 188.805  74
  -1  -3  16 3889.54 178.978  91
   1  -3 -16 4013.76 186.263  45
  -1  -3  15 13891.5 406.157  56
   1  -3 -15 14720.5 406.020  74
   1  -3 -15 13741.8 386.253  73
  -1  -3  15 14562.4 385.440  91
   1  -3 -15 14393.5 384.412  45
  -1  -3  14 15334.9 608.811  24
  -1  -3  14 18309.5 461.032  68
   1  -3 -14 16032.7 431.033  73
  -1  -3  14 15970.1 427.722  91
   1  -3 -14 17850.2 438.864  90
  -1  -3  14 16300.3 628.742 112
   1  -3 -14 16456.3 430.978  45
   1  -3 -14 17191.3 432.233  44
   1  -3 -13 4196.96 314.368  14
  -1  -3  13 4251.02 327.560  24
   1  -3 -13 4286.15 225.179  90
  -1  -3  13 4096.19 225.533  91
  -1  -3  13 3884.38 224.995  60
  -1  -3  13 4554.24 234.442  54
   1  -3 -13 3935.42 220.113  73
  -1  -3  13 4597.84 237.062  68
  -1  -3  13 3999.23 317.464 112
   1  -3 -13 4448.67 231.054  44
   1  -3 -13 3865.04 215.978  45
   1  -3 -12 8398.71 319.338  44
   1  -3 -12 8291.98 316.432  45
  -1  -3  12 7537.22 437.185  24
   1  -3 -12 8535.29 439.060  14
   1  -3 -12 8294.83 457.349 159
   1  -3 -12 9045.44 506.242 150
  -1  -3  12 8767.17 470.392 153
   1  -3 -12 8264.98 456.943 155
  -1  -3  12 8277.92 490.289 161
   1  -3 -12 8300.77 458.668 161
  -1  -3  12 8102.55 471.986 140
  -1  -3  12 7694.96 458.023 149
  -1  -3  12 8027.33 474.347 143
   1  -3 -12 8459.10 460.841 144
   1  -3 -12 8094.21 446.085 141
   1  -3 -12 8440.55 434.697 148
   1  -3 -12 8278.09 316.804  73
  -1  -3  12 9062.25 336.674  54
  -1  -3  12 7685.30 318.261  60
  -1  -3  12 7994.07 314.042 119
  -1  -3  12 7803.58 438.318 112
   1  -3 -12 8772.55 329.654  90
  -1  -3  12 8279.15 323.898  91
   1  -3 -11 317.286 64.6745  45
  -1  -3  11 498.521 81.2572  54
   1  -3 -11 434.113 74.4588  44
  -1  -3  11 472.650 71.4976  50
   1  -3 -11 452.708 105.809  14
  -1  -3  11 191.475 83.6002  24
   1  -3 -11 360.906 99.5634 161
  -1  -3  11 267.356 95.3931 161
   1  -3 -11 574.057 130.525 155
   1  -3 -11 454.762 88.9433 151
  -1  -3  11 266.707 78.9992 153
   1  -3 -11 537.803 118.447 159
   1  -3 -11 301.657 97.8332 150
   1  -3 -11 379.300 103.656 147
  -1  -3  11 205.506 85.3852 140
   1  -3 -11 523.474 109.254 148
  -1  -3  11 463.334 121.409 143
   1  -3 -11 499.831 117.402 144
  -1  -3  11 1142.01 181.237 149
   1  -3 -11 464.297 108.646 146
   1  -3 -11 349.137 94.0954 141
   1  -3 -11 522.005 80.3085  73
  -1  -3  11 329.543 73.2161  60
   1  -3 -11 471.983 76.8632  75
  -1  -3  11 407.211 80.0392 119
   1  -3 -11 680.019 88.5937 133
  -1  -3  11 349.551 109.047 137
   1  -3 -11 290.939 95.2898 138
  -1  -3  11 533.021 123.555 112
   1  -3 -11 695.208 94.8365  90
  -1  -3  11 431.892 79.1820  91
   1  -3 -10 12173.4 379.066  44
  -1  -3  10 11501.7 360.377  39
   1  -3 -10 13408.8 512.263  14
  -1  -3  10 10850.0 504.487  24
   1  -3 -10 12311.0 535.278 161
   1  -3 -10 12252.4 565.214 150
  -1  -3  10 11513.6 560.869 161
  -1  -3  10 11547.9 535.122 153
   1  -3 -10 12482.6 435.535 151
   1  -3 -10 11894.2 523.841 155
   1  -3 -10 12162.2 534.656 159
   1  -3 -10 13657.2 614.505 154
   1  -3 -10 11972.6 520.512 147
  -1  -3  10 10935.6 538.410 149
   1  -3 -10 11881.0 528.591 144
  -1  -3  10 11629.7 548.184 140
   1  -3 -10 12883.8 531.207 141
   1  -3 -10 11956.9 491.712 148
  -1  -3  10 11338.8 554.063 143
   1  -3 -10 11646.3 533.026 146
   1  -3 -10 12222.6 367.151  75
  -1  -3  10 10971.3 377.437  60
   1  -3 -10 12185.1 366.353  73
  -1  -3  10 11645.9 537.196 137
   1  -3 -10 12453.1 368.779 133
  -1  -3  10 12197.6 378.149 119
   1  -3 -10 11655.6 546.993 138
  -1  -3  10 11515.0 517.338 112
  -1  -3  10 11458.1 371.354  91
   1  -3  -9 13092.0 477.887  14
  -1  -3   9 13296.7 548.016  24
  -1  -3   9 13801.5 585.807 149
   1  -3  -9 14002.3 561.594 146
  -1  -3   9 13718.2 567.240 140
   1  -3  -9 14191.7 547.779 147
   1  -3  -9 13933.1 547.428 144
  -1  -3   9 13779.5 583.993 143
   1  -3  -9 14108.5 513.038 148
   1  -3  -9 14839.0 551.318 141
  -1  -3   9 14356.0 592.239 153
   1  -3  -9 14602.3 562.091 159
  -1  -3   9 13709.9 582.977 161
   1  -3  -9 13718.2 544.866 161
   1  -3  -9 13830.0 550.252 155
   1  -3  -9 15942.3 633.243 154
   1  -3  -9 14065.8 578.577 150
   1  -3  -9 14025.1 574.044 138
  -1  -3   9 14075.5 558.568 137
  -1  -3   9 13979.0 556.277 112
   1  -3  -9 13840.9 365.744  35
  -1  -3   9 14501.0 395.215  39
  -1  -3   8 203224. 1790.96   2
  -1  -3   8 190054. 2003.15  24
   1  -3  -8 191561. 1958.12  19
   1  -3  -8 210531. 1806.74  14
  -1  -3   8 190712. 1972.02 140
   1  -3  -8 193293. 1940.64 144
   1  -3  -8 197506. 1937.04 141
  -1  -3   8 185760. 1993.00 143
  -1  -3   8 185310. 2011.57 149
   1  -3  -8 196947. 1974.21 143
   1  -3  -8 193515. 1933.98 146
   1  -3  -8 197466. 1987.66 150
   1  -3  -8 206853. 2095.55 154
  -1  -3   8 187944. 1997.76 161
   1  -3  -8 194704. 1958.50 159
   1  -3  -8 193659. 1954.70 155
   1  -3  -8 189649. 1943.23 161
  -1  -3   8 190261. 2013.69 153
   1  -3  -8 190596. 1968.11 138
  -1  -3   8 195452. 1936.22 137
  -1  -3   8 189427. 1989.41 112
  -1  -3   8 202863. 1278.60  30
   1  -3  -8 194276. 1289.52  35
  -1  -3   7 44679.5 776.911   2
   1  -3  -7 39039.2 859.534  19
   1  -3  -7 43098.1 760.752  14
  -1  -3   7 39971.6 859.531  24
  -1  -3   7 38142.1 837.929 143
   1  -3  -7 41486.1 831.613 144
  -1  -3   7 40784.1 873.471 149
   1  -3  -7 39148.9 816.161 143
   1  -3  -7 41710.1 837.112 141
  -1  -3   7 40073.3 841.150 140
   1  -3  -7 41558.0 831.181 146
   1  -3  -7 39503.1 817.682 155
   1  -3  -7 44477.3 798.578 152
   1  -3  -7 41568.2 854.770 154
   1  -3  -7 40888.2 828.292 161
  -1  -3   7 41003.2 869.487 153
  -1  -3   7 39960.6 855.651 161
   1  -3  -7 41363.2 835.117 150
   1  -3  -7 40597.8 826.775 159
   1  -3  -7 39134.3 817.256 138
  -1  -3   7 40740.7 821.414 138
  -1  -3   7 40449.6 814.360 137
  -1  -3   7 39456.1 876.274 112
  -1  -3   7 42444.1 578.377  30
  -1  -3   6 78694.8 1113.00  24
   1  -3  -6 88862.0 1000.27  14
   1  -3  -6 78696.6 1173.95  19
  -1  -3   6 85484.5 1001.80   2
   1  -3  -6 83649.4 1104.10 143
   1  -3  -6 84552.8 1090.21 146
   1  -3  -6 81527.4 1099.24 149
  -1  -3   6 80622.2 1107.73 140
  -1  -3   6 79369.6 1132.03 149
  -1  -3   6 80765.6 1131.76 143
   1  -3  -6 85189.2 1107.03 141
   1  -3  -6 89618.1 1072.56 152
  -1  -3   6 79898.2 1124.19 161
   1  -3  -6 83040.3 1092.80 161
   1  -3  -6 87779.4 1122.20 155
   1  -3  -6 80717.1 1073.78 150
   1  -3  -6 85026.4 1106.16 159
   1  -3  -6 86428.9 1132.45 154
  -1  -3   6 84321.1 1159.73 153
  -1  -3   6 82280.4 1091.33 138
   1  -3  -6 78384.6 1171.04 114
  -1  -3   6 83711.6 1100.20 137
   1  -3  -6 80759.4 1087.79 138
  -1  -3   6 78485.5 1151.36 112
  -1  -3   6 91137.7 1048.11 114
  -1  -3   6 86001.5 818.525  30
  -1  -3   5 9079.45 308.376   2
   1  -3  -5 9863.88 292.296  14
  -1  -3   5 8209.00 330.837  24
   1  -3  -5 8857.29 382.824  19
  -1  -3   5 9881.87 338.532  20
  -1  -3   5 8531.62 340.182 140
   1  -3  -5 8660.81 330.040 143
   1  -3  -5 9025.31 340.090 149
  -1  -3   5 8641.26 351.997 143
  -1  -3   5 8940.22 356.547 149
   1  -3  -5 8738.50 328.816 146
   1  -3  -5 9090.68 336.179 141
   1  -3  -5 8987.71 322.797 152
  -1  -3   5 9487.28 364.702 153
   1  -3  -5 9072.60 336.744 155
   1  -3  -5 9112.97 333.429 159
   1  -3  -5 8749.31 328.050 150
   1  -3  -5 8984.59 333.169 161
   1  -3  -5 9137.90 343.310 154
  -1  -3   5 8643.60 349.914 161
   1  -3  -5 8753.78 332.766 138
  -1  -3   5 8923.23 340.453 137
   1  -3  -5 8120.71 363.452 114
  -1  -3   5 9002.51 340.602 138
  -1  -3   5 8203.33 346.608 112
  -1  -3   5 9609.32 349.626 114
  -1  -3   5 9001.33 258.797  30
   1  -3  -4 20557.4 478.795   1
  -1  -3   4 18315.0 418.485   2
  -1  -3   4 20222.0 476.991  24
  -1  -3   4 21592.9 497.579  20
   1  -3  -4 19949.4 555.966  19
   1  -3  -4 20575.7 476.323 149
   1  -3  -4 20141.8 468.157 146
   1  -3  -4 20799.2 475.042 143
  -1  -3   4 20199.7 498.790 140
  -1  -3   4 20317.1 508.743 149
   1  -3  -4 20857.9 473.372 141
  -1  -3   4 19813.6 499.252 143
   1  -3  -4 20122.4 445.130 152
  -1  -3   4 20834.1 514.088 154
   1  -3  -4 21035.3 481.586 155
   1  -3  -4 20401.3 470.354 161
  -1  -3   4 19359.9 494.480 153
   1  -3  -4 20848.3 476.237 154
   1  -3  -4 20507.7 472.221 150
  -1  -3   4 20481.9 508.969 161
   1  -3  -4 20122.3 469.343 153
  -1  -3   4 20272.2 507.654 155
   1  -3  -4 19322.8 541.582 114
  -1  -3   4 20192.5 482.264 137
   1  -3  -4 19854.7 467.017 138
  -1  -3   4 20258.0 485.382 138
  -1  -3   4 19107.1 486.961 112
  -1  -3   4 21115.8 519.336 114
  -1  -3   4 20808.8 377.083  30
  -1  -3   3 13519.7 395.539 143
   1  -3  -3 14044.2 368.599 149
  -1  -3   3 14504.9 401.847 140
   1  -3  -3 13456.2 361.650 143
   1  -3  -3 13254.0 358.554 150
  -1  -3   3 14178.9 405.598 149
   1  -3  -3 13456.9 357.838 141
   1  -3  -3 13433.2 358.840 146
   1  -3  -3 13646.1 367.196 155
  -1  -3   3 14651.5 410.326 154
  -1  -3   3 14066.3 402.140 153
   1  -3  -3 13572.3 364.281 161
   1  -3  -3 15053.0 352.667 152
  -1  -3   3 13725.1 400.164 155
  -1  -3   3 14195.6 403.706 161
   1  -3  -3 13483.1 363.765 154
   1  -3  -3 14201.1 367.732 153
  -1  -3   3 14312.8 389.481 137
   1  -3  -3 13285.9 430.691 114
   1  -3  -3 13372.9 365.550 138
  -1  -3   3 14299.8 389.031 138
  -1  -3   3 14758.5 423.268 114
  -1  -3   3 13476.8 383.997 112
  -1  -3   3 14825.4 408.206  20
  -1  -3   3 15465.2 270.436   5
   1  -3  -3 13132.7 375.572   2
  -1  -3   3 14735.5 360.369   2
   1  -3  -3 13407.2 438.816  19
  -1  -3   2 198577. 1473.81 149
   1  -3  -2 205327. 1353.32 150
   1  -3  -2 206295. 1345.99 146
  -1  -3   2 201572. 1474.11 143
   1  -3  -2 203766. 1318.54 149
   1  -3  -2 200916. 1327.44 143
   1  -3  -2 203708. 1316.35 141
   1  -3  -2 202554. 1344.28 154
   1  -3  -2 201835. 1345.79 161
   1  -3  -2 202190. 1290.43 153
  -1  -3   2 210148. 1490.56 154
   1  -3  -2 201691. 1347.32 155
   1  -3  -2 216540. 1247.89 152
  -1  -3   2 203353. 1475.15 153
  -1  -3   2 204148. 1480.53 161
  -1  -3   2 207570. 1485.99 155
  -1  -3   2 209243. 1454.10 138
  -1  -3   2 208388. 1449.54 137
   1  -3  -2 197699. 1625.55 114
   1  -3  -2 204247. 1353.31 138
  -1  -3   2 199541. 1380.42 112
  -1  -3   2 202245. 1553.45 114
   1  -3  -2 198318. 1409.50   2
   1  -3  -2 198059. 1616.01  19
  -1  -3   2 212056. 1337.07   2
  -1  -3   1 4881.61 222.051 150
  -1  -3   1 5046.57 230.565 149
   1  -3  -1 5022.37 199.878 149
   1  -3  -1 5312.78 213.251 150
   1  -3  -1 5229.40 208.286 143
   1  -3  -1 5302.26 210.683 146
  -1  -3   1 4941.12 227.164 143
   1  -3  -1 5346.55 207.298 141
   1  -3  -1 5343.97 211.584 161
   1  -3  -1 5070.66 197.815 153
   1  -3  -1 5387.13 213.908 154
  -1  -3   1 5033.18 228.016 155
  -1  -3   1 4894.62 225.030 154
  -1  -3   1 4932.07 226.514 161
   1  -3  -1 5036.22 207.862 155
  -1  -3   1 5204.01 234.470 153
  -1  -3   1 5330.34 230.371 137
  -1  -3   1 5268.81 229.105 138
   1  -3  -1 5150.74 209.969 138
   1  -3  -1 5278.78 260.722 114
  -1  -3   1 5175.80 211.540 112
  -1  -3   1 5036.19 243.567 114
   1  -3  -1 5344.29 229.066   2
  -1  -3   1 5102.12 209.289   2
   1  -3  -1 5078.57 250.733  19
  -1  -3   0 35494.8 599.841 143
   1  -3   0 35940.9 545.819 150
   1  -3   0 36057.9 525.465 149
   1  -3   0 34420.5 527.964 143
  -1  -3   0 35636.4 606.258 149
  -1  -3   0 35018.6 584.224 150
   1  -3   0 34800.7 541.196 154
  -1  -3   0 34850.2 601.477 153
  -1  -3   0 35553.2 595.998 154
   1  -3   0 35119.4 539.944 161
  -1  -3   0 36364.6 603.361 161
  -1  -3   0 35724.4 600.438 155
   1  -3   0 35691.4 506.106 153
   1  -3   0 34844.4 541.461 155
  -1  -3   0 36095.5 596.400 138
   1  -3   0 35827.7 540.456 138
   1  -3   0 36159.1 658.175 114
  -1  -3   0 36161.8 648.284 114
   1  -3   0 35587.2 583.352   2
  -1  -3   0 34102.9 546.372   2
   1  -3   0 36432.7 641.678  19
  -1  -3   0 37692.3 477.935  12
  -1  -3  -1 96053.4 962.364 146
  -1  -3  -1 97904.2 985.557 150
   1  -3   1 96548.8 886.748 143
  -1  -3  -1 98079.3 1009.83 149
   1  -3   1 97281.0 874.437 149
  -1  -3  -1 96632.9 994.469 143
   1  -3   1 97661.5 908.007 150
   1  -3   1 100038. 920.190 154
   1  -3   1 97799.6 830.629 153
  -1  -3  -1 97453.3 989.855 161
  -1  -3  -1 97230.2 996.077 155
  -1  -3  -1 97283.4 1014.35 153
   1  -3   1 98431.9 916.266 161
   1  -3   1 95998.5 908.397 155
  -1  -3  -1 98995.6 1002.76 154
   1  -3   1 97365.9 886.007 137
  -1  -3  -1 96983.0 994.075 138
   1  -3   1 98408.4 894.778 138
   1  -3   1 97932.0 1061.01 114
  -1  -3  -1 94661.5 1069.33 114
  -1  -3  -1 96167.3 937.536   2
   1  -3   1 95309.5 963.633   2
  -1  -3  -1 101873. 850.507  12
   1  -3   2 102066. 1040.25 114
   1  -3   2 100151. 916.073 137
  -1  -3  -2 96706.1 1019.53 138
  -1  -3  -2 99935.6 1099.68 114
   1  -3   2 100205. 916.286 138
  -1  -3  -2 96379.2 1013.54 155
   1  -3   2 100593. 952.417 154
  -1  -3  -2 102640. 1065.84 153
  -1  -3  -2 103270. 1037.60 154
   1  -3   2 101391. 957.270 161
   1  -3   2 97218.2 945.140 155
   1  -3   2 97832.7 851.392 153
  -1  -3  -2 97624.6 1012.13 161
   1  -3   2 98727.6 1000.42   2
  -1  -3  -2 107297. 852.785  15
  -1  -3  -2 100783. 927.421  12
  -1  -3  -2 96351.1 987.002 146
  -1  -3  -2 96083.7 999.144 150
  -1  -3  -2 99241.4 1041.69 149
   1  -3   2 97875.1 897.272 149
   1  -3   2 97717.4 921.382 143
  -1  -3  -2 98133.3 1021.74 143
   1  -3   3 8122.24 281.701 140
  -1  -3  -3 8635.19 317.499 143
  -1  -3  -3 9297.33 321.039 150
  -1  -3  -3 8571.67 305.979 146
   1  -3   3 7946.19 267.096 149
  -1  -3  -3 8886.30 324.207 149
   1  -3   3 8129.88 277.731 143
  -1  -3  -3 8699.75 309.195 141
  -1  -3  -3 9290.39 325.042 154
  -1  -3  -3 8403.80 310.086 155
   1  -3   3 8188.28 284.620 161
   1  -3   3 8044.56 254.586 153
  -1  -3  -3 8753.64 325.257 153
   1  -3   3 8144.19 286.583 155
  -1  -3  -3 8508.89 306.137 161
  -1  -3  -3 8629.14 331.836 114
   1  -3   3 8275.90 274.972 137
   1  -3   3 8582.98 285.347 114
  -1  -3  -3 8177.00 309.078 138
   1  -3   3 8187.11 274.040 138
   1  -3   3 8506.92 321.733 112
  -1  -3  -3 8535.37 296.785  12
  -1  -3  -3 9242.44 278.936  15
  -1  -3  -3 8801.26 231.048  26
   1  -3   3 7663.06 288.283   2
  -1  -3  -4 101489. 1094.38 146
   1  -3   4 99609.1 1034.02 140
   1  -3   4 97279.7 986.863 149
   1  -3   4 98330.1 1024.38 143
  -1  -3  -4 101948. 1154.27 149
  -1  -3  -4 99630.0 1125.29 143
  -1  -3  -4 102324. 1105.61 141
  -1  -3  -4 102965. 1127.60 155
  -1  -3  -4 107242. 1198.62 153
  -1  -3  -4 101079. 1109.00 161
   1  -3   4 98320.1 1044.78 161
  -1  -3  -4 103297. 1126.74 150
   1  -3   4 97321.1 939.332 153
   1  -3   4 98600.6 1051.60 155
  -1  -3  -4 106190. 1164.25 154
   1  -3   4 98959.4 1012.06 138
  -1  -3  -4 95870.6 1104.19 138
   1  -3   4 98828.6 1002.33 137
  -1  -3  -4 97274.8 1147.18 114
   1  -3   4 99107.3 1149.98 112
  -1  -3  -4 103281. 789.381  25
  -1  -3  -4 102501. 835.213  26
   1  -3   4 97888.9 1075.67   2
  -1  -3  -4 104136. 1026.62  15
  -1  -3  -5 9057.34 365.334 149
   1  -3   5 7754.12 298.320 149
   1  -3   5 7782.12 310.016 143
  -1  -3  -5 8311.63 335.430 146
  -1  -3  -5 8135.82 311.086 145
  -1  -3  -5 8460.86 347.925 143
   1  -3   5 7978.18 312.053 140
  -1  -3  -5 8682.03 341.704 141
   1  -3   5 8039.02 320.275 161
  -1  -3  -5 8508.92 341.212 150
   1  -3   5 7894.54 285.400 153
  -1  -3  -5 9409.92 369.147 154
  -1  -3  -5 8347.60 339.560 155
  -1  -3  -5 8359.30 357.166 153
  -1  -3  -5 8693.30 330.620 152
  -1  -3  -5 8478.20 341.724 161
   1  -3   5 7973.43 307.985 138
  -1  -3  -5 8612.23 255.404 124
  -1  -3  -5 8756.82 353.478 138
  -1  -3  -5 7753.29 336.670 114
   1  -3   5 7911.07 307.061 137
   1  -3   5 9198.21 372.706 112
  -1  -3  -5 8814.14 316.195  22
  -1  -3  -5 8524.72 247.568  25
  -1  -3  -5 8457.92 320.929  15
   1  -3   5 7953.48 325.834   2
  -1  -3  -6 11446.3 404.460  15
   1  -3   6 10353.7 396.860   2
  -1  -3  -6 10516.9 298.125  25
  -1  -3  -6 11424.3 393.734  22
  -1  -3  -6 10692.1 417.557 143
   1  -3   6 11100.2 395.872 143
  -1  -3  -6 9638.85 363.927 145
  -1  -3  -6 11274.8 414.742 141
   1  -3   6 10445.1 372.587 149
  -1  -3  -6 11119.4 437.252 149
   1  -3   6 10525.9 390.181 140
  -1  -3  -6 11348.6 417.084 146
  -1  -3  -6 11122.7 401.177 152
  -1  -3  -6 11082.3 447.793 153
   1  -3   6 10393.3 350.096 153
  -1  -3  -6 11481.7 431.971 150
  -1  -3  -6 10628.8 410.141 155
  -1  -3  -6 10510.0 403.467 161
   1  -3   6 10241.4 392.196 161
  -1  -3  -6 10965.8 410.452 159
  -1  -3  -6 11093.5 311.794 124
  -1  -3  -6 10532.6 415.262 138
  -1  -3  -6 11516.6 426.879 114
   1  -3   6 10550.7 383.552 137
   1  -3   6 10562.1 425.078 112
  -1  -3  -6 11260.8 308.626  33
  -1  -3  -7 5507.26 316.691  19
  -1  -3  -7 5624.65 291.359  22
   1  -3   7 5612.10 312.914   2
  -1  -3  -7 5652.13 300.328  15
  -1  -3  -7 5612.73 225.708  25
   1  -3   7 5776.92 315.431 140
  -1  -3  -7 5743.87 301.150 145
   1  -3   7 5331.80 286.594 149
  -1  -3  -7 5664.45 325.679 143
  -1  -3  -7 5505.21 314.653 146
  -1  -3  -7 6028.87 347.410 149
  -1  -3  -7 6374.67 335.815 141
   1  -3   7 5228.17 296.935 143
   1  -3   7 5755.23 279.551 153
   1  -3   7 5703.76 318.547 161
  -1  -3  -7 5312.13 308.914 161
  -1  -3  -7 5684.71 313.112 152
  -1  -3  -7 5225.43 307.741 155
  -1  -3  -7 5564.01 316.129 159
  -1  -3  -7 6110.72 338.575 150
  -1  -3  -7 5605.22 307.591 114
  -1  -3  -7 5014.76 308.977 138
  -1  -3  -7 5960.43 238.103 124
   1  -3   7 5676.81 308.011 137
   1  -3   7 4769.27 304.424 112
  -1  -3  -7 5852.46 224.095  35
  -1  -3  -7 5345.08 222.168  33
   1  -3   8 33708.7 820.950   2
  -1  -3  -8 35681.4 772.705  22
  -1  -3  -8 36917.0 856.117  19
  -1  -3  -8 38951.4 824.478 145
   1  -3   8 32294.1 790.369 143
   1  -3   8 34760.9 828.708 140
  -1  -3  -8 34927.7 871.498 143
  -1  -3  -8 34577.6 841.175 144
  -1  -3  -8 35139.0 844.062 141
   1  -3   8 32330.5 761.621 149
  -1  -3  -8 35888.3 865.376 146
   1  -3   8 31690.6 696.550 153
  -1  -3  -8 36092.5 835.358 152
  -1  -3  -8 34054.1 841.295 161
  -1  -3  -8 34512.3 842.175 155
   1  -3   8 34417.3 844.766 161
  -1  -3  -8 39769.8 931.582 150
  -1  -3  -8 34071.9 839.569 159
  -1  -3  -8 37183.0 835.986 114
   1  -3   8 35421.7 824.509 137
  -1  -3  -8 32326.8 836.999 138
   1  -3   8 33270.6 835.591 112
  -1  -3  -8 33654.2 585.097  33
  -1  -3  -8 33699.8 567.558  35
   1  -3   9 10295.7 480.139   2
  -1  -3  -9 11624.2 492.388  19
  -1  -3  -9 10273.7 469.116 152
  -1  -3  -9 10410.4 500.473 161
   1  -3   9 9875.64 409.565 153
  -1  -3  -9 10767.3 507.109 155
   1  -3   9 10779.1 509.710 161
  -1  -3  -9 11360.9 517.786 159
  -1  -3  -9 11563.2 536.206 143
   1  -3   9 10620.2 492.138 140
  -1  -3  -9 10562.4 498.424 144
  -1  -3  -9 10759.4 502.553 141
   1  -3   9 10383.6 480.731 143
   1  -3   9 10523.3 461.850 149
  -1  -3  -9 10829.3 509.446 146
   1  -3   9 10892.4 473.461 137
  -1  -3  -9 9728.43 494.842 138
   1  -3   9 10789.0 488.201 112
  -1  -3  -9 10573.6 337.453  33
  -1  -3  -9 10390.1 326.353  35
  -1  -3 -10 1738.73 142.644  44
   1  -3  10 1700.59 155.648  46
  -1  -3 -10 1736.55 140.943  35
  -1  -3 -10 1706.75 143.072  33
  -1  -3 -10 1907.50 202.683  19
  -1  -3 -10 1562.94 193.062 152
  -1  -3 -10 1708.35 210.541 159
  -1  -3 -10 1686.03 210.374 155
   1  -3  10 1423.58 158.713 153
   1  -3  10 1442.19 200.324 161
  -1  -3 -10 1306.11 187.499 161
   1  -3  10 1718.54 206.686 140
  -1  -3 -10 1673.18 207.309 141
   1  -3  10 1635.00 192.116 149
   1  -3  10 1453.60 188.616 143
  -1  -3 -10 1851.96 218.163 144
  -1  -3 -10 2345.62 253.221 147
  -1  -3 -10 1759.81 217.495 146
   1  -3  10 1905.71 152.194  55
  -1  -3 -10 1641.43 137.911  75
  -1  -3 -10 1672.32 145.295  73
   1  -3  10 1751.57 156.871  54
   1  -3  10 1731.72 157.736  68
   1  -3  10 2026.99 219.572 137
  -1  -3 -10 1676.03 210.904 138
  -1  -3 -10 1685.09 142.989 133
   1  -3  10 1626.51 196.723 112
   1  -3  10 1586.84 133.574  91
   1  -3  10 1517.05 142.452  95
   1  -3  10 1650.92 142.107  89
   1  -3  11 14128.2 438.591  46
  -1  -3 -11 14095.8 398.562  35
  -1  -3 -11 14714.8 619.748 155
   1  -3  11 13821.0 485.599 153
   1  -3  11 13664.2 603.791 161
  -1  -3 -11 14117.5 611.962 161
  -1  -3 -11 14810.0 626.172 159
  -1  -3 -11 14531.2 593.836 152
  -1  -3 -11 15119.7 628.949 144
  -1  -3 -11 14863.5 608.497 148
   1  -3  11 13549.2 586.481 140
   1  -3  11 14007.2 551.270 149
  -1  -3 -11 14622.2 611.332 141
   1  -3  11 13675.3 577.574 143
  -1  -3 -11 14565.1 618.780 146
  -1  -3 -11 14259.5 625.504 147
  -1  -3 -11 14160.2 411.785 133
   1  -3  11 14702.9 580.235 137
  -1  -3 -11 13358.2 605.314 138
   1  -3  11 13774.4 419.087  89
   1  -3  11 13010.5 413.969  95
   1  -3  11 14727.5 410.563  91
   1  -3  11 14221.4 584.800 112
   1  -3  11 14751.5 423.178  55
  -1  -3 -11 13695.4 410.581  73
   1  -3  11 14165.3 440.036  54
   1  -3  11 14166.3 447.798  68
  -1  -3 -11 14656.1 416.495  75
  -1  -3 -12 18410.1 654.897  14
   1  -3  12 18212.8 498.236  54
  -1  -3 -12 17397.8 463.589  73
  -1  -3 -12 18358.7 472.849  75
   1  -3  12 20364.1 492.671  55
   1  -3  12 18619.5 508.770  68
   1  -3  12 17491.4 488.713  56
   1  -3  12 17545.0 475.681  95
   1  -3  12 20490.6 481.837  91
  -1  -3 -12 17999.5 470.163 133
   1  -3  12 17970.0 659.530 112
  -1  -3 -12 17261.8 448.563  35
   1  -3  12 18440.8 498.912  46
  -1  -3 -13 5106.47 347.829  14
  -1  -3 -13 4978.02 246.227  75
  -1  -3 -13 4955.88 247.138  73
   1  -3  13 4799.23 251.405  56
   1  -3  13 4543.08 247.391  68
   1  -3  13 5081.77 259.226  54
  -1  -3 -13 5403.64 245.592  79
  -1  -3 -13 4857.17 243.252 133
   1  -3  13 4879.04 340.805 112
   1  -3  13 5223.21 261.586  46
  -1  -3 -13 4546.86 230.619  35
  -1  -3 -13 4882.75 241.912  45
  -1  -3 -14 9473.46 329.896 133
  -1  -3 -14 10271.1 327.670  79
  -1  -3 -14 10348.0 334.205  45
   1  -3  14 9605.15 339.618  46
  -1  -3 -14 9460.88 329.594  73
   1  -3  14 9927.68 348.828  54
  -1  -3 -14 9221.17 324.733  75
   1  -3  14 9253.37 338.373  68
   1  -3  14 9581.81 337.952  56
  -1  -3 -15 3977.77 191.990  79
   1  -3  15 3740.09 196.931  46
  -1  -3 -15 4269.76 195.787  45
   1  -3  15 3372.46 189.422  56
   1  -3  15 3917.71 203.453  54
  -1  -3 -15 3483.93 191.883  73
   1  -3  15 3870.40 206.929  68
  -1  -3 -16 419.055 59.0218  79
   1  -3  16 445.904 67.4186  54
   1  -3  16 411.860 67.5348  42
   1  -3  16 355.257 59.3592  46
  -1  -3 -16 326.792 63.9043  73
   1  -3  16 419.196 67.4800  68
   1  -3  16 342.834 58.9482  56
  -1  -3 -17 991.235 70.1622  79
   1  -3  17 1100.18 92.2334 105
   1  -3  17 1046.80 85.0015  42
  -1  -3 -17 1005.93 90.0691  74
  -1  -3 -17 1096.15 86.6306  73
   1  -3  17 1081.48 87.4854  68
   1  -3  17 1088.22 82.3686  56
   1  -3  17 969.125 76.7251  54
   1  -3  18 3273.51 122.145 105
  -1  -3 -18 3029.05 119.045  74
  -1  -2  19 1666.35 83.8091  42
  -1  -2  19 1694.09 84.4271  56
   1  -2 -19 1686.57 87.5754  74
   1  -2 -18 6060.94 206.372  74
  -1  -2  18 6095.77 183.052  68
  -1  -2  18 6042.14 203.691  56
   1  -2 -17 251.145 47.4252  79
   1  -2 -17 287.812 61.5257  74
  -1  -2  17 261.831 53.5483  68
   1  -2 -16 511.324 72.9423  79
  -1  -2  16 561.541 77.8011  91
   1  -2 -16 531.634 71.6687  45
  -1  -2  16 608.108 78.9168  46
  -1  -2  16 518.105 111.588  24
   1  -2 -16 511.309 81.7042  73
   1  -2 -16 556.456 85.5567  74
  -1  -2  16 312.466 77.5260  60
  -1  -2  16 562.399 80.8450  68
  -1  -2  15 13759.4 570.483  24
   1  -2 -15 13113.1 390.027  73
   1  -2 -15 14164.2 412.852  74
  -1  -2  15 15680.5 427.175  68
  -1  -2  15 14268.7 412.461  60
   1  -2 -15 14301.1 389.633  79
  -1  -2  15 15416.0 404.898  91
  -1  -2  15 14275.0 571.920 112
  -1  -2  15 15976.0 413.371  46
   1  -2 -15 15389.0 405.903  45
  -1  -2  14 1194.93 177.429  24
   1  -2 -14 1432.85 183.496  14
   1  -2 -14 1567.84 135.987  79
  -1  -2  14 1377.49 130.088  91
  -1  -2  14 1182.59 129.285  60
   1  -2 -14 1410.28 134.550  73
  -1  -2  14 1462.88 140.337  68
  -1  -2  14 1242.69 123.662 119
  -1  -2  14 1234.92 179.347 112
  -1  -2  14 1603.20 137.908  46
   1  -2 -14 1446.97 132.120  45
  -1  -2  13 27815.3 546.850  39
   1  -2 -13 24738.7 538.885  45
  -1  -2  13 24636.6 545.857  43
  -1  -2  13 24607.4 773.092  24
   1  -2 -13 24782.7 766.868  14
   1  -2 -13 24088.5 652.836 151
   1  -2 -13 25379.8 795.588 141
   1  -2 -13 24045.2 532.790  73
  -1  -2  13 24327.5 556.806  60
  -1  -2  13 25580.4 547.850 119
  -1  -2  13 24855.6 767.635 112
  -1  -2  13 25399.1 547.908  91
   1  -2 -13 26493.9 544.496  79
   1  -2 -13 25851.7 547.278  90
  -1  -2  12 10552.6 337.660  39
  -1  -2  12 9601.43 339.468  43
   1  -2 -12 9980.36 337.776  45
   1  -2 -12 10326.1 340.298  44
  -1  -2  12 9985.45 485.271  24
   1  -2 -12 9669.22 467.944  14
   1  -2 -12 10679.4 530.173 150
   1  -2 -12 9984.93 488.989 161
  -1  -2  12 10011.5 497.995 153
   1  -2 -12 10036.5 412.187 151
  -1  -2  12 9710.05 507.573 161
   1  -2 -12 10500.4 498.937 159
   1  -2 -12 10061.9 488.729 157
   1  -2 -12 10151.5 488.299 144
   1  -2 -12 9711.01 458.932 148
  -1  -2  12 10518.3 512.467 140
   1  -2 -12 10417.0 504.943 146
   1  -2 -12 9674.93 474.801 141
   1  -2 -12 10426.5 495.908 147
  -1  -2  12 10068.7 514.282 149
  -1  -2  12 10225.4 354.407  60
   1  -2 -12 10355.4 346.163  73
   1  -2 -12 9639.45 496.559 138
  -1  -2  12 10199.8 342.801 119
  -1  -2  12 9916.81 494.081 137
  -1  -2  12 9916.73 476.009 112
  -1  -2  12 10707.6 354.202  91
   1  -2 -12 9969.62 343.646  90
   1  -2 -12 10694.5 341.977  79
  -1  -2  11 18636.6 440.053  39
  -1  -2  11 17777.5 448.380  43
   1  -2 -11 16903.4 429.441  45
  -1  -2  11 17142.1 615.168  24
   1  -2 -11 17307.7 601.245  14
  -1  -2  11 18590.4 662.028 153
   1  -2 -11 17622.0 624.224 155
   1  -2 -11 18242.5 666.176 150
  -1  -2  11 17842.0 668.796 161
   1  -2 -11 17811.2 535.807 151
   1  -2 -11 17783.0 627.385 159
   1  -2 -11 17737.5 624.996 161
  -1  -2  11 18408.2 675.923 149
  -1  -2  11 17503.4 642.401 140
   1  -2 -11 17801.2 625.913 144
   1  -2 -11 18300.3 646.136 146
   1  -2 -11 17769.9 618.621 141
   1  -2 -11 17360.0 617.577 147
   1  -2 -11 17491.3 591.755 148
   1  -2 -11 17701.4 438.229  73
  -1  -2  11 18323.5 461.825  60
   1  -2 -11 18220.7 445.605  75
   1  -2 -11 18305.2 443.653 133
  -1  -2  11 18023.7 643.154 137
   1  -2 -11 17307.2 637.630 138
  -1  -2  11 18071.9 443.182 119
  -1  -2  11 17978.5 622.611 112
   1  -2 -11 18552.1 456.835  90
  -1  -2  11 18873.6 456.471  91
   1  -2 -10 21037.5 648.028 161
  -1  -2  10 20656.2 675.056 153
   1  -2 -10 20409.7 643.735 159
   1  -2 -10 21003.3 437.270 156
   1  -2 -10 20962.5 683.895 150
  -1  -2  10 20110.6 683.503 161
   1  -2 -10 20716.2 645.322 155
   1  -2 -10 20775.2 549.777 151
   1  -2 -10 22975.9 736.829 154
   1  -2 -10 20888.6 648.018 144
   1  -2 -10 20005.4 624.286 141
  -1  -2  10 21286.9 703.192 149
  -1  -2  10 20327.2 669.101 140
   1  -2 -10 20442.3 607.349 148
   1  -2 -10 20897.8 645.829 147
   1  -2 -10 20707.1 655.877 146
  -1  -2  10 20517.5 645.128  24
   1  -2 -10 21669.2 638.772  14
   1  -2 -10 20408.2 662.006 138
  -1  -2  10 21040.3 667.830 137
  -1  -2  10 20763.1 645.959 112
  -1  -2  10 21506.7 458.298  39
   1  -2 -10 20334.5 445.086  35
   1  -2  -9 10308.3 402.819 152
   1  -2  -9 9599.47 437.974 150
   1  -2  -9 9485.93 420.111 155
   1  -2  -9 9996.66 364.315 151
   1  -2  -9 10735.2 477.406 154
   1  -2  -9 9912.19 428.853 161
  -1  -2   9 9152.94 437.588 153
   1  -2  -9 9451.58 417.975 159
  -1  -2   9 9418.35 452.099 161
  -1  -2   9 9481.89 439.630 140
   1  -2  -9 9619.33 414.976 141
   1  -2  -9 9295.55 423.089 146
   1  -2  -9 9373.66 416.589 144
  -1  -2   9 9402.82 449.629 149
   1  -2  -9 9682.62 399.595 148
   1  -2  -9 9597.86 421.048 147
   1  -2  -9 9420.72 397.639  14
  -1  -2   9 9133.65 412.767  24
  -1  -2   9 10179.0 446.666 137
   1  -2  -9 9299.41 430.255 138
  -1  -2   9 8970.76 407.000 112
   1  -2  -9 9745.44 291.802  35
  -1  -2   8 37833.1 855.521 149
   1  -2  -8 37430.2 791.069 144
   1  -2  -8 37266.2 741.973 148
   1  -2  -8 37368.8 769.628 141
   1  -2  -8 36176.2 774.078 147
  -1  -2   8 36419.0 807.867 140
   1  -2  -8 37784.0 809.313 146
  -1  -2   8 35268.1 781.093  24
   1  -2  -8 37388.2 742.822  14
   1  -2  -8 37072.4 817.611 138
  -1  -2   8 37113.8 798.106 137
  -1  -2   8 36965.4 786.444 112
   1  -2  -8 40262.7 867.982 154
   1  -2  -8 38061.0 798.013 159
  -1  -2   8 36546.2 834.256 161
   1  -2  -8 38967.6 834.944 150
   1  -2  -8 36133.3 779.554 161
  -1  -2   8 38906.0 859.741 153
   1  -2  -8 36137.5 778.808 155
   1  -2  -8 38149.1 728.083 152
   1  -2  -7 221522. 1824.84 159
  -1  -2   7 211801. 1836.78 161
   1  -2  -7 223133. 1856.46 154
   1  -2  -7 223070. 1831.17 161
   1  -2  -7 225570. 1653.20 152
   1  -2  -7 219977. 1803.66 150
  -1  -2   7 212356. 1855.61 153
   1  -2  -7 223666. 1829.04 155
  -1  -2   7 215391. 1871.07 149
   1  -2  -7 222633. 1817.32 144
  -1  -2   7 210942. 1782.86 140
   1  -2  -7 217922. 1817.17 143
   1  -2  -7 220166. 1763.50 141
   1  -2  -7 217122. 1784.88 146
  -1  -2   7 211271. 1832.03  24
  -1  -2   7 221942. 1597.19   2
   1  -2  -7 215344. 1654.37  14
   1  -2  -7 214792. 1811.21 138
  -1  -2   7 216697. 1767.02 137
  -1  -2   7 209393. 1793.96 112
  -1  -2   7 218128. 1296.42  29
  -1  -2   6 33868.3 492.536  29
   1  -2  -6 31807.4 619.264 150
  -1  -2   6 31410.6 649.289 153
   1  -2  -6 30920.1 616.744 161
  -1  -2   6 31995.9 649.355 161
   1  -2  -6 32315.7 588.773 152
   1  -2  -6 31502.8 622.342 159
   1  -2  -6 31404.9 628.573 155
   1  -2  -6 31262.0 622.192 154
   1  -2  -6 31686.1 623.641 144
  -1  -2   6 32143.8 633.992 140
  -1  -2   6 31753.7 653.269 149
   1  -2  -6 32064.5 626.205 141
   1  -2  -6 32324.2 638.651 143
   1  -2  -6 33086.3 632.467 146
   1  -2  -6 30265.9 599.896   1
  -1  -2   6 33655.3 562.308   2
   1  -2  -6 31489.3 657.237  19
   1  -2  -6 32328.8 591.166  14
  -1  -2   6 32109.7 662.837  24
   1  -2  -6 30651.4 615.802 138
  -1  -2   6 33257.3 636.462 138
  -1  -2   6 32190.7 625.058 137
   1  -2  -6 33116.9 522.948 103
  -1  -2   6 31813.3 667.866 112
  -1  -2   6 34351.7 569.369 114
   1  -2  -6 33267.0 525.910  96
   1  -2  -5 21123.2 383.693 145
  -1  -2   5 19929.0 461.582 140
   1  -2  -5 20300.2 459.916 143
  -1  -2   5 19978.9 475.374 149
  -1  -2   5 19600.6 467.160 143
   1  -2  -5 19934.4 452.342 141
   1  -2  -5 20867.7 454.669 146
  -1  -2   5 20765.4 484.143  24
   1  -2  -5 21100.9 433.786  14
   1  -2  -5 19736.0 440.084   1
   1  -2  -5 19646.4 499.751  19
  -1  -2   5 20497.6 397.934   2
   1  -2  -5 18992.6 489.846 114
  -1  -2   5 20625.9 457.600 137
  -1  -2   5 20621.1 460.310 138
   1  -2  -5 19759.5 447.110 138
  -1  -2   5 21639.1 446.528 114
  -1  -2   5 19657.6 493.475 112
  -1  -2   5 20208.3 471.908 161
   1  -2  -5 22191.7 475.491 155
   1  -2  -5 20291.9 433.334 152
   1  -2  -5 22104.2 470.196 161
  -1  -2   5 20286.8 478.497 153
   1  -2  -5 19706.9 440.569 150
   1  -2  -5 20621.5 453.355 154
   1  -2  -5 21118.1 462.389 159
   1  -2  -4 1033.85 96.4745 146
  -1  -2   4 2108.61 139.713 140
   1  -2  -4 974.865 96.2495 149
   1  -2  -4 2473.21 119.417 145
  -1  -2   4 1527.61 124.245 149
  -1  -2   4 1085.84 104.446 143
   1  -2  -4 939.710 93.5460 141
   1  -2  -4 979.939 95.2371 143
   1  -2  -4 1041.89 93.9751   1
  -1  -2   4 1294.43 95.3728   2
   1  -2  -4 1005.37 85.0437  14
   1  -2  -4 1012.12 111.863  19
  -1  -2   4 1580.31 120.499 137
   1  -2  -4 1065.72 95.8010 138
  -1  -2   4 2141.12 138.833 138
   1  -2  -4 1058.18 116.408 114
  -1  -2   4 1161.69 111.387 112
  -1  -2   4 1259.44 105.350 114
   1  -2  -4 1238.75 102.808 152
   1  -2  -4 1019.29 95.5627 150
  -1  -2   4 1028.89 102.933 153
   1  -2  -4 922.185 94.6965 155
  -1  -2   4 1486.85 121.705 161
   1  -2  -4 1033.79 95.8949 161
   1  -2  -4 1073.76 97.8814 154
   1  -2  -4 1001.44 96.3054 159
   1  -2  -3 102147. 832.027 141
  -1  -2   3 99892.6 913.184 143
   1  -2  -3 99899.0 669.206 145
   1  -2  -3 102323. 846.663 149
   1  -2  -3 100345. 832.905 143
   1  -2  -3 103547. 835.584 146
  -1  -2   3 100755. 890.631 140
  -1  -2   3 102297. 933.506 149
   1  -2  -3 103214. 1035.46  19
   1  -2  -3 97475.3 846.343   1
   1  -2  -3 106295. 699.532  14
  -1  -2   3 104024. 766.767   2
  -1  -2   3 101153. 878.329 137
   1  -2  -3 96681.1 1011.93 114
  -1  -2   3 102590. 883.617 138
   1  -2  -3 101025. 835.313 138
  -1  -2   3 102325. 914.674 112
  -1  -2   3 106426. 935.723 114
   1  -2  -3 101677. 796.046 152
  -1  -2   3 101451. 916.619 153
   1  -2  -3 100878. 839.182 153
   1  -2  -3 102363. 828.025 150
  -1  -2   3 98711.1 899.829 161
   1  -2  -3 102868. 856.076 155
   1  -2  -3 103112. 843.039 161
   1  -2  -3 103445. 830.755 154
  -1  -2   2 21335.1 402.181 149
  -1  -2   2 21015.6 386.504 140
   1  -2  -2 20782.1 347.291 146
   1  -2  -2 21413.2 352.289 143
   1  -2  -2 21256.9 344.653 141
   1  -2  -2 21466.1 350.137 150
   1  -2  -2 20536.8 344.736 149
  -1  -2   2 20869.5 394.828 143
   1  -2  -2 19725.9 364.681   1
   1  -2  -2 21207.5 374.444   2
  -1  -2   2 21552.6 336.774   2
  -1  -2   2 21164.4 382.990 138
   1  -2  -2 20635.9 349.541 138
   1  -2  -2 20654.7 440.993 114
  -1  -2   2 21259.4 381.295 137
  -1  -2   2 21312.7 380.501 112
  -1  -2   2 22346.3 418.839 114
   1  -2  -2 20993.3 345.776 154
  -1  -2   2 20935.6 387.044 154
   1  -2  -2 20736.7 342.499 153
   1  -2  -2 21189.5 324.003 152
   1  -2  -2 21145.2 351.807 161
  -1  -2   2 21866.4 399.816 155
  -1  -2   2 21229.3 396.418 153
   1  -2  -2 20837.3 353.793 155
  -1  -2   2 21478.9 398.714 161
   1  -2  -1 179492. 954.840 146
   1  -2  -1 177863. 932.940 149
   1  -2  -1 182249. 971.066 150
  -1  -2   1 178579. 1120.66 149
  -1  -2   1 179229. 1108.68 143
   1  -2  -1 181700. 932.344 141
   1  -2  -1 177431. 944.691 143
   1  -2  -1 176362. 1057.94   2
  -1  -2   1 180136. 964.107   2
  -1  -2   1 190774. 907.394   5
   1  -2  -1 179816. 1236.78 114
   1  -2  -1 177785. 962.117 138
  -1  -2   1 181927. 1078.38 137
  -1  -2   1 180856. 1083.23 138
  -1  -2   1 191238. 1210.18 114
  -1  -2   1 184196. 1005.05 112
   1  -2  -1 173992. 952.373 154
   1  -2  -1 179634. 835.413 152
   1  -2  -1 179974. 913.889 153
  -1  -2   1 178573. 1102.40 155
  -1  -2   1 181437. 1107.40 161
  -1  -2   1 181020. 1096.32 154
   1  -2  -1 181216. 969.208 161
   1  -2  -1 177698. 963.911 155
  -1  -2   1 179152. 1113.03 153
  -1  -2   0 914476. 2409.92 150
   1  -2   0 943307. 2173.18 150
   1  -2   0 917504. 2060.83 149
   1  -2   0 932794. 2127.32 143
  -1  -2   0 935955. 2532.39 149
  -1  -2   0 909121. 2480.26 143
  -1  -2   0 912763. 2159.35   5
   1  -2   0 936670. 2421.98   2
   1  -2   0 923749. 2133.32 138
  -1  -2   0 939463. 2472.66 138
  -1  -2   0 916637. 2417.98 154
  -1  -2   0 931539. 2475.80 161
   1  -2   0 920727. 2139.68 161
   1  -2   0 912676. 1971.03 153
   1  -2   0 916981. 2147.88 154
  -1  -2   0 909126. 2453.99 155
   1  -2   0 920805. 2170.52 155
  -1  -2   0 934206. 2529.38 153
   1  -2   1 239167. 1078.90 149
  -1  -2  -1 234126. 1221.16 146
  -1  -2  -1 234716. 1295.55 149
   1  -2   1 242403. 1117.84 143
  -1  -2  -1 237493. 1241.29 150
  -1  -2  -1 237005. 1270.50 143
  -1  -2  -1 245205. 1144.02  12
   1  -2   1 243183. 1254.89   2
  -1  -2  -1 243281. 1280.45 138
   1  -2   1 240622. 1317.37 114
   1  -2   1 243099. 1094.58 138
   1  -2   1 242045. 1093.65 137
  -1  -2  -1 243382. 1393.86 114
   1  -2   1 243359. 1127.37 161
   1  -2   1 240870. 1024.62 153
  -1  -2  -1 238051. 1247.46 154
  -1  -2  -1 240618. 1274.78 161
   1  -2   1 242473. 1134.30 155
  -1  -2  -1 242168. 1271.13 155
  -1  -2  -1 237810. 1301.03 153
  -1  -2  -2 18203.1 353.087 146
   1  -2   2 17870.9 322.117 140
  -1  -2  -2 17892.9 364.998 143
  -1  -2  -2 17853.2 370.779 149
   1  -2   2 16805.2 302.680 149
  -1  -2  -2 17436.3 348.753 150
   1  -2   2 16909.4 310.979 143
   1  -2   2 17246.2 350.591   2
  -1  -2  -2 18409.8 344.348  12
   1  -2   2 17234.4 308.075 137
   1  -2   2 17711.6 310.101 138
  -1  -2  -2 18410.9 366.629 138
  -1  -2  -2 18803.3 393.412 114
   1  -2   2 18193.1 377.490 112
  -1  -2  -2 18085.3 355.792 154
   1  -2   2 17183.5 323.028 155
  -1  -2  -2 17752.9 356.509 161
   1  -2   2 17440.0 323.062 161
  -1  -2  -2 18944.4 381.837 153
  -1  -2  -2 18216.5 362.846 155
   1  -2   2 18211.4 295.890 153
  -1  -2  -3 27682.9 467.075 141
  -1  -2  -3 26242.7 476.887 149
  -1  -2  -3 26782.8 472.305 143
  -1  -2  -3 27001.9 454.425 146
   1  -2   3 26091.3 409.226 149
   1  -2   3 26188.4 421.837 140
   1  -2   3 25340.2 415.008 143
  -1  -2  -3 28627.6 444.625  15
  -1  -2  -3 27470.8 466.668  12
   1  -2   3 26157.3 457.396   2
  -1  -2  -3 27153.0 321.822   1
   1  -2   3 26151.0 409.197 138
  -1  -2  -3 26325.8 466.832 138
   1  -2   3 25914.1 406.457 137
  -1  -2  -3 26590.3 480.938 114
   1  -2   3 26346.0 479.230 112
  -1  -2  -3 27268.0 489.505 153
   1  -2   3 25656.2 426.177 161
  -1  -2  -3 26726.4 462.548 161
   1  -2   3 25683.1 385.607 153
  -1  -2  -3 26348.6 451.546 150
  -1  -2  -3 26962.1 466.208 155
  -1  -2  -3 26854.0 462.231 154
   1  -2   4 1906.54 127.020 140
  -1  -2  -4 2133.91 146.433 143
  -1  -2  -4 1777.47 130.107 146
   1  -2   4 2082.65 129.198 149
   1  -2   4 1789.40 124.333 143
  -1  -2  -4 2273.24 153.029 149
  -1  -2  -4 1883.23 136.380 141
   1  -2   4 2016.82 143.296  24
  -1  -2  -4 2572.71 161.298  12
   1  -2   4 1973.41 138.103   2
  -1  -2  -4 1833.57 127.788  15
  -1  -2  -4 1902.89 101.952   1
   1  -2   4 1871.66 122.709 138
  -1  -2  -4 1766.85 131.560 114
   1  -2   4 1968.81 125.408 137
   1  -2   4 2001.93 145.465 112
  -1  -2  -4 1719.23 127.773 150
  -1  -2  -4 1801.54 127.063 152
  -1  -2  -4 1864.35 140.446 153
  -1  -2  -4 2010.18 140.251 161
  -1  -2  -4 1869.93 135.583 155
   1  -2   4 1708.80 111.193 153
   1  -2   4 1823.30 127.058 161
  -1  -2  -4 1801.49 132.568 154
  -1  -2  -5 28235.5 550.278 141
   1  -2   5 28736.0 528.457 140
  -1  -2  -5 28009.5 544.032 146
  -1  -2  -5 28497.0 583.432 149
   1  -2   5 27982.0 525.744 143
   1  -2   5 29740.0 525.090 149
  -1  -2  -5 28198.2 563.537 143
  -1  -2  -5 28523.4 509.761 145
  -1  -2  -5 29156.0 545.622  22
   1  -2   5 27387.4 555.155   4
   1  -2   5 28617.6 556.799   2
  -1  -2  -5 27859.0 543.138  15
   1  -2   5 27880.2 575.250  24
  -1  -2  -5 28516.5 408.503  25
  -1  -2  -5 27619.1 450.125   1
  -1  -2  -5 27448.1 533.546 114
  -1  -2  -5 27172.8 552.803 138
   1  -2   5 29145.6 530.048 137
   1  -2   5 27942.5 571.280 112
  -1  -2  -5 28459.8 596.447 153
  -1  -2  -5 27665.8 545.642 161
  -1  -2  -5 28130.5 531.604 152
   1  -2   5 28497.2 491.979 153
   1  -2   5 28315.5 541.019 161
  -1  -2  -5 28220.0 554.287 155
  -1  -2  -5 27414.5 543.956 159
  -1  -2  -5 28175.1 551.803 150
  -1  -2  -5 29328.1 576.282 154
  -1  -2  -6 247817. 1810.03 150
  -1  -2  -6 248954. 1783.66 155
  -1  -2  -6 250362. 1780.99 161
  -1  -2  -6 250072. 1721.94 152
  -1  -2  -6 267673. 1904.67 154
   1  -2   6 247449. 1770.74 161
   1  -2   6 241078. 1579.59 153
  -1  -2  -6 246914. 1773.25 159
  -1  -2  -6 248146. 1772.48 141
   1  -2   6 243223. 1672.73 149
  -1  -2  -6 253039. 1895.08 149
   1  -2   6 244117. 1717.48 140
  -1  -2  -6 247838. 1830.28 143
  -1  -2  -6 244418. 1764.01 146
  -1  -2  -6 259465. 1680.34 145
   1  -2   6 240541. 1842.15  24
  -1  -2  -6 242402. 1759.07  15
  -1  -2  -6 245969. 1302.46  25
  -1  -2  -6 246030. 1734.35  22
   1  -2   6 243259. 1763.72   2
   1  -2   6 243127. 1785.08   4
  -1  -2  -6 245705. 1545.57   1
  -1  -2  -6 259728. 1537.98   8
   1  -2   6 252988. 1728.39 137
  -1  -2  -6 243957. 1662.52 114
  -1  -2  -6 237083. 1777.03 138
  -1  -2  -6 245197. 1322.23 124
   1  -2   6 241570. 1807.00 112
   1  -2   6 263066. 1475.20 103
  -1  -2  -7 31245.5 641.314  23
   1  -2   7 32750.8 697.436   4
  -1  -2  -7 32595.9 690.238  15
   1  -2   7 32604.8 704.285   2
  -1  -2  -7 35519.9 622.506   8
  -1  -2  -7 31634.0 675.035  22
  -1  -2  -7 32877.0 672.616  19
   1  -2   7 31846.2 724.389  24
  -1  -2  -7 33695.6 516.693  25
   1  -2   7 32593.2 694.978 140
  -1  -2  -7 33039.4 655.943 145
  -1  -2  -7 32762.4 707.583 144
   1  -2   7 32134.9 668.002 149
  -1  -2  -7 32800.8 700.644 141
  -1  -2  -7 34263.0 719.279 146
  -1  -2  -7 32627.4 721.787 143
  -1  -2  -7 33975.1 739.729 150
   1  -2   7 31165.0 622.073 153
  -1  -2  -7 32730.7 677.020 152
  -1  -2  -7 33328.6 712.521 161
  -1  -2  -7 32896.9 712.509 155
   1  -2   7 32749.8 714.118 161
  -1  -2  -7 32385.0 704.690 159
  -1  -2  -7 32775.9 520.693 124
   1  -2   7 32595.8 688.437 137
  -1  -2  -7 31057.0 698.806 138
  -1  -2  -7 34337.5 660.443 114
  -1  -2  -7 35548.0 635.032 108
   1  -2   7 32031.7 707.088 112
  -1  -2  -7 32761.2 511.071  33
  -1  -2  -8 13233.2 397.404   8
   1  -2   8 12530.2 480.620  24
  -1  -2  -8 12624.3 434.944  23
  -1  -2  -8 14342.8 465.207  19
   1  -2   8 12836.0 478.022   2
   1  -2   8 13113.8 456.453   4
  -1  -2  -8 12573.2 453.004  22
  -1  -2  -8 12925.8 443.528 145
   1  -2   8 12465.3 471.023 140
   1  -2   8 12789.3 460.378 149
  -1  -2  -8 13247.9 501.949 143
  -1  -2  -8 13405.6 494.932 146
  -1  -2  -8 13165.2 486.362 144
  -1  -2  -8 12933.1 478.316 141
  -1  -2  -8 12745.4 481.164 161
  -1  -2  -8 14494.1 526.271 150
   1  -2   8 12613.9 431.902 153
  -1  -2  -8 12774.7 485.162 155
   1  -2   8 12268.5 477.737 161
  -1  -2  -8 14554.6 496.046 152
  -1  -2  -8 12996.5 485.761 159
  -1  -2  -8 11678.7 467.756 138
   1  -2   8 12646.0 452.156 137
   1  -2   8 12310.1 457.021 112
  -1  -2  -8 13554.3 410.996 108
  -1  -2  -8 12434.1 333.310  33
  -1  -2  -8 12998.3 331.580  35
   1  -2   9 20278.0 588.702   4
  -1  -2  -9 20650.2 579.871  23
   1  -2   9 18666.2 610.809  24
  -1  -2  -9 20023.7 626.744 141
  -1  -2  -9 20398.4 588.113 145
   1  -2   9 19367.6 591.865 149
   1  -2   9 19631.6 616.386 140
  -1  -2  -9 20845.7 660.945 147
  -1  -2  -9 20175.0 632.187 144
  -1  -2  -9 20776.5 642.532 146
  -1  -2  -9 20191.4 615.505 152
  -1  -2  -9 19718.0 630.689 155
   1  -2   9 18737.0 544.608 153
   1  -2   9 19339.6 633.718 161
  -1  -2  -9 21885.0 678.071 150
  -1  -2  -9 20012.1 633.038 161
  -1  -2  -9 20148.2 637.090 159
   1  -2   9 19223.4 585.288 137
  -1  -2  -9 18381.8 618.841 138
   1  -2   9 18317.6 580.925 112
  -1  -2  -9 19705.0 428.707  35
  -1  -2  -9 19620.2 434.177  33
   1  -2  10 10550.6 473.734  24
  -1  -2 -10 10856.3 439.315  23
   1  -2  10 10561.9 484.911 161
  -1  -2 -10 10273.6 473.391 161
   1  -2  10 9897.49 407.643 153
  -1  -2 -10 10332.5 475.657 159
  -1  -2 -10 10496.1 479.250 155
  -1  -2 -10 10218.5 454.900 152
  -1  -2 -10 10450.6 473.003 141
   1  -2  10 10602.0 469.979 140
  -1  -2 -10 10473.9 475.878 144
   1  -2  10 10329.0 447.442 149
  -1  -2 -10 10869.1 478.989 148
  -1  -2 -10 11111.9 491.271 146
  -1  -2 -10 11278.9 453.976 145
  -1  -2 -10 10844.2 495.203 147
   1  -2  10 10425.2 453.667 137
  -1  -2 -10 9437.54 463.692 138
   1  -2  10 10579.2 459.395 112
  -1  -2 -10 9906.02 320.860  33
  -1  -2 -10 10255.6 324.632  35
  -1  -2 -11 9313.17 319.418  35
   1  -2  11 8848.10 446.603  24
   1  -2  11 8928.78 395.965 153
  -1  -2 -11 8832.98 442.013 152
  -1  -2 -11 8732.87 453.989 161
   1  -2  11 9185.01 468.906 161
  -1  -2 -11 9154.51 460.577 155
  -1  -2 -11 9435.86 471.781 159
  -1  -2 -11 9447.71 469.084 146
   1  -2  11 9094.64 453.765 140
  -1  -2 -11 8846.64 451.512 148
  -1  -2 -11 9263.04 479.371 147
  -1  -2 -11 9254.97 463.926 144
  -1  -2 -11 8569.68 446.304 141
   1  -2  11 8958.04 433.442 149
  -1  -2 -11 9159.05 325.030  73
   1  -2  11 8897.28 322.168  60
   1  -2  11 9991.09 355.139  54
   1  -2  11 9380.96 348.080  68
  -1  -2 -11 8830.16 318.331  75
   1  -2  11 9638.95 455.090 137
  -1  -2 -11 8803.34 464.090 138
  -1  -2 -11 9022.79 319.928 133
   1  -2  11 9309.81 444.359 112
   1  -2  11 9017.76 330.127  95
   1  -2  11 9095.77 331.236  89
   1  -2  12 10310.5 368.959  46
  -1  -2 -12 9868.35 338.145  35
  -1  -2 -12 10969.5 350.031  45
   1  -2  12 10108.1 487.523  24
  -1  -2 -12 10847.7 516.642 161
   1  -2  12 10095.1 421.807 153
   1  -2  12 10556.8 515.681 161
  -1  -2 -12 10636.8 509.956 159
  -1  -2 -12 11180.8 514.704 152
   1  -2  12 10486.0 497.349 143
   1  -2  12 10459.1 470.003 149
  -1  -2 -12 10388.4 501.761 141
  -1  -2 -12 10822.0 515.172 144
  -1  -2 -12 10399.3 494.793 148
  -1  -2 -12 10521.1 509.579 146
   1  -2  12 10850.9 509.375 140
  -1  -2 -12 10745.2 528.091 147
  -1  -2 -12 9894.35 345.027 133
   1  -2  12 10857.3 497.418 137
  -1  -2 -12 9819.22 500.517 138
   1  -2  12 9992.55 353.847  95
   1  -2  12 10066.9 358.026  89
   1  -2  12 10940.6 494.388 112
  -1  -2 -12 9968.23 345.935  73
   1  -2  12 10459.4 356.357  60
  -1  -2 -12 9952.32 342.940  75
   1  -2  12 11010.4 375.676  54
   1  -2  12 10289.8 372.688  68
  -1  -2 -13 19195.1 683.035  14
   1  -2  13 18011.2 657.169  24
  -1  -2 -13 18824.0 479.220  75
  -1  -2 -13 18891.5 476.010  73
   1  -2  13 19707.2 501.704  54
   1  -2  13 18967.1 505.847  68
   1  -2  13 18751.4 476.323  60
   1  -2  13 17669.5 480.521  89
   1  -2  13 18551.7 478.923  95
  -1  -2 -13 19850.1 487.996  79
  -1  -2 -13 18158.4 469.285 133
   1  -2  13 20456.4 678.003 112
   1  -2  13 18260.0 490.448  46
  -1  -2 -13 18732.9 472.867  35
  -1  -2 -13 21322.1 483.661  45
   1  -2  14 4038.37 232.055  68
   1  -2  14 4059.46 219.992  60
   1  -2  14 4408.20 236.769  54
  -1  -2 -14 4279.20 224.347  73
  -1  -2 -14 4174.88 225.572  75
   1  -2  14 4455.93 231.791  95
  -1  -2 -14 4357.49 218.116  87
  -1  -2 -14 4342.77 227.948  79
  -1  -2 -14 4264.23 228.389 133
  -1  -2 -14 4330.46 324.258  14
   1  -2  14 4304.09 232.686  46
   1  -2  15 6520.23 273.399  54
  -1  -2 -15 6401.04 262.745  73
   1  -2  15 6324.69 277.472  68
   1  -2  15 6126.50 268.896  46
  -1  -2 -15 6705.65 258.794  87
  -1  -2 -15 6398.48 262.917  79
   1  -2  15 6233.96 261.250  95
   1  -2  16 950.241 104.688  68
   1  -2  16 994.297 101.680  56
   1  -2  16 1011.89 104.054  54
  -1  -2 -16 1202.57 108.743  73
   1  -2  16 1051.18 106.181  46
   1  -2  16 915.747 94.0511  95
  -1  -2 -16 950.301 100.128  79
  -1  -2 -16 972.141 91.5803  87
   1  -2  17 2670.68 138.123  54
  -1  -2 -17 2575.21 149.274  74
   1  -2  17 2475.00 146.864  68
   1  -2  17 2568.09 137.424  56
   1  -2  17 2458.29 139.758  42
   1  -2  17 2629.06 144.749  46
  -1  -2 -17 2406.30 133.803  79
  -1  -2 -17 2602.20 125.053  87
   1  -2  18 618.244 51.2121  56
  -1  -2 -18 831.877 73.8203  74
   1  -2  18 757.877 70.0431  68
   1  -2  18 740.573 59.5337  42
   1  -2  18 754.130 64.8216  46
  -1  -2 -18 737.395 63.2027  79
  -1  -1  19 3306.67 128.791  56
  -1  -1  19 3164.56 118.331  68
   1  -1 -19 3364.66 129.396  74
   1  -1 -18 4207.30 178.689  74
  -1  -1  18 4336.04 180.162  68
  -1  -1  18 4820.26 172.297  46
   1  -1 -18 4426.12 175.988  79
   1  -1 -17 1021.66 106.950  74
  -1  -1  17 845.374 97.1058  60
  -1  -1  17 1059.47 104.614  68
  -1  -1  17 1061.14 98.0958  46
   1  -1 -17 1113.55 93.5201  87
   1  -1 -17 1074.15 102.628  79
   1  -1 -16 10948.3 323.137  87
   1  -1 -16 10077.8 327.009  79
  -1  -1  16 10398.0 478.734  24
  -1  -1  16 10246.2 334.078  60
   1  -1 -16 10107.3 337.220  74
  -1  -1  16 10871.6 350.550  68
   1  -1 -15 7423.90 425.727  14
  -1  -1  15 6997.75 405.102  24
  -1  -1  15 6806.67 285.743  60
   1  -1 -15 7240.08 295.013  74
   1  -1 -15 7014.90 285.373  73
   1  -1 -15 6819.02 282.173  79
   1  -1 -15 8109.93 295.503  87
  -1  -1  15 8300.08 295.494  91
  -1  -1  15 7981.77 287.700 119
  -1  -1  15 7163.21 402.460 112
  -1  -1  15 7013.26 286.452  43
  -1  -1  14 4385.28 323.348  24
   1  -1 -14 4352.54 327.475  14
  -1  -1  14 5082.28 238.370  91
   1  -1 -14 4592.41 236.785  79
   1  -1 -14 4760.64 231.132  87
   1  -1 -14 4289.81 228.801  73
  -1  -1  14 4450.44 234.083  60
  -1  -1  14 5061.58 235.212 119
  -1  -1  14 4540.58 325.943 112
  -1  -1  14 4153.85 224.973  43
   1  -1 -14 5580.84 246.715  45
   1  -1 -13 50491.4 743.484  45
  -1  -1  13 47530.6 753.683  43
  -1  -1  13 48130.2 1059.07  24
   1  -1 -13 47565.6 1060.33  14
   1  -1 -13 46268.8 920.548 151
   1  -1 -13 49662.8 1096.30 157
   1  -1 -13 49074.9 1091.40 159
  -1  -1  13 50329.3 1116.97 153
  -1  -1  13 48643.4 1130.28 161
  -1  -1  13 49956.6 1150.72 149
   1  -1 -13 49051.3 1053.50 148
   1  -1 -13 48181.8 1075.91 141
   1  -1 -13 50040.7 1097.03 144
  -1  -1  13 49001.4 1100.71 140
   1  -1 -13 48800.2 1089.50 147
   1  -1 -13 48976.6 1096.25 146
   1  -1 -13 45025.0 728.916  73
  -1  -1  13 49306.8 770.460  60
  -1  -1  13 51001.5 752.044 119
  -1  -1  13 49406.1 1100.86 137
   1  -1 -13 47414.4 1082.47 138
  -1  -1  13 48048.2 1040.83 112
   1  -1 -13 48470.9 751.973  79
   1  -1 -13 50747.2 746.859  87
  -1  -1  13 51551.6 764.917  91
  -1  -1  12 23580.9 483.797  39
   1  -1 -12 22952.1 493.503  45
  -1  -1  12 21933.5 495.781  43
   1  -1 -12 22545.7 705.514  14
  -1  -1  12 21360.1 682.892  24
   1  -1 -12 22674.0 717.171 157
   1  -1 -12 21754.7 612.428 151
   1  -1 -12 21889.8 486.889 156
  -1  -1  12 22616.5 745.456 161
  -1  -1  12 22363.9 733.412 153
   1  -1 -12 22618.0 714.909 159
   1  -1 -12 24263.3 767.263 150
   1  -1 -12 22620.8 686.300 148
   1  -1 -12 23284.0 721.148 144
   1  -1 -12 23424.6 730.397 147
   1  -1 -12 23732.6 736.458 146
  -1  -1  12 22869.4 727.590 140
   1  -1 -12 23773.7 730.073 141
   1  -1 -12 22260.4 497.847  73
  -1  -1  12 22823.8 510.524  60
  -1  -1  12 23628.4 501.597 119
   1  -1 -12 22815.0 727.231 138
  -1  -1  12 22775.0 726.141 137
   1  -1 -12 21645.9 696.498 139
  -1  -1  12 22175.1 688.810 112
  -1  -1  12 24169.0 700.510 111
  -1  -1  12 22814.8 497.694  91
   1  -1 -12 23143.6 504.495  90
   1  -1 -12 23160.0 494.036  87
   1  -1 -12 22959.7 487.071  94
   1  -1 -12 24021.1 515.436  79
   1  -1 -11 6086.68 350.865 161
  -1  -1  11 6125.01 357.031 158
   1  -1 -11 6741.91 358.851 152
   1  -1 -11 6328.19 361.254 157
  -1  -1  11 6443.41 380.981 161
   1  -1 -11 6317.96 360.928 159
   1  -1 -11 6173.28 257.799 156
   1  -1 -11 6474.98 320.785 151
  -1  -1  11 6664.67 383.633 153
   1  -1 -11 6608.71 382.372 150
   1  -1 -11 6086.82 355.055 147
   1  -1 -11 6189.19 356.117 144
   1  -1 -11 6471.76 365.758 146
  -1  -1  11 6253.43 365.301 140
   1  -1 -11 5965.27 347.383 141
   1  -1 -11 6245.94 346.471 148
  -1  -1  11 5979.80 353.944  24
   1  -1 -11 6344.75 361.254  14
   1  -1 -11 6227.25 353.517 139
   1  -1 -11 6204.95 363.271 138
  -1  -1  11 6279.90 364.661 137
  -1  -1  11 6323.74 352.225 112
  -1  -1  11 6886.00 361.998 111
  -1  -1  11 6417.05 249.031  29
  -1  -1  11 6441.12 246.095  39
  -1  -1  10 39700.6 894.484 161
   1  -1 -10 38306.0 621.324 156
   1  -1 -10 39759.3 849.836 161
   1  -1 -10 40788.6 863.818 157
   1  -1 -10 39465.5 746.728 151
   1  -1 -10 39948.7 853.385 159
  -1  -1  10 39448.8 861.518 158
   1  -1 -10 42924.9 846.402 152
  -1  -1  10 43470.4 934.349 153
   1  -1 -10 40598.6 897.274 150
   1  -1 -10 40550.6 863.183 147
  -1  -1  10 40185.6 875.973 140
   1  -1 -10 39431.7 862.224 146
   1  -1 -10 40145.1 853.566 144
   1  -1 -10 40467.0 826.850 148
   1  -1 -10 39375.4 837.331 141
  -1  -1  10 39767.4 851.038  24
   1  -1 -10 39593.7 846.413  14
   1  -1 -10 39202.4 848.529 139
  -1  -1  10 40046.2 865.771 137
   1  -1 -10 38664.4 853.236 138
  -1  -1  10 40565.5 845.631 112
  -1  -1  10 41325.3 828.382 111
  -1  -1  10 40530.2 596.257  29
  -1  -1   9 17995.1 552.185 158
   1  -1  -9 19850.0 586.130 150
  -1  -1   9 17720.7 566.434 161
   1  -1  -9 19020.8 418.275 156
   1  -1  -9 18556.4 547.647 155
  -1  -1   9 19328.1 591.971 153
   1  -1  -9 18856.9 527.489 152
   1  -1  -9 18735.0 552.920 161
   1  -1  -9 19600.0 564.421 159
   1  -1  -9 20725.3 615.977 154
   1  -1  -9 19055.4 487.612 151
   1  -1  -9 18904.4 548.312 141
   1  -1  -9 18891.8 531.860 148
  -1  -1   9 17812.6 549.494 140
   1  -1  -9 19276.0 563.752 146
   1  -1  -9 19784.7 566.413 147
   1  -1  -9 18653.3 552.677 144
  -1  -1   9 18744.1 551.516  24
   1  -1  -9 18088.4 540.524  14
  -1  -1   9 18589.6 558.954 137
   1  -1  -9 18051.1 543.669 139
   1  -1  -9 18306.5 551.895 138
  -1  -1   9 17833.8 533.190 112
  -1  -1   9 17935.3 514.320 111
   1  -1  -9 19085.2 395.842  35
  -1  -1   9 19663.3 395.598  29
  -1  -1   8 23223.7 613.479 161
   1  -1  -8 24027.9 609.207 150
   1  -1  -8 23867.0 587.207 161
   1  -1  -8 23980.8 588.598 155
   1  -1  -8 23167.0 506.066 151
   1  -1  -8 23538.1 553.490 152
   1  -1  -8 24356.3 591.713 159
   1  -1  -8 25483.8 636.028 154
  -1  -1   8 23256.3 591.273 158
   1  -1  -8 23296.3 568.133 141
   1  -1  -8 25311.2 518.822 145
  -1  -1   8 23020.4 591.932 140
   1  -1  -8 23595.9 558.588 148
   1  -1  -8 23313.0 581.187 144
   1  -1  -8 23628.9 582.428 147
   1  -1  -8 24347.1 597.152 146
   1  -1  -8 23397.8 576.093  14
  -1  -1   8 24379.5 486.495  13
  -1  -1   8 22577.8 578.513  24
  -1  -1   8 22409.9 580.026 137
   1  -1  -8 22940.9 585.068 138
   1  -1  -8 22997.8 579.132 139
   1  -1  -8 25313.8 472.096 108
  -1  -1   8 23319.2 544.927 111
  -1  -1   8 22961.4 575.854 112
  -1  -1   8 23110.3 408.104  29
  -1  -1   7 73580.9 1027.28 161
   1  -1  -7 74909.6 999.126 150
   1  -1  -7 74986.8 975.093 155
   1  -1  -7 74048.6 1010.65 154
   1  -1  -7 72731.4 898.412 152
   1  -1  -7 74949.7 975.741 159
  -1  -1   7 72765.5 990.864 158
   1  -1  -7 75776.6 980.089 161
   1  -1  -7 74451.1 923.731 148
   1  -1  -7 77046.9 841.502 145
   1  -1  -7 76178.6 981.399 147
   1  -1  -7 75639.0 978.146 144
   1  -1  -7 73697.9 936.806 141
  -1  -1   7 72566.9 990.855 140
   1  -1  -7 74473.3 982.914 146
  -1  -1   7 72067.2 963.191  24
   1  -1  -7 72426.4 949.116  14
  -1  -1   7 79639.9 742.440   7
  -1  -1   7 78831.9 844.114  13
  -1  -1   7 73994.4 939.241 123
  -1  -1   7 73339.0 991.599 137
   1  -1  -7 74808.7 996.338 138
   1  -1  -7 73619.3 973.377 139
  -1  -1   7 73424.6 961.452 112
  -1  -1   7 70895.3 880.136 111
   1  -1  -7 79305.8 756.957 108
  -1  -1   7 73193.9 681.044  29
  -1  -1   6 2237.27 163.200 140
   1  -1  -6 2371.57 167.251 147
   1  -1  -6 2320.21 157.219 141
   1  -1  -6 2343.48 156.618 148
   1  -1  -6 2312.62 134.664 145
   1  -1  -6 2475.68 170.424 146
   1  -1  -6 2623.34 173.162 144
   1  -1  -6 2336.12 162.332   1
  -1  -1   6 2615.76 152.211  13
  -1  -1   6 2512.14 170.148  24
  -1  -1   6 2685.47 135.983   7
   1  -1  -6 2385.07 162.211  14
  -1  -1   6 2655.39 172.735 123
  -1  -1   6 2399.31 168.369 137
   1  -1  -6 2583.70 176.360 138
   1  -1  -6 2368.01 168.188 139
   1  -1  -6 2576.70 121.638 108
  -1  -1   6 2503.41 152.557 111
  -1  -1   6 2293.66 164.984 112
   1  -1  -6 2455.54 169.024 159
   1  -1  -6 2804.66 178.344 161
   1  -1  -6 2525.90 170.834 155
   1  -1  -6 2546.08 174.916 154
   1  -1  -6 2399.58 172.072 150
  -1  -1   6 2506.63 177.420 161
   1  -1  -6 2716.03 160.828 152
  -1  -1   6 2261.66 164.342 158
  -1  -1   5 15294.9 370.040 158
   1  -1  -5 17565.0 404.471 161
   1  -1  -5 17230.0 402.429 159
   1  -1  -5 15873.3 384.459 154
   1  -1  -5 17817.2 405.885 150
   1  -1  -5 16843.0 399.977 155
  -1  -1   5 15518.0 385.005 161
   1  -1  -5 16983.4 364.896 152
   1  -1  -5 16640.8 384.071 141
   1  -1  -5 16595.8 323.072 145
  -1  -1   5 15537.2 371.888 140
   1  -1  -5 17506.0 403.321 144
   1  -1  -5 17339.2 402.514 147
   1  -1  -5 17132.9 399.368 146
  -1  -1   5 17264.4 372.838  13
   1  -1  -5 17266.2 387.655  14
  -1  -1   5 17460.8 339.936   7
   1  -1  -5 15987.6 375.302   1
  -1  -1   5 16698.8 332.076   2
   1  -1  -5 16662.7 391.008 139
  -1  -1   5 16916.2 385.317 137
   1  -1  -5 17143.5 399.791 138
  -1  -1   5 16436.5 398.463 123
  -1  -1   5 17107.7 356.950 111
  -1  -1   5 16374.5 405.321 112
   1  -1  -5 17577.4 289.540 103
   1  -1  -5 16920.5 264.438 108
   1  -1  -5 18123.0 295.120  96
   1  -1  -4 136063. 929.679 152
   1  -1  -4 135210. 965.568 150
   1  -1  -4 139435. 1013.45 155
  -1  -1   4 132492. 958.100 158
   1  -1  -4 136801. 1006.02 159
   1  -1  -4 135935. 961.935 154
  -1  -1   4 140571. 1050.20 153
  -1  -1   4 134043. 998.347 161
   1  -1  -4 138981. 1015.14 161
   1  -1  -4 137940. 821.636 145
   1  -1  -4 137304. 1025.09 143
  -1  -1   4 133729. 967.168 140
   1  -1  -4 142283. 992.153 146
   1  -1  -4 139008. 1009.88 141
   1  -1  -4 140000. 1007.83 144
  -1  -1   4 139926. 816.902   2
   1  -1  -4 143810. 971.465  14
  -1  -1   4 143647. 1049.66  13
   1  -1  -4 134177. 966.850   1
  -1  -1   4 148907. 939.386   7
   1  -1  -4 139457. 993.799 138
  -1  -1   4 137771. 978.867 138
   1  -1  -4 138019. 973.261 139
  -1  -1   4 147742. 1120.58 123
  -1  -1   4 139091. 973.594 137
   1  -1  -4 140089. 597.125 108
   1  -1  -4 139867. 832.264 103
  -1  -1   4 137240. 1086.78 112
  -1  -1   4 141106. 869.792 111
   1  -1  -4 141376. 840.037  96
   1  -1  -3 8202.53 250.931 114
  -1  -1   3 8335.40 211.319 137
   1  -1  -3 8383.72 207.774 139
   1  -1  -3 8846.94 213.112 138
  -1  -1   3 8258.69 212.652 138
  -1  -1   3 8615.99 213.564   7
   1  -1  -3 7620.69 206.030   1
  -1  -1   3 9055.02 175.764   2
   1  -1  -3 8996.94 206.535  14
  -1  -1   3 8826.67 242.972  13
   1  -1  -3 8512.16 168.878 145
   1  -1  -3 8916.99 213.038 146
   1  -1  -3 9032.24 224.358 143
   1  -1  -3 8715.37 220.939 141
   1  -1  -3 9126.59 212.948 152
  -1  -1   3 8987.01 231.874 153
   1  -1  -3 8518.33 216.823 159
   1  -1  -3 8657.09 218.126 155
   1  -1  -3 8936.00 209.635 154
   1  -1  -3 9070.12 222.052 161
  -1  -1   2 768138. 1816.92 137
   1  -1  -2 761066. 1649.69 138
  -1  -1   2 776194. 1827.14 138
  -1  -1   2 742781. 1865.71   7
  -1  -1   2 723638. 2021.84  13
  -1  -1   2 754078. 1905.74 149
  -1  -1   2 769934. 1836.15 140
   1  -1  -2 768701. 1656.80 146
  -1  -1   2 779928. 1912.08 153
   1  -1  -2 752156. 1687.60 155
   1  -1  -2 753140. 1675.19 161
  -1  -1   2 746852. 1874.67 161
  -1  -1   1 906422. 1825.79 137
   1  -1  -1 928108. 1525.86 138
  -1  -1   1 906106. 1834.01 138
  -1  -1   1 917241. 1437.58   2
   1  -1  -1 891413. 1721.08   2
   1  -1  -1 927900. 1514.30 146
   1  -1  -1 887234. 1446.27 141
  -1  -1   1 893526. 1914.25 149
  -1  -1   1 905891. 1839.83 140
  -1  -1   1 911125. 1893.91 143
   1  -1  -1 902168. 1508.30 143
  -1  -1   1 922984. 1838.05 154
  -1  -1   1 913453. 1890.79 161
   1  -1  -1 882886. 1494.41 161
   1  -1  -1 906670. 1521.12 155
  -1  -1   1 887572. 1882.10 153
   1  -1   0 69237.7 371.651 138
  -1  -1   0 67897.4 490.624 138
  -1  -1   0 66247.5 475.506   5
   1  -1   0 70062.1 358.551   3
   1  -1   0 65560.1 474.381   2
  -1  -1   0 67062.9 495.782 143
   1  -1   0 67150.8 359.382 143
  -1  -1   0 66128.0 501.740 149
   1  -1   0 65092.2 337.507 149
  -1  -1   0 65706.6 474.250 150
  -1  -1   0 67461.5 493.523 161
   1  -1   0 70228.5 370.113 154
   1  -1   0 66424.0 305.452 153
  -1  -1   0 68384.9 505.241 153
  -1  -1   0 63591.1 481.419 155
   1  -1   0 67659.6 368.112 161
   1  -1   0 67914.3 373.086 155
  -1  -1   0 66564.6 469.880 154
   1  -1   1 30800.6 265.239 138
  -1  -1  -1 29883.5 338.971 138
   1  -1   1 30607.1 265.122 137
   1  -1   1 30889.4 348.065   2
  -1  -1  -1 30673.0 355.623   5
  -1  -1  -1 29949.4 329.769 150
  -1  -1  -1 30057.9 343.044 143
   1  -1   1 30352.9 267.090 143
  -1  -1  -1 28658.3 322.288 146
   1  -1   1 30362.2 254.199 149
   1  -1   1 31040.4 273.207 140
  -1  -1  -1 30155.6 350.905 149
  -1  -1  -1 30445.8 326.645 154
   1  -1   1 30817.7 275.966 161
  -1  -1  -1 30704.6 353.851 153
   1  -1   1 30096.2 224.858 153
  -1  -1  -1 30352.1 340.072 155
  -1  -1  -1 29433.3 334.375 161
   1  -1   2 65658.0 473.438 138
  -1  -1  -2 64027.4 545.498 138
   1  -1   2 65861.6 471.711 137
  -1  -1  -2 63508.4 370.752   1
   1  -1   2 64501.0 560.845   2
  -1  -1  -2 63918.0 557.167 149
   1  -1   2 65721.2 471.060 140
  -1  -1  -2 65189.6 550.062 143
   1  -1   2 67015.0 460.862 149
  -1  -1  -2 61880.3 517.636 146
  -1  -1  -2 62386.5 522.757 150
  -1  -1  -2 67348.1 574.288 153
  -1  -1  -2 63120.5 535.725 155
  -1  -1  -2 62819.0 531.857 161
   1  -1   2 67319.3 486.631 161
   1  -1   2 62959.7 418.514 153
  -1  -1  -2 65032.3 530.789 154
   1  -1   3 189655. 982.675 161
  -1  -1  -3 181456. 1061.30 153
  -1  -1  -3 179356. 1005.00 161
  -1  -1  -3 180677. 1005.02 155
  -1  -1  -3 177626. 990.048 150
   1  -1   3 183027. 942.433 158
  -1  -1  -3 183593. 1011.04 154
   1  -1   3 184123. 941.241 140
  -1  -1  -3 177298. 1044.45 149
  -1  -1  -3 179648. 1020.89 143
  -1  -1  -3 178362. 989.129 146
   1  -1   3 180733. 1059.20   2
  -1  -1  -3 185553. 1045.64  15
   1  -1   3 181960. 1093.06   4
  -1  -1  -3 173637. 839.406   1
   1  -1   3 183500. 959.184 137
  -1  -1  -3 180400. 1019.34 138
   1  -1   3 178056. 964.309 103
   1  -1   3 183677. 1037.38 112
   1  -1   3 181954. 976.383  96
  -1  -1  -4 53779.3 625.462 150
  -1  -1  -4 54101.3 622.160 161
  -1  -1  -4 55767.9 604.962 152
  -1  -1  -4 54005.0 623.277 155
   1  -1   4 54455.1 606.332 158
   1  -1   4 56194.6 570.542 153
  -1  -1  -4 53581.1 660.236 153
   1  -1   4 55110.3 632.843 161
  -1  -1  -4 52939.9 630.608 154
  -1  -1  -4 53347.8 621.140 159
   1  -1   4 54069.0 607.256 140
  -1  -1  -4 53737.9 635.413 143
  -1  -1  -4 52930.9 649.051 149
  -1  -1  -4 54140.4 619.720 141
  -1  -1  -4 53652.3 617.809 146
   1  -1   4 54578.9 667.380   4
  -1  -1  -4 51960.7 639.435  12
  -1  -1  -4 53650.6 573.507   1
   1  -1   4 53990.2 655.740   2
  -1  -1  -4 54348.8 639.442  15
  -1  -1  -4 53544.4 626.164 138
   1  -1   4 54727.3 618.831 137
   1  -1   4 56855.9 533.754 103
   1  -1   4 54798.7 626.770 112
   1  -1   4 56331.8 534.070  96
  -1  -1  -5 166672. 1235.89 161
  -1  -1  -5 172537. 1298.66 154
   1  -1   5 168757. 1153.66 153
  -1  -1  -5 163787. 1256.11 150
  -1  -1  -5 165753. 1237.69 155
  -1  -1  -5 166785. 1238.80 159
  -1  -1  -5 172610. 1207.21 152
   1  -1   5 169090. 1237.64 158
  -1  -1  -5 173033. 1140.03 145
  -1  -1  -5 165110. 1224.40 144
   1  -1   5 174178. 1243.54 140
  -1  -1  -5 167555. 1272.04 143
  -1  -1  -5 166619. 1231.83 146
  -1  -1  -5 168015. 1227.98 141
  -1  -1  -5 170694. 1315.21 149
   1  -1   5 171344. 1285.29  24
  -1  -1  -5 170767. 1263.55  22
  -1  -1  -5 170046. 1268.08  15
   1  -1   5 170711. 1295.97   2
  -1  -1  -5 162455. 1151.22   1
   1  -1   5 169435. 1311.58   4
  -1  -1  -5 167483. 1040.68 114
  -1  -1  -5 159744. 1205.46 139
  -1  -1  -5 163322. 1240.01 138
   1  -1   5 172309. 1225.84 137
   1  -1   5 157668. 1280.22 111
   1  -1   5 172942. 1230.49 112
   1  -1   5 183051. 919.444 103
  -1  -1  -6 737071. 2645.44 145
   1  -1   6 752092. 2888.68 140
  -1  -1  -6 709999. 2870.64 144
  -1  -1  -6 740824. 2887.40 141
  -1  -1  -6 742955. 2929.79 146
  -1  -1  -6 730349. 2973.23 143
  -1  -1  -6 756242. 2817.15 152
  -1  -1  -6 726461. 2908.67 155
  -1  -1  -6 708968. 2874.20 161
  -1  -1  -6 743762. 2993.44 150
   1  -1   6 732842. 2711.76 153
  -1  -1  -6 718020. 2899.03 159
  -1  -1  -6 763086. 3029.73 154
   1  -1   6 756001. 2877.28 158
  -1  -1  -6 753325. 2343.11 114
  -1  -1  -6 706497. 2828.74 139
  -1  -1  -6 729977. 2918.61 138
   1  -1   6 745168. 2778.73 137
   1  -1   6 707431. 2960.43 111
  -1  -1  -6 746030. 2742.55 108
   1  -1   6 714642. 2748.87 112
  -1  -1  -6 757680. 2948.98  22
   1  -1   6 718596. 2838.30   4
  -1  -1  -6 741831. 2113.72  25
  -1  -1  -6 737014. 2917.37  15
  -1  -1  -6 721403. 2668.92   1
  -1  -1  -6 727570. 2678.31   8
   1  -1   6 747259. 2991.83   2
   1  -1   6 741795. 2956.21  24
  -1  -1  -6 758477. 2868.23  23
  -1  -1  -7 235374. 1623.92 145
  -1  -1  -7 233548. 1766.78 141
  -1  -1  -7 232796. 1764.50 144
   1  -1   7 231999. 1717.39 140
  -1  -1  -7 239854. 1840.80 147
  -1  -1  -7 234473. 1754.25 146
  -1  -1  -7 232586. 1776.30 155
  -1  -1  -7 243582. 1817.71 150
   1  -1   7 235182. 1669.44 153
  -1  -1  -7 232349. 1722.58 152
  -1  -1  -7 236103. 1780.07 161
  -1  -1  -7 236663. 1786.55 159
   1  -1   7 230524. 1713.27 158
  -1  -1  -7 223728. 1729.53 139
  -1  -1  -7 232325. 1280.12 124
  -1  -1  -7 227817. 1773.73 138
   1  -1   7 235810. 1681.70 137
   1  -1   7 224481. 1792.99 111
  -1  -1  -7 239486. 1668.00 108
   1  -1   7 225818. 1659.92 112
  -1  -1  -7 235338. 1637.52   8
  -1  -1  -7 231313. 1723.95  23
   1  -1   7 239528. 1707.94   4
  -1  -1  -7 226741. 1266.23  25
  -1  -1  -7 225771. 1749.38  22
   1  -1   7 233972. 1796.52  24
  -1  -1  -7 228446. 1765.43  15
  -1  -1  -7 243095. 1698.02   1
   1  -1   8 8442.61 362.362  24
   1  -1   8 8635.62 343.326   4
  -1  -1  -8 8188.71 322.966   8
  -1  -1  -8 7913.14 341.487  23
  -1  -1  -8 7864.09 345.850  22
  -1  -1  -8 8485.89 362.076 144
  -1  -1  -8 8424.48 329.718 145
   1  -1   8 8308.70 345.850 140
  -1  -1  -8 8232.26 365.724 147
  -1  -1  -8 8493.88 355.175 146
  -1  -1  -8 8424.99 360.099 141
   1  -1   8 8405.04 359.219 161
  -1  -1  -8 8028.77 351.533 161
  -1  -1  -8 8260.91 354.231 155
  -1  -1  -8 8793.78 368.906 150
  -1  -1  -8 8093.11 344.843 152
   1  -1   8 8290.84 332.180 153
  -1  -1  -8 8472.74 359.583 159
   1  -1   8 8468.31 349.397 158
  -1  -1  -8 7516.76 340.829 139
  -1  -1  -8 7853.94 353.149 138
   1  -1   8 7882.07 334.685 137
   1  -1   8 7854.39 357.348 111
   1  -1   8 7927.60 329.657 112
  -1  -1  -8 8135.64 328.308 108
  -1  -1  -8 8234.32 252.126  33
  -1  -1  -9 8808.38 375.383  23
   1  -1   9 10135.3 395.077   4
   1  -1   9 9464.52 400.315  24
   1  -1   9 9501.01 394.330 140
  -1  -1  -9 9380.78 374.705 145
  -1  -1  -9 9654.97 405.787 144
  -1  -1  -9 9661.25 406.223 141
  -1  -1  -9 9751.94 404.970 146
  -1  -1  -9 9251.51 395.907 148
  -1  -1  -9 9687.35 419.697 147
  -1  -1  -9 9124.32 394.213 159
  -1  -1  -9 9299.90 387.368 152
   1  -1   9 9475.04 372.934 153
  -1  -1  -9 9009.67 392.746 155
  -1  -1  -9 8886.30 390.654 161
  -1  -1  -9 11066.7 437.363 150
   1  -1   9 9359.45 389.491 158
   1  -1   9 9306.45 401.418 161
   1  -1   9 9258.26 385.803 137
  -1  -1  -9 8447.22 381.558 139
  -1  -1  -9 9155.29 400.804 138
  -1  -1  -9 9229.69 367.622 108
   1  -1   9 9330.13 377.122 112
   1  -1   9 8591.08 395.206 111
  -1  -1  -9 9257.65 282.944  33
  -1  -1  -9 8928.57 276.839  35
  -1  -1 -10 19261.7 585.932  23
   1  -1  10 22192.3 608.699   4
   1  -1  10 20165.4 613.655  24
   1  -1  10 20089.6 567.927 153
  -1  -1 -10 19977.9 612.048 155
  -1  -1 -10 19816.5 613.502 159
  -1  -1 -10 19425.3 605.539 161
   1  -1  10 20146.4 625.173 161
   1  -1  10 19481.2 595.733 158
  -1  -1 -10 19281.4 593.353 152
  -1  -1 -10 19934.1 613.033 144
  -1  -1 -10 20939.0 590.103 145
  -1  -1 -10 20082.2 614.027 141
  -1  -1 -10 21279.6 656.215 147
  -1  -1 -10 20262.0 614.796 148
   1  -1  10 19752.5 599.479 140
  -1  -1 -10 21326.6 635.995 146
   1  -1  10 20334.7 608.126 137
  -1  -1 -10 19321.4 611.370 138
   1  -1  10 20460.0 585.618 112
  -1  -1 -10 21954.2 594.664 108
  -1  -1 -10 19248.5 426.174  35
  -1  -1 -10 19787.1 431.833  33
  -1  -1 -11 99489.9 1011.24  35
   1  -1  11 101300. 1029.06  43
   1  -1  11 100816. 1443.24  24
  -1  -1 -11 113165. 1406.63  21
  -1  -1 -11 98646.7 1445.43 161
   1  -1  11 97701.2 1297.99 153
  -1  -1 -11 101924. 1459.70 157
   1  -1  11 99918.4 1468.26 161
  -1  -1 -11 102261. 1462.77 159
   1  -1  11 101574. 1434.04 158
  -1  -1 -11 103554. 1447.53 152
  -1  -1 -11 111387. 1439.64 145
   1  -1  11 100904. 1442.31 140
  -1  -1 -11 102142. 1459.39 144
  -1  -1 -11 113628. 1535.44 146
  -1  -1 -11 102599. 1458.77 148
  -1  -1 -11 109045. 1558.65 147
  -1  -1 -11 99315.4 1435.51 141
  -1  -1 -11 99814.4 1036.59  75
  -1  -1 -11 104466. 1046.60  73
  -1  -1 -11 96358.5 1441.62 138
  -1  -1 -11 101980. 1044.68 133
   1  -1  11 103011. 1446.55 137
   1  -1  11 108682. 1412.21 112
  -1  -1 -11 114587. 1419.46 108
   1  -1  11 99706.5 1049.04  95
   1  -1  11 102558. 1082.08  89
   1  -1  12 75019.4 918.868  43
  -1  -1 -12 73365.2 901.588  35
   1  -1  12 73068.1 1267.89  24
  -1  -1 -12 75514.6 1311.63 161
  -1  -1 -12 75197.1 1308.93 157
   1  -1  12 75387.4 1336.00 161
  -1  -1 -12 75373.1 1228.21 151
   1  -1  12 73619.1 1160.44 153
  -1  -1 -12 77328.1 1317.95 152
  -1  -1 -12 76894.9 1326.33 159
  -1  -1 -12 76064.1 1307.30 148
   1  -1  12 73831.8 1285.74 140
   1  -1  12 76039.6 1270.77 149
  -1  -1 -12 75530.4 1306.07 141
  -1  -1 -12 74611.6 1299.61 144
  -1  -1 -12 78895.8 1386.48 147
  -1  -1 -12 82224.4 1362.51 146
  -1  -1 -12 74563.1 914.925  73
  -1  -1 -12 74692.7 919.741  75
   1  -1  12 74386.3 916.178  64
   1  -1  12 75366.7 917.280  60
  -1  -1 -12 73013.4 1311.10 138
   1  -1  12 75819.9 1297.16 137
  -1  -1 -12 74221.3 924.875 133
   1  -1  12 83202.8 1269.64 112
   1  -1  12 73984.1 936.415  95
   1  -1  12 73621.9 947.164  89
  -1  -1 -13 15679.8 616.372  14
   1  -1  13 15682.7 598.378  24
   1  -1  13 15424.4 623.571 161
  -1  -1 -13 15627.1 613.049 152
   1  -1  13 15072.1 597.303 140
  -1  -1 -13 15547.6 637.284 147
  -1  -1 -13 14768.7 607.723 138
   1  -1  13 15161.4 598.812 137
  -1  -1 -13 15340.8 424.161 133
  -1  -1 -13 15106.8 428.988  75
   1  -1  13 15079.4 418.555  64
  -1  -1 -13 15219.1 420.146  73
   1  -1  13 16033.8 430.334  60
   1  -1  13 14911.6 426.923  95
  -1  -1 -13 15430.3 435.438  79
   1  -1  13 15198.1 444.719  89
  -1  -1 -13 14645.8 412.944  35
   1  -1  13 16433.2 453.521  54
  -1  -1 -14 1275.51 177.923  14
   1  -1  14 1008.17 154.614  24
   1  -1  14 1338.98 132.542  54
  -1  -1 -14 1163.16 120.277  75
   1  -1  14 1195.53 121.366  60
   1  -1  14 1221.36 130.469  68
  -1  -1 -14 1258.93 123.000  73
  -1  -1 -14 1091.62 119.590  87
   1  -1  14 1087.96 119.648  89
   1  -1  14 1422.99 134.052  95
  -1  -1 -14 1179.33 126.496  79
   1  -1  15 6600.02 270.519  60
  -1  -1 -15 6876.98 272.487  73
   1  -1  15 6166.97 280.450  68
   1  -1  15 6820.94 282.916  54
  -1  -1 -15 6563.02 271.509  87
  -1  -1 -15 6758.46 281.212  79
   1  -1  15 6257.27 267.648  95
   1  -1  15 6160.08 272.032  89
   1  -1  15 6588.74 378.661  24
   1  -1  15 6357.86 279.596  46
   1  -1  16 3265.21 181.662  54
  -1  -1 -16 3148.67 174.730  73
   1  -1  16 3118.50 191.182  68
   1  -1  16 3164.24 172.929  60
  -1  -1 -16 2506.26 157.088  87
  -1  -1 -16 2839.08 175.494  79
   1  -1  16 2907.15 171.158  95
   1  -1  16 3042.06 183.891  46
   1  -1  17 10547.1 287.378  54
   1  -1  17 10990.4 289.274  56
  -1  -1 -17 10963.5 306.556  74
   1  -1  17 10080.7 309.209  68
   1  -1  17 9723.03 279.487  95
  -1  -1 -17 10243.6 285.111  87
  -1  -1 -17 10139.1 297.057  79
   1  -1  17 9944.00 299.844  46
  -1  -1 -18 1304.65 92.3667  74
   1  -1  18 1306.47 100.364  68
  -1  -1 -18 1140.69 81.0681  87
  -1  -1 -18 1276.68 95.1204  79
   1  -1  18 1359.06 96.9099  46
   1  -1  19 4894.45 145.557  68
  -1  -1 -19 5046.14 138.627  79
  -1   0  19 3071.54 130.453  68
   1   0 -19 2826.21 107.763  74
   1   0 -19 2890.59 107.511  87
  -1   0  19 2823.38 109.509  46
  -1   0  18 210.599 51.2156  68
   1   0 -18 265.893 51.1327  74
  -1   0  18 108.750 37.7083  60
   1   0 -18 232.696 46.0738  87
   1   0 -18 186.422 50.0541  79
  -1   0  18 163.646 34.9791  46
   1   0 -17 34.1715 32.3058  74
  -1   0  17 93.0937 46.8058  60
   1   0 -17 27.7005 38.1739  87
   1   0 -17-16.1782 42.7787  79
   1   0 -16 1757.43 140.534  74
  -1   0  16 1455.50 131.076  60
  -1   0  16 1806.98 132.551  95
   1   0 -16 1525.89 131.538  87
   1   0 -16 1480.20 135.114  79
  -1   0  16 1539.99 188.305  24
  -1   0  16 1626.60 135.904  43
   1   0 -15 195.743 59.8817  74
  -1   0  15 265.293 66.7226  60
   1   0 -15 282.875 67.5124  87
  -1   0  15 391.048 69.0063  95
   1   0 -15 278.601 61.8808  79
  -1   0  15 310.876 73.3671  43
  -1   0  15 298.408 102.661  24
   1   0 -15 264.395 70.5657  14
  -1   0  14 48439.5 1061.57  24
   1   0 -14 46235.1 1065.34  14
  -1   0  14 51718.9 758.413  95
   1   0 -14 46785.9 760.677  79
   1   0 -14 47810.1 756.810  87
  -1   0  14 47722.9 760.218  60
   1   0 -14 53359.5 754.481  61
   1   0 -14 47282.9 763.423  74
  -1   0  14 52206.9 1070.70 112
  -1   0  14 49825.1 1068.21 111
  -1   0  14 47238.2 750.343  43
  -1   0  13 40636.8 688.464  43
  -1   0  13 38817.5 657.012  48
  -1   0  13 46088.5 684.080  29
  -1   0  13 38854.7 940.149  24
   1   0 -13 39105.0 962.583  14
  -1   0  13 41368.0 990.006 158
   1   0 -13 41033.6 882.076 151
   1   0 -13 41511.7 1002.08 157
   1   0 -13 39021.2 690.485 156
   1   0 -13 41218.6 998.864 159
  -1   0  13 42094.3 1033.87 153
  -1   0  13 42279.5 1035.38 161
  -1   0  13 41430.6 991.420 140
   1   0 -13 41836.8 1008.54 142
   1   0 -13 40808.2 993.876 144
   1   0 -13 40927.2 1003.44 141
   1   0 -13 40931.2 1005.01 147
   1   0 -13 41113.8 968.029 148
   1   0 -13 41189.7 1001.89 146
   1   0 -13 43331.1 675.849  61
   1   0 -13 39557.0 681.367  73
  -1   0  13 40225.6 690.541  60
   1   0 -13 40124.5 976.007 139
   1   0 -13 40295.5 988.777 138
  -1   0  13 40217.8 989.658 137
  -1   0  13 43578.3 679.385 119
   1   0 -13 42348.7 986.630 122
  -1   0  13 42112.6 956.477 111
  -1   0  13 42042.8 955.539 112
   1   0 -13 40624.9 992.886 107
   1   0 -13 40035.6 692.077  79
   1   0 -13 42126.3 700.760  87
  -1   0  13 43401.7 688.645  95
  -1   0  12 105958. 1064.62  40
  -1   0  12 117831. 1064.44  29
  -1   0  12 110276. 1097.65  43
  -1   0  12 103947. 1038.43  48
   1   0 -12 106616. 1535.23  14
  -1   0  12 107680. 1517.95  24
   1   0 -12 107412. 1380.38 151
   1   0 -12 110580. 1580.69 157
  -1   0  12 109710. 1611.25 161
   1   0 -12 102603. 1126.29 156
   1   0 -12 109617. 1570.00 159
   1   0 -12 118615. 1583.67 152
  -1   0  12 105503. 1521.81 158
   1   0 -12 108902. 1517.67 148
   1   0 -12 109159. 1576.80 142
   1   0 -12 108030. 1564.46 147
  -1   0  12 105858. 1535.29 140
   1   0 -12 109902. 1573.59 146
   1   0 -12 108479. 1564.34 144
   1   0 -12 108822. 1560.68 141
  -1   0  12 111305. 1110.88  60
   1   0 -12 109509. 1092.18  73
  -1   0  12 103256. 1521.36 137
   1   0 -12 108776. 1567.31 138
   1   0 -12 107089. 1533.01 139
   1   0 -12 110580. 1585.35 107
  -1   0  12 111558. 1506.69 112
  -1   0  12 110522. 1495.31 111
  -1   0  12 107656. 1093.63  89
  -1   0  12 108928. 1063.14  95
   1   0 -12 111468. 1104.14  87
   1   0 -12 107935. 1099.87  79
   1   0 -11 3693.90 276.811  14
  -1   0  11 3284.56 256.514  24
  -1   0  11 3374.15 263.089 140
   1   0 -11 3344.42 255.371 148
   1   0 -11 3173.36 256.422 144
   1   0 -11 3319.45 266.342 147
   1   0 -11 3339.23 261.729 146
   1   0 -11 2971.28 245.806 141
   1   0 -11 3479.75 268.739 159
   1   0 -11 3445.02 240.533 151
   1   0 -11 3350.95 263.468 157
   1   0 -11 3125.40 194.081 156
  -1   0  11 3165.24 252.884 158
   1   0 -11 3430.28 258.714 152
   1   0 -11 3228.34 256.726 138
   1   0 -11 3568.14 271.136 139
  -1   0  11 3168.45 254.457 137
  -1   0  11 2091.68 198.125 112
   1   0 -11 4195.38 264.510 108
  -1   0  11 3525.50 256.197 111
  -1   0  11 3542.81 179.797  29
  -1   0  11 3204.00 180.410  40
   1   0 -10 2656.54 223.692  14
  -1   0  10 2599.56 217.201  24
  -1   0  10 3216.03 241.003 140
   1   0 -10 5365.51 311.518 144
   1   0 -10 2701.92 221.293 141
   1   0 -10 2704.96 223.714 147
   1   0 -10 2438.52 212.385 146
   1   0 -10 2764.65 221.130 148
   1   0 -10 5590.64 320.748 157
   1   0 -10 2763.17 203.839 151
   1   0 -10 2870.25 232.829 150
   1   0 -10 2677.74 171.368 156
   1   0 -10 5648.68 321.645 159
   1   0 -10 2683.13 215.548 152
  -1   0  10 3333.24 244.028 158
   1   0 -10 2875.90 230.228 138
   1   0 -10 2551.36 215.431 139
  -1   0  10 2933.88 203.111 123
  -1   0  10 2633.17 220.666 137
  -1   0  10 2616.01 211.401 111
  -1   0  10 2287.29 184.377 106
  -1   0  10 2564.29 211.762 112
   1   0 -10 2054.67 173.356 108
  -1   0  10 2862.16 154.476  29
  -1   0   9 4008.36 253.642  24
   1   0  -9 4130.65 226.541  21
   1   0  -9 3819.85 251.259  14
   1   0  -9 4058.47 248.815 148
   1   0  -9 4248.27 233.150 145
   1   0  -9 3998.45 253.560 141
  -1   0   9 4199.39 257.388 140
   1   0  -9 4251.25 265.380 147
   1   0  -9 4126.33 258.454 146
   1   0  -9 3924.48 251.808 144
   1   0  -9 4164.27 262.306 157
   1   0  -9 4260.74 260.688 159
   1   0  -9 3882.45 226.097 151
   1   0  -9 4051.52 259.352 150
  -1   0   9 3919.27 248.591 158
   1   0  -9 4194.32 250.242 152
   1   0  -9 3949.11 198.984 156
   1   0  -9 4048.45 255.566 138
   1   0  -9 3882.46 246.660 139
  -1   0   9 4210.70 234.374 123
  -1   0   9 3913.69 251.238 137
  -1   0   9 4094.52 248.069 112
   1   0  -9 4025.55 229.480 108
  -1   0   9 3730.02 234.697 111
  -1   0   9 4073.52 174.923  29
   1   0  -8-19.4403 41.8147  14
   1   0  -8 247.986 76.7024 146
   1   0  -8 37.3445 39.3251 148
   1   0  -8 62.7766 41.7343 145
   1   0  -8 115.059 55.6893 144
  -1   0   8 93.2535 51.1314 140
   1   0  -8 63.1489 54.8488 147
   1   0  -8 84.8455 52.1550 150
   1   0  -8 103.470 54.6084 141
  -1   0   8 66.7108 48.2238 158
   1   0  -8 72.3506 52.8103 157
   1   0  -8 135.558 54.5847 161
   1   0  -8 85.1101 56.3884 152
   1   0  -8 67.4091 42.6330 156
   1   0  -8 47.4883 44.0444 151
   1   0  -8 118.385 46.7570 159
  -1   0   8 43.2050 52.9845 137
  -1   0   8 23.4412 41.0053 123
   1   0  -8 23.1592 56.8948 139
   1   0  -8 9.18330 45.1152 138
   1   0  -8-14.6087 40.5607 108
  -1   0   8 105.316 46.7747 111
   1   0  -8 193.575 40.8867 109
  -1   0   8 27.6285 47.4110 112
  -1   0   8 22.1328 25.4023  29
   1   0  -7 54846.2 814.164 147
  -1   0   7 53740.4 791.722 140
   1   0  -7 56774.6 827.943 144
   1   0  -7 54768.5 808.399 146
   1   0  -7 56227.4 729.692 145
   1   0  -7 56520.2 815.005 141
   1   0  -7 54933.0 790.289 148
   1   0  -7 56119.5 820.934 157
   1   0  -7 55808.8 818.487 161
   1   0  -7 55526.8 741.533 151
   1   0  -7 55617.5 817.743 159
   1   0  -7 54865.3 651.247 156
   1   0  -7 55476.4 826.598 150
  -1   0   7 54584.4 800.864 158
   1   0  -7 56488.4 795.444 152
   1   0  -7 56881.3 823.014 138
   1   0  -7 56865.5 812.576 139
  -1   0   7 55941.7 818.575 137
  -1   0   7 54488.4 767.370 123
  -1   0   7 54083.1 762.354 111
  -1   0   7 62685.8 860.464 112
   1   0  -7 54479.7 728.205 108
   1   0  -7 57237.8 634.077 109
  -1   0   7 55165.3 819.872  24
   1   0  -7 53297.7 808.031  14
  -1   0   7 59502.5 602.153   4
   1   0  -7 56827.5 725.889  21
   1   0  -6 326129. 1802.09 141
   1   0  -6 334243. 1635.33 145
  -1   0   6 318733. 1790.33 140
   1   0  -6 339771. 1817.64 148
   1   0  -6 331002. 1847.37 147
   1   0  -6 328970. 1844.17 146
   1   0  -6 336099. 1853.86 144
   1   0  -6 332416. 1862.32 157
   1   0  -6 331573. 1674.82 151
   1   0  -6 340267. 1866.46 159
   1   0  -6 337352. 1857.00 161
   1   0  -6 334477. 1770.00 152
  -1   0   6 326265. 1801.58 158
   1   0  -6 333597. 1479.66 156
   1   0  -6 325802. 1853.33 150
   1   0  -6 333366. 1826.58 139
  -1   0   6 331438. 1833.33 137
  -1   0   6 336890. 1802.41 123
   1   0  -6 336355. 1835.84 138
   1   0  -6 324546. 1640.80 108
   1   0  -6 340584. 1411.65 109
  -1   0   6 317350. 1705.47 111
  -1   0   6 333554. 1862.90 112
  -1   0   6 333832. 1885.75  24
   1   0  -6 330331. 1899.52   1
   1   0  -6 320718. 1856.40  14
  -1   0   6 329339. 1611.01   6
  -1   0   6 340797. 1304.88   4
   1   0  -5 1244.53 90.9210 145
   1   0  -5 1208.99 107.673 144
   1   0  -5 1127.24 104.514 148
  -1   0   5 1204.91 107.409 140
   1   0  -5 1291.51 109.829 141
   1   0  -5 1207.42 105.218 147
   1   0  -5 1209.41 107.101 146
   1   0  -5 1080.05 100.445 161
   1   0  -5 1145.29 81.5068 156
   1   0  -5 1168.67 104.914 157
  -1   0   5 1149.45 102.966 158
   1   0  -5 1183.15 95.1334 151
   1   0  -5 997.793 101.193 159
   1   0  -5 1219.62 110.351 150
   1   0  -5 1176.64 106.405 154
   1   0  -5 1259.51 101.282 152
   1   0  -5 1180.71 103.457 139
  -1   0   5 1264.92 108.749 137
   1   0  -5 1192.46 103.530 138
  -1   0   5 1380.05 104.160 111
   1   0  -5 1138.34 88.4248 108
   1   0  -5 1276.01 77.4957 109
   1   0  -5 1239.75 103.760  14
  -1   0   5 1228.77 96.2714   6
  -1   0   5 1440.40 75.3494   4
  -1   0   5 1195.40 106.565  16
   1   0  -5 1193.12 107.768   1
   1   0  -4 114921. 896.917 144
  -1   0   4 108849. 864.480 140
   1   0  -4 114627. 729.072 145
   1   0  -4 113897. 847.366 148
   1   0  -4 112036. 867.311 141
   1   0  -4 110172. 893.757 150
   1   0  -4 112845. 895.722 159
   1   0  -4 113280. 758.196 151
   1   0  -4 112134. 656.032 156
   1   0  -4 112278. 895.242 161
   1   0  -4 110942. 894.476 154
   1   0  -4 112568. 805.466 152
  -1   0   4 109404. 867.158 158
   1   0  -4 113347. 882.527 138
  -1   0   4 112784. 881.092 137
   1   0  -4 112418. 871.958 139
  -1   0   4 113345. 811.766 111
   1   0  -4 115378. 746.177 108
   1   0  -4 114283. 616.254 109
  -1   0   4 112241. 843.779   6
  -1   0   4 114013. 555.338   4
  -1   0   4 112635. 861.106  16
   1   0  -4 112170. 883.812   1
   1   0  -3 277.687 31.6685 145
   1   0  -3 379.938 47.2978 141
  -1   0   3 296.665 44.4183 140
   1   0  -3 389.112 44.5447 148
   1   0  -3 302.922 44.6420 144
  -1   0   3 257.017 41.7051 158
   1   0  -3 263.153 44.8358 154
   1   0  -3 318.450 38.8574 152
   1   0  -3 280.492 29.2890 156
   1   0  -3 294.990 45.3197 161
   1   0  -3 340.760 38.0190 151
   1   0  -3 275.037 44.1243 159
   1   0  -3 449.125 52.4867 139
   1   0  -3 515.328 55.8239 138
  -1   0   3 559.389 58.4477 137
   1   0  -3 354.514 37.6438 108
  -1   0   3 303.780 41.8991  16
  -1   0   3 784.875 68.2049   6
   1   0  -3 233.710 39.5418   1
  -1   0   3 371.228 24.8969   4
   1   0  -2 41033.8 389.793 146
   1   0  -2 41579.3 361.168 147
   1   0  -2 41593.9 369.499 144
   1   0  -2 40257.1 344.881 141
  -1   0   2 39801.0 355.182 140
   1   0  -2 40080.4 330.439 148
   1   0  -2 41125.7 261.434 145
   1   0  -2 41813.7 370.824 161
   1   0  -2 40740.1 312.218 152
   1   0  -2 42038.0 292.647 151
   1   0  -2 41555.7 369.203 157
   1   0  -2 42009.4 369.933 159
   1   0  -2 41687.6 211.221 156
  -1   0   2 38443.1 350.581 158
   1   0  -2 41522.4 391.257 115
   1   0  -2 41481.7 391.349 121
   1   0  -2 41289.5 376.067 139
   1   0  -2 41454.2 379.347 138
  -1   0   2 41172.9 381.108 137
   1   0  -2 41352.1 328.217 108
   1   0  -2 37659.4 363.207   1
  -1   0   2 39514.7 365.058   1
   1   0  -1 31417.4 223.841 144
   1   0  -1 31195.8 198.289 148
  -1   0   1 30806.7 219.370 140
   1   0  -1 31655.1 212.561 141
   1   0  -1 31001.7 220.450 147
   1   0  -1 31675.3 238.802 146
   1   0  -1 31822.6 224.384 157
   1   0  -1 30895.3 223.289 159
  -1   0   1 30423.2 218.433 158
   1   0  -1 31520.0 245.092 150
  -1   0   1 31586.1 233.632 138
   1   0  -1 31462.1 348.825 121
   1   0  -1 31120.5 346.956 115
  -1   0   1 30983.5 232.144 137
   1   0  -1 30203.9 195.132 122
   1   0  -1 31244.1 231.177 139
   1   0  -1 30470.3 256.278 108
   1   0  -1 28283.5 254.540   1
   1   0  -1 32051.8 179.989   4
   1   0  -1 30701.3 276.160   3
  -1   0   1 29750.1 257.219   1
  -1   0   1 29932.9 212.927  10
   1   0   0 56347.7 198.720 139
   1   0   0 56685.2 367.181   4
   1   0   0 55815.7 300.873   2
  -1   0   0 56192.0 208.819 143
  -1   0  -1 12034.9 147.816 146
  -1   0  -1 11768.0 140.026 143
  -1   0  -1 11823.6 133.679 141
   1   0   1 11864.0 137.752 142
  -1   0  -1 11472.1 138.106 149
   1   0   1 11950.7 138.268 140
  -1   0  -1 11684.1 138.996 161
   1   0   1 11369.2 110.057 153
  -1   0  -1 11848.7 140.392 155
  -1   0  -1 11861.8 140.089 159
   1   0   1 11881.2 150.477 154
   1   0   1 11817.8 139.071 158
   1   0   1 13219.5 223.000 115
   1   0   1 13077.5 221.157 121
  -1   0  -1 11203.7 131.285 139
  -1   0  -1 11331.7 133.244 138
   1   0   1 11673.8 134.777 137
   1   0   1 12101.8 138.979 107
   1   0   1 11761.1 198.258   2
  -1   0  -1 12005.5 156.777   7
  -1   0  -1 11233.9 172.339   5
  -1   0  -2 447023. 1246.04 144
  -1   0  -2 459124. 1265.56 149
   1   0   2 438940. 1225.26 140
  -1   0  -2 441580. 1252.00 143
  -1   0  -2 455428. 1196.42 141
  -1   0  -2 434248. 1230.53 146
   1   0   2 431237. 1215.79 142
  -1   0  -2 448426. 1249.45 161
  -1   0  -2 443619. 1248.45 159
  -1   0  -2 443199. 1077.31 152
  -1   0  -2 431939. 1229.09 150
  -1   0  -2 434255. 1242.16 155
  -1   0  -2 450754. 1248.56 153
   1   0   2 427278. 1225.38 158
   1   0   2 426606. 1232.85 121
  -1   0  -2 452952. 1202.84 138
   1   0   2 425810. 1229.02 115
   1   0   2 459002. 1209.00 137
  -1   0  -2 450166. 1180.94 139
   1   0   2 430804. 1218.47 107
   1   0   2 449502. 1500.22   2
  -1   0  -2 464115. 1303.62  12
  -1   0  -3 32679.6 409.032 141
  -1   0  -3 32859.0 420.611 144
  -1   0  -3 33894.0 436.214 143
   1   0   3 33077.0 414.434 140
   1   0   3 33608.1 413.591 142
  -1   0  -3 32667.9 411.328 146
  -1   0  -3 31946.2 378.014 152
  -1   0  -3 31872.4 408.199 150
  -1   0  -3 32774.1 419.608 155
  -1   0  -3 32898.4 419.912 161
  -1   0  -3 32497.4 417.208 159
  -1   0  -3 32971.0 408.873 154
   1   0   3 32474.7 413.864 158
   1   0   3 33297.3 332.815 121
  -1   0  -3 33135.1 411.986 138
   1   0   3 34008.3 416.094 137
  -1   0  -3 33450.7 407.744 139
   1   0   3 33533.1 333.503 115
   1   0   3 34073.7 202.044 106
   1   0   3 33757.6 415.928 107
  -1   0  -3 32937.9 406.700  12
   1   0   4 10606.9 270.141 140
  -1   0  -4 9854.48 262.239 144
  -1   0  -4 10301.6 266.153 141
  -1   0  -4 9759.78 268.734 147
  -1   0  -4 10160.9 259.235 146
  -1   0  -4 9894.18 259.157 150
  -1   0  -4 10104.9 265.844 155
  -1   0  -4 10239.1 266.514 159
  -1   0  -4 10245.2 260.107 154
  -1   0  -4 10224.1 266.441 161
   1   0   4 9849.45 258.994 158
  -1   0  -4 10152.4 269.438 138
  -1   0  -4 10142.0 265.962 139
   1   0   4 10207.5 268.326 137
   1   0   4 10486.0 292.077 111
   1   0   4 10165.1 144.150 106
  -1   0  -4 10085.9 267.435  15
   1   0   4 10238.4 284.954   4
  -1   0  -4 10438.6 278.468   8
  -1   0  -5 7917.26 238.258 145
  -1   0  -5 7842.95 259.086 144
   1   0   5 7897.90 256.376 140
  -1   0  -5 7992.81 260.656 141
  -1   0  -5 7645.87 249.234 146
  -1   0  -5 8372.88 272.306 147
  -1   0  -5 8412.06 261.752 152
  -1   0  -5 7929.99 261.099 159
  -1   0  -5 7937.31 258.190 155
  -1   0  -5 7944.04 256.521 150
  -1   0  -5 7984.94 259.914 161
   1   0   5 8091.26 259.888 158
   1   0   5 8074.97 264.223 137
  -1   0  -5 7936.43 262.406 138
  -1   0  -5 8118.43 262.885 139
  -1   0  -5 8827.47 284.709 108
   1   0   5 7987.01 276.055 111
   1   0   5 7794.78 151.515 106
   1   0   5 8132.24 234.339 112
  -1   0  -5 8042.87 272.632   8
  -1   0  -5 8284.49 276.541  22
  -1   0  -5 7575.57 262.481  15
   1   0   5 7976.63 268.724   4
  -1   0  -6 597491. 2412.02 146
  -1   0  -6 623940. 2332.87 145
  -1   0  -6 601471. 2535.48 147
  -1   0  -6 601699. 2463.85 141
  -1   0  -6 609274. 2491.56 148
  -1   0  -6 602311. 2456.52 144
   1   0   6 607618. 2434.02 140
  -1   0  -6 617830. 2433.89 152
  -1   0  -6 615831. 2469.69 150
  -1   0  -6 610877. 2477.72 159
  -1   0  -6 597586. 2451.10 155
  -1   0  -6 605722. 2453.37 161
   1   0   6 599295. 2419.34 158
  -1   0  -6 609011. 2482.16 138
  -1   0  -6 599295. 2444.56 139
   1   0   6 615704. 2519.34 137
   1   0   6 621210. 2225.45 112
   1   0   6 615867. 1513.66 106
   1   0   6 585564. 2558.90 111
  -1   0  -6 596362. 2539.34 108
  -1   0  -6 600988. 2521.62   8
   1   0   6 608657. 2492.56   4
  -1   0  -6 586971. 2539.37  22
  -1   0  -6 620639. 2611.91  23
  -1   0  -6 586314. 2532.05  15
   1   0   6 613644. 2464.28  24
   1   0   7 24560.2 532.944 140
  -1   0  -7 23131.6 487.734 145
  -1   0  -7 24043.4 534.308 148
  -1   0  -7 24734.8 555.778 147
  -1   0  -7 24296.7 529.233 146
  -1   0  -7 24836.5 541.483 144
  -1   0  -7 24486.8 538.092 141
  -1   0  -7 24379.5 532.525 161
  -1   0  -7 25125.5 544.577 150
  -1   0  -7 25211.7 543.715 159
  -1   0  -7 24537.8 535.522 155
   1   0   7 24773.3 535.338 158
  -1   0  -7 25803.0 539.296 152
  -1   0  -7 24460.1 539.110 138
  -1   0  -7 24041.9 530.676 139
   1   0   7 24485.7 543.207 137
   1   0   7 24997.4 492.435 112
   1   0   7 23704.1 547.903 111
  -1   0  -7 24029.3 543.527 108
  -1   0  -7 24323.9 557.422  23
  -1   0  -7 23985.1 555.430  22
  -1   0  -7 23233.3 530.596   8
   1   0   7 24501.3 530.717  24
   1   0   7 24828.5 535.359   4
   1   0   8 47378.7 793.330 140
  -1   0  -8 45912.8 743.245 145
  -1   0  -8 43304.5 768.312 141
  -1   0  -8 46453.5 795.421 144
  -1   0  -8 47547.7 803.901 148
  -1   0  -8 47971.3 831.889 147
  -1   0  -8 48174.2 801.512 146
  -1   0  -8 47580.3 803.953 157
   1   0   8 46584.2 789.850 158
  -1   0  -8 45875.6 787.836 161
  -1   0  -8 46613.7 783.924 152
  -1   0  -8 49925.9 827.143 150
  -1   0  -8 47011.1 798.074 159
   1   0   8 46275.1 799.025 137
  -1   0  -8 44620.9 779.295 138
  -1   0  -8 43953.8 768.278 139
  -1   0  -8 47112.9 782.234 109
  -1   0  -8 45759.3 797.288 108
   1   0   8 45789.7 816.765 111
   1   0   8 48383.1 729.849 112
   1   0   8 48789.9 801.164   4
  -1   0  -8 44280.2 805.687  23
  -1   0  -8 47415.4 760.050   9
   1   0   8 45611.3 775.668  24
   1   0   9 17953.6 518.754  24
   1   0   9 19041.4 528.356   4
  -1   0  -9 17419.4 530.279  23
  -1   0  -9 18646.6 495.836   9
  -1   0  -9 17663.4 524.279 144
  -1   0  -9 18719.2 540.162 146
  -1   0  -9 17671.7 495.451 145
  -1   0  -9 17372.3 520.696 141
  -1   0  -9 17796.5 526.902 148
   1   0   9 18025.5 528.125 140
  -1   0  -9 18507.1 554.296 147
  -1   0  -9 17987.1 528.382 157
  -1   0  -9 17443.6 515.438 152
  -1   0  -9 17858.6 529.992 161
  -1   0  -9 18161.3 531.877 159
   1   0   9 16789.1 508.116 158
  -1   0  -9 16622.8 509.227 139
  -1   0  -9 17046.4 521.055 138
   1   0   9 17710.8 530.698 137
  -1   0  -9 17573.8 501.221 109
   1   0   9 16835.5 529.898 111
   1   0   9 18950.7 493.896 112
  -1   0  -9 17333.9 521.637 108
  -1   0  -9 17546.4 366.715  33
  -1   0  -9 17886.2 378.464  35
  -1   0 -10 24186.6 644.711  21
   1   0  10 25798.4 647.231   4
   1   0  10 25005.4 651.112  24
  -1   0 -10 23154.5 646.502  23
  -1   0 -10 25847.9 612.227   9
   1   0  10 23383.1 639.812 140
  -1   0 -10 23330.1 610.612 145
  -1   0 -10 23239.1 644.324 144
  -1   0 -10 23093.3 643.893 148
  -1   0 -10 23472.9 672.647 147
  -1   0 -10 26015.6 674.963 146
  -1   0 -10 23665.4 649.154 141
  -1   0 -10 23543.3 649.735 157
  -1   0 -10 23095.9 614.241 151
  -1   0 -10 23307.2 643.597 159
   1   0  10 23428.0 638.300 158
  -1   0 -10 23478.2 638.068 152
   1   0  10 23163.4 650.130 137
  -1   0 -10 21337.7 613.178 139
  -1   0 -10 22388.9 633.820 138
   1   0  10 25842.7 602.134 112
  -1   0 -10 23698.5 644.846 108
  -1   0 -10 24293.4 618.125 109
   1   0  10 22456.5 645.869 111
  -1   0 -10 23413.6 459.184  35
   1   0  11 215.180 68.3985   4
   1   0  11 167.423 71.9192  24
  -1   0 -11 81.4480 65.8872  21
   1   0  11 239.101 71.3684 158
  -1   0 -11 114.276 44.8495 152
  -1   0 -11 219.968 76.8813 157
  -1   0 -11 127.744 38.2697 151
  -1   0 -11 108.935 60.8756 159
  -1   0 -11 120.627 75.9825 146
  -1   0 -11 191.018 76.5650 147
  -1   0 -11 269.155 80.0539 145
  -1   0 -11 62.2045 54.1339 148
  -1   0 -11 106.550 56.1702 144
   1   0  11 171.398 60.7539 140
  -1   0 -11 117.230 69.1516 141
  -1   0 -11 216.682 76.6518 138
  -1   0 -11 209.167 78.7729 139
   1   0  11 101.657 63.4896 137
  -1   0 -11 190.439 71.6185 108
  -1   0 -11 164.885 63.5000 109
   1   0  11 179.075 85.3277 111
   1   0  12 13822.1 380.894  43
  -1   0 -12 12527.4 365.526  35
   1   0  12 13121.5 522.774  24
  -1   0 -12 13746.9 524.579  21
  -1   0 -12 12936.5 537.380  14
  -1   0 -12 15292.2 580.568 157
   1   0  12 17498.1 617.206 158
   1   0  12 12978.3 498.211 153
  -1   0 -12 14613.2 569.715 159
  -1   0 -12 16912.8 583.606 151
  -1   0 -12 13058.4 534.013 152
  -1   0 -12 10149.3 455.296 145
   1   0  12 18432.3 634.813 140
  -1   0 -12 13942.5 556.477 144
  -1   0 -12 12810.0 534.287 141
  -1   0 -12 13017.9 541.466 148
  -1   0 -12 14228.8 579.431 147
   1   0  12 13279.4 378.755  60
  -1   0 -12 13200.5 377.957  75
   1   0  12 18135.5 447.174  64
  -1   0 -12 13684.1 379.671  73
  -1   0 -12 12870.3 529.413 139
  -1   0 -12 12714.0 533.975 138
  -1   0 -12 13619.6 381.046 133
   1   0  12 12472.5 528.625 137
  -1   0 -12 12730.3 513.384 108
   1   0  12 12370.6 527.234 111
   1   0  12 13337.0 391.868  95
  -1   0 -12 13253.4 393.478  79
   1   0  12 12878.3 392.500  89
  -1   0 -13 15031.1 389.181  32
  -1   0 -13 12972.0 381.986  35
   1   0  13 14369.8 398.510  43
   1   0  13 14081.1 555.799  24
  -1   0 -13 13789.5 571.273  14
  -1   0 -13 14621.4 553.528  21
  -1   0 -13 14069.3 575.482 157
  -1   0 -13 13210.6 475.508 156
   1   0  13 13838.8 518.275 153
  -1   0 -13 13458.0 533.405 151
   1   0  13 13715.7 565.347 158
  -1   0 -13 13387.0 561.895 159
  -1   0 -13 14154.9 577.020 152
   1   0  13 14396.1 596.390 161
  -1   0 -13 13511.2 564.925 144
  -1   0 -13 14522.4 587.609 142
  -1   0 -13 14078.9 575.680 141
  -1   0 -13 13674.8 571.562 148
  -1   0 -13 13779.6 592.727 147
   1   0  13 13815.0 564.907 140
  -1   0 -13 13121.5 561.591 138
   1   0  13 13531.0 570.174 137
   1   0  13 12690.4 548.982 111
  -1   0 -13 13793.6 573.655 107
  -1   0 -13 14239.0 556.923 108
   1   0  13 13351.5 393.289  64
  -1   0 -13 13449.8 391.836  75
   1   0  13 14002.9 396.546  60
  -1   0 -13 14683.2 399.317  73
  -1   0 -13 13237.7 403.980  79
   1   0  13 13107.8 405.922  89
   1   0  13 13027.6 397.234  95
   1   0  14 2026.75 211.707  24
  -1   0 -14 2200.51 234.237  14
   1   0  14 2014.47 153.531  64
  -1   0 -14 2103.66 151.939  73
   1   0  14 2216.38 159.133  60
   1   0  14 2062.95 159.496  95
  -1   0 -14 2033.99 160.481  79
   1   0  14 1876.18 157.637  89
  -1   0 -14 1777.94 149.913  87
   1   0  15 5866.20 249.468  60
   1   0  15 5438.84 243.764  64
  -1   0 -15 5876.18 244.402  73
  -1   0 -15 5349.37 253.646  79
   1   0  15 5272.27 249.764  89
   1   0  15 5356.15 249.512  95
  -1   0 -15 5397.84 251.651  87
  -1   0 -15 5287.18 355.613  14
   1   0  15 5765.33 346.551  24
   1   0  15 5628.53 263.332  54
  -1   0 -16 4845.47 219.084  74
  -1   0 -16 4026.76 196.832  61
   1   0  16 4570.25 206.597  60
   1   0  16 4543.57 231.696  68
   1   0  16 4460.45 214.826  54
  -1   0 -16 4195.35 215.425  79
   1   0  16 4181.28 209.839  95
  -1   0 -16 4157.83 211.231  87
   1   0  17 69.0069 28.1071  60
  -1   0 -17 12.7682 27.6438  61
   1   0  17 124.470 52.3737  68
  -1   0 -17 57.1030 32.4295  74
  -1   0 -17-18.2156 43.8037  87
  -1   0 -17 11.0329 41.4944  79
   1   0  17 16.7011 33.6038  95
   1   0  17 68.8459 42.9271  46
   1   0  17 158.201 40.3896  54
   1   0  18 3749.34 169.851  68
  -1   0 -18 3288.57 131.429  74
  -1   0 -18 3385.33 156.785  79
  -1   0 -18 3329.99 149.284  87
   1   0  18 3584.71 151.821  95
   1   0  18 3345.56 157.592  46
   1   0  19 153.297 32.1159  68
  -1   0 -19 133.556 29.5663  79
  -1   0 -19 153.037 26.4176  87
   1   0  19 65.0554 22.0117  46
   1   1 -19 3136.61 131.635  76
  -1   1  19 3361.46 120.338  60
  -1   1  19 3268.39 135.142  68
   1   1 -19 3148.93 122.208  87
  -1   1  19 3394.91 126.310  46
  -1   1  18 4437.54 177.632  60
   1   1 -18 4408.51 179.453  87
   1   1 -17 914.417 87.9914  61
   1   1 -17 1072.30 94.6536  74
  -1   1  17 1026.74 102.892  60
   1   1 -17 780.821 95.9205  79
   1   1 -17 872.034 96.6493  87
  -1   1  17 1093.47 96.8611  95
  -1   1  17 972.671 93.4142  43
   1   1 -16 10565.3 318.776  61
  -1   1  16 10784.8 339.131  60
   1   1 -16 11286.3 337.944  74
   1   1 -16 10264.9 339.790  79
   1   1 -16 10317.1 335.208  87
  -1   1  16 10910.4 328.070  95
  -1   1  16 10514.0 326.342  43
  -1   1  16 10224.3 460.730  24
   1   1 -15 7808.93 435.482  14
  -1   1  15 7209.26 406.899  24
  -1   1  15 7477.60 295.571  60
   1   1 -15 7644.91 291.656  61
   1   1 -15 8144.76 305.446  74
   1   1 -15 7282.89 299.930  79
  -1   1  15 8015.68 300.667  95
   1   1 -15 7097.76 291.354  87
  -1   1  15 7395.45 415.060 111
  -1   1  15 7486.33 290.681  43
  -1   1  14 4799.17 335.896  24
   1   1 -14 4752.85 344.117  14
   1   1 -14 4578.96 240.388  87
  -1   1  14 4754.81 236.121  95
   1   1 -14 4176.69 231.399  79
   1   1 -14 4877.12 240.896  61
  -1   1  14 4560.74 237.252  60
   1   1 -14 4647.84 236.811  74
  -1   1  14 4659.52 335.710 111
  -1   1  14 4470.90 229.298  48
  -1   1  14 5078.17 245.611  43
  -1   1  13 47244.9 742.002  40
  -1   1  13 48818.5 752.240  43
  -1   1  13 46415.5 728.032  48
   1   1 -13 47739.8 1069.32  14
  -1   1  13 48627.3 1046.40  24
   1   1 -13 48546.5 985.767 151
   1   1 -13 49539.0 1113.21 157
   1   1 -13 47511.9 802.847 156
   1   1 -13 49024.7 1111.07 159
  -1   1  13 48264.6 1072.82 158
   1   1 -13 49603.5 1127.21 147
   1   1 -13 49078.5 1112.34 142
   1   1 -13 48832.5 1111.86 144
   1   1 -13 50671.2 1128.68 141
  -1   1  13 49378.8 1089.38 140
   1   1 -13 49290.0 1084.09 148
   1   1 -13 49356.5 1112.16 146
  -1   1  13 48276.9 757.345  60
   1   1 -13 50306.6 768.315  74
   1   1 -13 49392.6 756.036  61
   1   1 -13 49266.4 1098.44 138
   1   1 -13 49038.2 1088.21 139
   1   1 -13 48275.9 1076.78 122
  -1   1  13 45715.2 1069.95 137
  -1   1  13 53574.1 1053.14 112
   1   1 -13 52488.6 1058.86 108
   1   1 -13 50199.7 1122.83 107
  -1   1  13 48156.5 1046.46 111
  -1   1  13 48902.6 745.044  95
   1   1 -13 47845.8 763.733  87
   1   1 -13 47608.0 764.969  79
  -1   1  12 22728.6 500.237  43
  -1   1  12 25796.1 489.063  29
   1   1 -12 24771.7 487.960  32
  -1   1  12 22406.6 493.071  48
  -1   1  12 22503.5 500.969  40
  -1   1  12 23244.3 705.166  24
   1   1 -12 22326.1 709.768  14
   1   1 -12 22457.3 652.038 151
   1   1 -12 22191.3 726.338 157
   1   1 -12 21909.5 546.169 156
   1   1 -12 21984.5 718.244 159
   1   1 -12 23091.1 716.670 152
  -1   1  12 21653.0 695.206 158
   1   1 -12 21731.6 697.504 148
  -1   1  12 22569.8 711.617 140
   1   1 -12 21539.9 715.627 141
   1   1 -12 22316.8 727.318 142
   1   1 -12 21772.5 712.124 144
   1   1 -12 22348.1 734.645 147
   1   1 -12 22989.2 731.460 146
   1   1 -12 22986.2 504.235  61
   1   1 -12 23604.7 514.107  74
  -1   1  12 21801.2 713.144 137
   1   1 -12 21604.6 699.058 139
   1   1 -12 22013.5 709.452 122
   1   1 -12 22552.6 720.325 138
  -1   1  12 22195.4 487.136 132
  -1   1  12 22603.6 695.114 111
   1   1 -12 22834.2 733.647 107
  -1   1  12 24647.2 703.378 112
   1   1 -12 23153.1 691.863 108
   1   1 -12 22541.0 510.313  87
  -1   1  12 23220.1 500.228  95
   1   1 -12 22128.2 510.033  79
   1   1 -11 6233.51 361.763  14
  -1   1  11 6751.45 366.720  24
   1   1 -11 6665.29 381.050 142
   1   1 -11 6046.34 363.956 144
   1   1 -11 6280.48 359.329 148
   1   1 -11 6266.64 367.295 141
   1   1 -11 6646.12 382.167 147
   1   1 -11 6844.58 384.555 146
  -1   1  11 6492.99 363.633 140
   1   1 -11 6541.99 377.202 159
   1   1 -11 6433.11 338.327 151
   1   1 -11 6449.63 371.236 157
   1   1 -11 6079.77 281.633 156
   1   1 -11 6342.88 360.621 152
  -1   1  11 6582.87 362.153 158
   1   1 -11 6067.26 357.349 138
  -1   1  11 6041.37 357.234 137
   1   1 -11 6265.06 361.612 122
   1   1 -11 6526.49 369.543 139
   1   1 -11 6658.74 380.860 107
   1   1 -11 6502.42 353.329 108
  -1   1  11 5751.90 322.205 112
  -1   1  11 6643.21 359.355 111
   1   1 -11 7104.73 252.477  32
  -1   1  11 7312.66 253.655  29
  -1   1  11 6607.44 261.696  40
  -1   1  10 39923.9 850.172  24
   1   1 -10 40767.0 874.018  14
  -1   1  10 39768.4 844.826 140
   1   1 -10 39443.9 877.467 142
   1   1 -10 39903.8 880.119 144
   1   1 -10 39767.8 877.247 141
   1   1 -10 42255.6 882.135 148
   1   1 -10 40861.4 891.371 147
   1   1 -10 40639.7 885.757 146
   1   1 -10 41986.8 876.951 152
   1   1 -10 39617.6 874.192 157
   1   1 -10 40283.3 798.853 151
   1   1 -10 38902.0 682.572 156
   1   1 -10 39636.8 880.367 159
  -1   1  10 39289.8 840.637 158
   1   1 -10 41972.2 884.050 122
   1   1 -10 40018.5 856.441 139
  -1   1  10 38526.4 852.967 137
   1   1 -10 40620.4 870.935 138
   1   1 -10 44388.7 780.619 109
   1   1 -10 40722.2 890.932 107
  -1   1  10 40118.8 824.545 112
  -1   1  10 41944.2 808.488 106
   1   1 -10 41461.7 846.502 108
  -1   1  10 41106.5 852.267 111
  -1   1  10 43177.2 595.357  29
   1   1 -10 42086.4 590.215  32
  -1   1  10 40470.8 616.343  40
   1   1  -9 18442.7 552.064  14
  -1   1   9 19031.5 559.182  24
   1   1  -9 18754.4 568.079 146
   1   1  -9 19625.1 527.024 145
   1   1  -9 18577.2 570.402 142
   1   1  -9 18749.4 573.327 144
   1   1  -9 18293.1 550.212 148
  -1   1   9 19400.6 556.122 140
   1   1  -9 18296.2 566.300 147
   1   1  -9 18449.1 564.400 141
   1   1  -9 18375.9 512.668 151
   1   1  -9 18497.4 565.821 157
  -1   1   9 18590.6 546.248 158
   1   1  -9 17831.5 442.603 156
   1   1  -9 18384.2 563.975 159
   1   1  -9 18572.2 547.031 152
   1   1  -9 18202.4 551.593 138
  -1   1   9 20921.7 517.184 123
   1   1  -9 18290.0 551.129 139
   1   1  -9 18422.4 556.583 122
  -1   1   9 18337.5 555.676 137
   1   1  -9 20032.7 503.754 109
   1   1  -9 18571.2 568.220 107
  -1   1   9 18282.9 513.768 106
   1   1  -9 17082.1 509.943 108
  -1   1   9 19389.7 547.496 112
  -1   1   9 18772.5 549.911 111
  -1   1   9 19629.2 383.515  29
   1   1  -9 18674.6 375.643  32
  -1   1   9 18463.2 390.768  34
   1   1  -8 23804.3 568.370  21
  -1   1   8 25290.1 496.592   6
   1   1  -8 22935.3 581.124  14
  -1   1   8 26803.0 506.299   4
  -1   1   8 22781.8 585.849  24
   1   1  -8 23595.9 609.212 142
   1   1  -8 23841.9 613.328 147
   1   1  -8 23614.4 602.481 141
   1   1  -8 23763.2 609.458 144
  -1   1   8 23380.2 572.586 140
   1   1  -8 23467.5 601.992 146
   1   1  -8 25058.3 560.301 145
   1   1  -8 24064.8 594.762 148
   1   1  -8 24122.2 614.474 159
   1   1  -8 23813.5 551.887 151
  -1   1   8 23739.7 578.233 158
   1   1  -8 23769.4 611.099 157
   1   1  -8 24521.4 588.169 152
   1   1  -8 23921.3 489.441 156
   1   1  -8 23680.8 595.218 138
   1   1  -8 23578.2 589.665 139
  -1   1   8 23079.5 589.727 137
   1   1  -8 22633.0 562.672 108
  -1   1   8 23498.5 572.270 112
  -1   1   8 23199.3 549.215 106
   1   1  -8 25678.6 518.475 113
   1   1  -8 23749.8 611.279 107
   1   1  -8 24432.4 529.117 109
  -1   1   8 23132.1 576.373 111
  -1   1   8 23573.7 414.603  34
   1   1  -7 72192.6 1002.66 147
   1   1  -7 74684.3 900.036 145
   1   1  -7 74479.1 1018.97 142
   1   1  -7 75403.5 1019.11 144
   1   1  -7 72363.2 994.149 141
   1   1  -7 72164.7 964.656 148
  -1   1   7 74112.3 961.724 140
   1   1  -7 70602.5 985.040 146
   1   1  -7 73851.7 809.592 156
  -1   1   7 74171.0 961.976 158
   1   1  -7 72946.4 905.348 151
   1   1  -7 74594.3 1020.50 157
   1   1  -7 74810.3 1017.38 159
   1   1  -7 73855.2 953.124 152
   1   1  -7 74019.9 989.418 139
   1   1  -7 74138.6 994.345 138
  -1   1   7 72763.1 979.411 137
   1   1  -7 68931.7 924.237 108
   1   1  -7 72601.4 870.136 109
  -1   1   7 74347.4 957.598 112
   1   1  -7 73574.5 838.526 113
  -1   1   7 73324.9 953.514 111
  -1   1   7 75684.3 944.757 106
   1   1  -7 76112.3 1030.68 107
   1   1  -7 74355.2 757.646 110
   1   1  -7 72163.5 957.223  14
  -1   1   7 74372.2 969.024  16
  -1   1   7 78534.7 856.068   6
  -1   1   7 75957.4 991.091  24
  -1   1   7 79194.0 831.320   4
   1   1  -7 72692.7 932.794  21
   1   1  -6 2389.27 173.240 146
   1   1  -6 2454.08 165.583 148
   1   1  -6 2404.12 172.840 142
   1   1  -6 2725.40 181.280 147
   1   1  -6 2385.51 172.039 144
  -1   1   6 2410.47 166.252 140
   1   1  -6 2534.00 153.178 145
   1   1  -6 2343.18 165.324 141
   1   1  -6 2403.21 159.200 152
   1   1  -6 2407.77 169.733 159
   1   1  -6 2563.57 176.743 157
   1   1  -6 2434.53 153.989 151
   1   1  -6 2329.68 133.643 156
  -1   1   6 2553.45 168.379 158
   1   1  -6 2507.83 169.610 138
  -1   1   6 2508.39 172.091 137
   1   1  -6 2557.54 170.037 139
   1   1  -6 2537.80 149.768 113
  -1   1   6 2916.48 178.760 106
   1   1  -6 2398.43 162.821 108
   1   1  -6 2556.05 133.090 110
   1   1  -6 2389.86 150.898 109
  -1   1   6 2398.60 159.433 112
   1   1  -6 2718.53 182.093 107
  -1   1   6 2079.27 149.642 111
  -1   1   6 2920.56 177.980  24
  -1   1   6 2402.90 134.829   4
   1   1  -6 2498.86 161.992  21
  -1   1   6 2292.97 160.317  16
   1   1  -6 3413.76 191.661  14
   1   1  -5 16480.8 341.160 145
   1   1  -5 16803.9 394.198 142
   1   1  -5 16429.7 378.033 141
   1   1  -5 16313.9 387.125 144
   1   1  -5 16328.4 384.752 147
   1   1  -5 16461.9 373.497 148
  -1   1   5 16762.0 393.095 140
  -1   1   5 16470.3 388.275 142
   1   1  -5 16332.4 392.380 146
   1   1  -5 16650.0 351.583 151
   1   1  -5 16702.5 390.450 157
   1   1  -5 16138.6 311.480 156
  -1   1   5 17286.1 396.269 158
   1   1  -5 16092.9 384.082 159
   1   1  -5 16544.6 364.961 152
   1   1  -5 16938.4 383.627 139
  -1   1   5 16598.2 393.953 137
   1   1  -5 16500.2 375.786 122
  -1   1   5 17427.7 409.375 106
   1   1  -5 16465.9 352.506 109
   1   1  -5 16692.5 392.433 107
  -1   1   5 17347.8 377.669 112
  -1   1   5 16204.8 363.606 111
   1   1  -5 17468.0 345.723 113
   1   1  -5 16441.0 306.526 110
   1   1  -5 16572.1 377.848 108
  -1   1   5 16627.3 391.204 107
  -1   1   5 15881.2 365.625  16
   1   1  -5 16373.3 372.784  14
   1   1  -4 139159. 874.237 145
   1   1  -4 140792. 1002.57 142
   1   1  -4 136954. 965.115 141
   1   1  -4 141457. 999.609 144
   1   1  -4 136638. 953.406 148
   1   1  -4 138708. 988.074 147
  -1   1   4 133644. 972.369 142
   1   1  -4 134127. 982.901 146
  -1   1   4 133660. 982.681 140
   1   1  -4 134296. 885.456 151
   1   1  -4 140515. 993.698 157
   1   1  -4 139915. 811.514 156
   1   1  -4 139685. 996.078 159
   1   1  -4 139194. 937.552 152
  -1   1   4 134553. 980.587 158
   1   1  -4 137744. 958.493 122
  -1   1   4 136234. 988.374 137
   1   1  -4 140238. 971.740 139
   1   1  -4 136425. 972.059 108
  -1   1   4 138490. 1085.01 106
   1   1  -4 140447. 1000.65 107
   1   1  -4 140912. 902.181 113
  -1   1   4 136760. 938.121 111
   1   1  -4 138436. 932.430 109
  -1   1   4 132917. 971.635 107
   1   1  -4 141597. 807.636 110
  -1   1   4 141717. 972.898   1
   1   1  -4 135729. 956.773  14
  -1   1   4 141362. 965.380  16
   1   1  -3 8497.88 191.881 145
  -1   1   3 8251.52 207.912 142
   1   1  -3 8492.83 215.595 141
  -1   1   3 8471.26 211.819 140
  -1   1   3 8345.52 172.232 156
   1   1  -3 8151.72 202.306 152
  -1   1   3 8197.08 208.196 158
   1   1  -3 8383.74 213.455 139
  -1   1   3 8747.67 212.993 137
   1   1  -3 8653.49 210.478 109
  -1   1   3 8800.62 215.661 111
  -1   1   3 8671.31 250.833 106
  -1   1   3 8491.79 211.226 107
  -1   1   3 8364.60 181.165  11
   1   1  -3 8945.05 216.369  14
   1   1  -2 755408. 1815.06 141
   1   1  -2 781547. 1622.44 145
   1   1  -2 780282. 1860.08 144
   1   1  -2 760184. 1778.97 148
   1   1  -2 787814. 1863.23 142
   1   1  -2 766743. 1496.87 156
   1   1  -2 779488. 1853.74 157
  -1   1   2 757854. 1506.52 151
  -1   1   2 740375. 1641.22 158
  -1   1   2 771408. 1352.79 156
   1   1  -2 780147. 1851.30 159
   1   1  -2 761595. 1734.94 152
   1   1  -2 776220. 1677.90 151
  -1   1   2 761425. 1655.44 137
   1   1  -2 746043. 1770.97 122
   1   1  -2 765566. 1807.89 139
   1   1  -2 786408. 1861.98 107
   1   1  -2 764445. 1839.14 109
  -1   1   2 784432. 1852.96 111
  -1   1   2 773521. 1643.85  11
  -1   1   1 902438. 1183.97 145
   1   1  -1 931339. 1863.77 142
  -1   1   1 902565. 1486.66 148
   1   1  -1 926268. 1854.35 144
  -1   1   1 889702. 1488.54 140
   1   1  -1 922757. 1789.17 148
  -1   1   1 921995. 1512.45 139
  -1   1   1 894000. 999.958 156
  -1   1   1 894571. 1347.39 151
  -1   1   1 890714. 1475.04 158
   1   1  -1 919112. 1455.90 156
   1   1  -1 918093. 1857.19 159
   1   1  -1 924884. 1653.68 151
  -1   1   1 887527. 1485.12 159
   1   1  -1 915844. 1830.61 139
  -1   1   1 925622. 1540.04 137
  -1   1   1 879451. 1463.65 107
   1   1  -1 876038. 1922.17 106
   1   1  -1 919479. 1854.09 107
   1   1  -1 878594. 1826.15   3
  -1   1   1 917754. 1779.40  11
   1   1   0 64867.1 456.337 148
  -1   1   0 64825.9 359.771 140
  -1   1   0 65236.9 360.861 142
   1   1   0 65549.7 480.417 142
   1   1   0 66514.3 484.616 144
   1   1   0 65257.2 482.168 140
  -1   1   0 66755.5 368.642 147
  -1   1   0 65270.2 360.254 148
  -1   1   0 66216.2 357.937 158
  -1   1   0 66923.7 308.759 151
  -1   1   0 65145.7 359.395 157
   1   1   0 67019.3 487.159 157
   1   1   0 66899.8 422.922 151
   1   1   0 67151.0 482.090 160
  -1   1   0 63342.4 359.180 159
   1   1   0 66590.9 482.698 159
  -1   1   0 65069.5 330.439 152
   1   1   0 64979.2 362.845 156
  -1   1   0 67100.6 363.147 139
   1   1   0 66256.1 483.387 139
   1   1   0 66334.6 491.174 137
  -1   1   0 68557.9 377.433 137
  -1   1   0 66483.4 463.289 108
   1   1   0 67131.4 497.041 108
   1   1   0 67111.2 508.839 106
  -1   1   0 65028.5 463.815 106
   1   1   0 66047.2 483.576 107
  -1   1   0 66062.4 363.058 107
  -1   1   0 65079.3 444.828   8
  -1   1   0 66603.6 497.124   9
   1   1   1 30882.3 337.705 142
  -1   1  -1 30123.2 216.084 145
  -1   1  -1 30348.6 266.080 142
  -1   1  -1 29418.4 262.136 148
  -1   1  -1 29270.6 263.745 144
  -1   1  -1 29529.1 266.032 141
   1   1   1 30619.8 340.917 139
   1   1   1 29550.5 334.892 140
  -1   1  -1 30246.7 271.078 147
   1   1   1 30065.9 334.995 158
   1   1   1 31000.7 339.755 157
  -1   1  -1 30178.3 264.287 157
  -1   1  -1 30498.4 246.410 160
   1   1   1 31316.2 298.791 151
   1   1   1 30885.5 258.873 156
  -1   1  -1 30085.8 242.535 151
  -1   1  -1 29743.6 262.859 159
  -1   1  -1 29749.1 249.750 152
   1   1   1 30786.9 338.176 159
   1   1   1 29699.6 339.631 137
  -1   1  -1 29501.2 262.974 122
  -1   1  -1 30706.2 262.635 139
   1   1   1 31361.7 358.140 109
   1   1   1 30333.0 339.365 106
   1   1   1 30658.8 336.533 107
  -1   1  -1 29841.4 269.562 106
  -1   1  -1 29477.3 372.983 108
  -1   1  -1 30354.7 265.408 107
  -1   1  -1 30055.5 370.992   8
  -1   1  -1 30483.1 396.320   9
   1   1   1 30385.5 325.246   3
   1   1   2 64960.7 546.431 139
  -1   1  -2 64660.7 440.328 145
   1   1   2 65141.3 540.249 140
  -1   1  -2 65753.1 467.647 142
  -1   1  -2 64371.3 466.915 144
  -1   1  -2 63631.9 470.094 141
  -1   1  -2 64967.6 475.703 147
  -1   1  -2 65537.8 475.444 148
   1   1   2 66657.2 539.567 142
   1   1   2 65675.3 543.754 158
  -1   1  -2 64289.7 470.590 152
  -1   1  -2 63997.5 460.338 157
  -1   1  -2 65238.5 465.527 159
   1   1   2 66855.4 546.078 159
  -1   1  -2 62923.2 438.145 160
  -1   1  -2 66862.9 468.592 139
   1   1   2 66135.3 555.104 137
  -1   1  -2 65705.0 633.643 108
  -1   1  -2 65165.5 465.223 107
   1   1   2 65741.8 538.172 107
   1   1   2 64130.2 509.087 106
   1   1   2 67272.5 580.007 111
  -1   1  -2 67889.8 357.369 106
  -1   1  -2 65278.2 628.931   8
   1   1   2 65535.9 517.006   3
   1   1   3 185306. 1000.51 140
  -1   1  -3 178383. 895.320 145
  -1   1  -3 179833. 932.362 142
  -1   1  -3 171018. 923.593 144
  -1   1  -3 181014. 963.739 148
  -1   1  -3 179978. 956.621 147
  -1   1  -3 170608. 868.166 146
   1   1   3 188751. 1015.09 142
  -1   1  -3 177142. 956.133 141
   1   1   3 182336. 1002.92 158
  -1   1  -3 180725. 973.020 152
  -1   1  -3 181086. 929.029 157
  -1   1  -3 177863. 925.865 159
   1   1   3 182959. 1026.83 137
  -1   1  -3 182230. 947.508 139
   1   1   3 175251. 894.198 106
  -1   1  -3 181682. 935.884 107
   1   1   3 183861. 1104.18 111
   1   1   3 184215. 1075.50 110
   1   1   3 184817. 1006.29 107
   1   1   3 182111. 965.554   3
  -1   1  -3 183502. 992.408  15
   1   1   4 54912.5 619.948 140
  -1   1  -4 53668.6 619.204 147
  -1   1  -4 53065.9 598.918 144
  -1   1  -4 53143.7 561.489 145
  -1   1  -4 53212.6 603.936 142
  -1   1  -4 52984.8 613.984 141
  -1   1  -4 52909.5 619.176 148
  -1   1  -4 52643.2 569.848 146
   1   1   4 55812.7 622.587 142
  -1   1  -4 52925.9 611.809 152
  -1   1  -4 52690.4 596.273 157
  -1   1  -4 52482.3 597.021 159
   1   1   4 54414.0 618.959 158
  -1   1  -4 54240.9 611.405 138
  -1   1  -4 54141.1 610.537 139
   1   1   4 54359.7 634.375 137
  -1   1  -4 53241.7 683.719 108
   1   1   4 53573.7 529.213 106
   1   1   4 54260.5 668.833 111
  -1   1  -4 53228.2 605.644 107
   1   1   4 55339.9 621.388 107
  -1   1  -4 53604.9 692.883   9
  -1   1  -4 54349.0 617.559  15
[truncated: 1,313,280 more chars]
