# Supplementary material for: Hydrogen-Bonding Ability of Noyori–Ikariya Catalysts Enables Stereoselective Access to CF3-Substituted syn-1,2-Diols via Dynamic Kinetic Resolution
Source: ACS Catal. 2023 Apr 21;13(9):6242–8. doi: 10.1021/acscatal.3c00980 (PMC10167654; doi:10.1021/acscatal.3c00980)
Supplement: Supplementary file 2 — cs3c00980_si_002.cif [file cs3c00980_si_002.cif]

data_zms302_2a
_audit_creation_date               2023-01-13
_audit_creation_method
;
Olex2 1.5
(compiled 2022.04.07 svn.rca3783a0 for OlexSys, GUI svn.r6498)
;
_shelx_SHELXL_version_number       '2019/2'
loop_
  _audit_author_name
  _audit_author_email
  _audit_author_address
 'Lozinsek, M.' matic.lozinsek@ijs.si
;
Jozef Stefan Institute
Jamova cesta 39
Ljubljana
1000
Slovenia
;

_audit_contact_author_address
;
Jozef Stefan Institute
Jamova cesta 39
Ljubljana
1000
Slovenia
;
_audit_contact_author_email        matic.lozinsek@ijs.si
_audit_contact_author_name         'Lozinsek, M.'
_audit_contact_author_phone        ''
_publ_contact_author_id_orcid      0000-0002-1864-4248
_publ_section_references
;
Bourhis, L.J., Dolomanov, O.V., Gildea, R.J., Howard, J.A.K., Puschmann, H.
 (2015). Acta Cryst. A71, 59-75.

Dolomanov, O.V., Bourhis, L.J., Gildea, R.J, Howard, J.A.K. & Puschmann, H.
 (2009), J. Appl. Cryst. 42, 339-341.

Sheldrick, G.M. (2015). Acta Cryst. C71, 3-8.
;
_chemical_name_common              ?
_chemical_name_systematic         
 (2S,3R)-1,1,1-trifluoro-4-phenylbutane-2,3-diol
_chemical_formula_moiety           'C10 H11 F3 O2'
_chemical_formula_sum              'C10 H11 F3 O2'
_chemical_formula_weight           220.19
_chemical_absolute_configuration   ad
_chemical_melting_point            ?
_chemical_oxdiff_formula           'C10 H11 F3 O2'
_chemical_oxdiff_usercomment       '100 K, AEC'
loop_
  _atom_type_symbol
  _atom_type_description
  _atom_type_scat_dispersion_real
  _atom_type_scat_dispersion_imag
  _atom_type_scat_source
 'C' 'C' 0.0181 0.0091 'International Tables Vol C Tables 4.2.6.8 and 6.1.1.4'
 'H' 'H' 0.0000 0.0000 'International Tables Vol C Tables 4.2.6.8 and 6.1.1.4'
 'O' 'O' 0.0492 0.0322 'International Tables Vol C Tables 4.2.6.8 and 6.1.1.4'
 'F' 'F' 0.0727 0.0534 'International Tables Vol C Tables 4.2.6.8 and 6.1.1.4'

_shelx_space_group_comment
;
The symmetry employed for this shelxl refinement is uniquely defined
by the following loop, which should always be used as a source of
symmetry information in preference to the above space-group names.
They are only intended as comments.
;
_space_group_crystal_system        'orthorhombic'
_space_group_IT_number             19
_space_group_name_H-M_alt          'P 21 21 21'
_space_group_name_Hall             'P 2ac 2ab'
loop_
  _space_group_symop_operation_xyz
 'x, y, z'
 '-x+1/2, -y, z+1/2'
 'x+1/2, -y+1/2, -z'
 '-x, y+1/2, -z+1/2'

_cell_length_a                     4.92394(5)
_cell_length_b                     11.45620(11)
_cell_length_c                     17.86025(18)
_cell_angle_alpha                  90
_cell_angle_beta                   90
_cell_angle_gamma                  90
_cell_volume                       1007.491(17)
_cell_formula_units_Z              4
_cell_measurement_reflns_used      23623
_cell_measurement_temperature      100.00(10)
_cell_measurement_theta_max        75.8490
_cell_measurement_theta_min        4.5740
_shelx_estimated_absorpt_T_max     0.948
_shelx_estimated_absorpt_T_min     0.622
_exptl_absorpt_coefficient_mu      1.194
_exptl_absorpt_correction_T_max    1.000
_exptl_absorpt_correction_T_min    0.475
_exptl_absorpt_correction_type     gaussian
_exptl_absorpt_process_details
;
CrysAlisPro 1.171.42.79a (Rigaku Oxford Diffraction, 2022)
Numerical absorption correction based on gaussian integration over
a multifaceted crystal model
Empirical absorption correction using spherical harmonics,
implemented in SCALE3 ABSPACK scaling algorithm.
;
_exptl_absorpt_special_details     ?
_exptl_crystal_colour              colourless
_exptl_crystal_colour_primary      colourless
_exptl_crystal_density_diffrn      1.452
_exptl_crystal_density_meas        ?
_exptl_crystal_density_method      ?
_exptl_crystal_description         needle
_exptl_crystal_F_000               456
loop_
  _exptl_crystal_face_index_h
  _exptl_crystal_face_index_k
  _exptl_crystal_face_index_l
  _exptl_crystal_face_perp_dist
 0 -2 1 0.0260
 0 1 -1 0.0208
 0 -1 -2 0.0227
 -2 -2 1 0.1790
 2 2 -1 0.2132
 0 -2 -1 0.0258
 -1 -1 2 0.1671
 -1 1 2 0.1680
 -2 1 -2 0.1831
 0 0 -1 0.0227
 0 0 1 0.0279
 0 1 1 0.0250
 0 -1 1 0.0266
 0 1 2 0.0227
 1 -2 -2 0.1710
 0 -1 2 0.0250

_exptl_crystal_size_max            0.439
_exptl_crystal_size_mid            0.047
_exptl_crystal_size_min            0.045
loop_
  _exptl_oxdiff_crystal_face_indexfrac_h
  _exptl_oxdiff_crystal_face_indexfrac_k
  _exptl_oxdiff_crystal_face_indexfrac_l
  _exptl_oxdiff_crystal_face_x
  _exptl_oxdiff_crystal_face_y
  _exptl_oxdiff_crystal_face_z
 -0.0004 -2.0004 0.9962 -0.0530 0.2773 -0.0052
 0.0001 1.0007 -0.9983 0.0510 -0.1481 -0.0317
 -0.0009 -0.9978 -2.0028 0.0958 0.0917 -0.1740
 -1.9990 -1.9998 0.9954 0.4623 0.3823 0.3331
 1.9990 1.9998 -0.9954 -0.4623 -0.3823 -0.3331
 -0.0009 -1.9985 -1.0045 0.0449 0.2397 -0.1423
 -0.9991 -1.0013 1.9982 0.1578 0.2193 0.2694
 -0.9984 0.9982 2.0024 0.1618 -0.0392 0.3431
 -1.9988 1.0023 -1.9995 0.6153 -0.0619 0.2381
 -0.0003 0.0010 -1.0004 0.0489 -0.0188 -0.0685
 0.0003 -0.0010 1.0004 -0.0489 0.0188 0.0685
 0.0006 0.9988 1.0024 -0.0469 -0.1105 0.1054
 -0.0001 -1.0007 0.9983 -0.0510 0.1481 0.0317
 0.0009 0.9978 2.0028 -0.0958 -0.0917 0.1740
 0.9981 -1.9979 -2.0044 -0.1639 0.1684 -0.3800
 0.0002 -1.0017 1.9987 -0.0999 0.1669 0.1002

_exptl_transmission_factor_max     ?
_exptl_transmission_factor_min     ?
_diffrn_reflns_av_R_equivalents    0.0488
_diffrn_reflns_av_unetI/netI       0.0169
_diffrn_reflns_Laue_measured_fraction_full  1.000
_diffrn_reflns_Laue_measured_fraction_max  0.999
_diffrn_reflns_limit_h_max         6
_diffrn_reflns_limit_h_min         -6
_diffrn_reflns_limit_k_max         14
_diffrn_reflns_limit_k_min         -14
_diffrn_reflns_limit_l_max         22
_diffrn_reflns_limit_l_min         -22
_diffrn_reflns_number              35075
_diffrn_reflns_point_group_measured_fraction_full  1.000
_diffrn_reflns_point_group_measured_fraction_max  0.998
_diffrn_reflns_theta_full          67.684
_diffrn_reflns_theta_max           76.127
_diffrn_reflns_theta_min           4.585
_diffrn_ambient_environment        N~2~
_diffrn_ambient_temperature        100.00(10)
_diffrn_detector                   'Hybrid Pixel Array Detector'
_diffrn_detector_area_resol_mean   13.3333
_diffrn_detector_type              'Eiger2 R CdTe 1M'
_diffrn_measured_fraction_theta_full  1.000
_diffrn_measured_fraction_theta_max  0.999
_diffrn_measurement_details
;
List of Runs (angles in degrees, time in seconds):

  # Type    Start    End  Width  t~exp~   \w     \q     \k     \f   Frames
--------------------------------------------------------------------------
  1  \w    -81.00 -48.00   0.50    0.20    --  -48.19 -49.00 -94.00   66
  2  \w     14.00  42.00   0.50    0.20    --   48.19 -49.00 -94.00   56
  3  \w     53.00  79.00   0.50    0.20    --   48.19  49.00  52.00   52
  4  \w    -17.00  10.00   0.50    0.20    --   48.19 -49.00 -94.00   54
  5  \w    -55.00 -19.00   0.50    1.00    --  -82.50  49.00  52.00   72
  6  \w   -132.00-106.00   0.50    1.00    --  -82.50 -49.00 -94.00   52
  7  \w     98.00 144.00   0.50    1.00    --  104.00  49.00  52.00   92
  8  \w    -26.00   1.00   0.50    0.20    --   10.00 107.00  42.47   54
  9  \w    -11.00  29.00   0.50    0.20    --   18.00  96.00  -7.94   80
 10  \w      0.00  25.00   0.50    0.20    --   30.00  95.00-166.08   50
 11  \w     16.00  41.00   0.50    0.20    --   42.00  91.00-109.88   50
 12  \w     16.00  41.00   0.50    0.20    --   42.00  87.00-174.92   50
 13  \w    -42.00  -5.00   0.50    0.20    --  -48.19  49.00  52.00   74
 14  \w    -54.00  14.00   0.50    0.20    --  -48.19  57.00 -60.00  136
 15  \w     34.00  94.00   0.50    0.20    --   48.19-125.00 150.00  120
 16  \w     27.00  69.00   0.50    0.20    --   48.19  77.00  90.00   84
 17  \w     27.00  53.00   0.50    0.20    --   48.19  77.00  30.00   52
 18  \w     27.00  53.00   0.50    0.20    --   48.19  77.00 150.00   52
 19  \w     44.00 110.00   0.50    0.20    --   48.19  19.00 -30.00  132
 20  \w     30.00  56.00   0.50    0.20    --   50.00  76.00 -14.25   52
 21  \w     34.00  59.00   0.50    0.20    --   54.00  73.00 161.14   50
 22  \w     34.00  64.00   0.50    0.20    --   54.00  77.00 167.97   60
 23  \w     34.00  64.00   0.50    0.20    --   54.00  76.00 -78.26   60
 24  \w     33.00  62.00   0.50    0.20    --   54.00  75.00 111.97   58
 25  \w     40.00  78.00   0.50    0.20    --   58.00  70.00-143.83   76
 26  \w     38.00  63.00   0.50    0.20    --   58.00  74.00 -25.27   50
 27  \w    -70.00 -44.00   0.50    0.20    --  -62.00 -69.00  86.39   52
 28  \w     42.00  78.00   0.50    0.20    --   62.00  73.00 159.74   72
 29  \w     41.00  66.00   0.50    0.20    --   62.00  76.00  20.31   50
 30  \w     42.00  77.00   0.50    0.20    --   62.00  73.00  50.29   70
 31  \w    -76.00 -50.00   0.50    1.00    --  -66.00 -71.00 149.79   52
 32  \w    -86.00 -49.00   0.50    1.00    --  -66.00 -66.00  54.02   74
 33  \w     45.00  70.00   0.50    0.20    --   66.00  75.00-130.93   50
 34  \w     46.00  72.00   0.50    0.20    --   66.00  75.00-156.80   52
 35  \w    -88.00 -54.00   0.50    1.00    --  -66.00 -62.00 -51.13   68
 36  \w     50.00  76.00   0.50    0.20    --   70.00  75.00  77.76   52
 37  \w    100.00 126.00   0.50    0.20    --   70.00  75.00  77.76   52
 38  \w     49.00  74.00   0.50    0.20    --   70.00  75.00  -7.24   50
 39  \w     49.00  78.00   0.50    0.20    --   70.00  76.00 -88.75   58
 40  \w    -84.00 -58.00   0.50    1.00    --  -78.00 -74.00 -78.94   52
 41  \w   -105.00 -60.00   0.50    1.00    --  -78.00 -72.00-141.91   90
 42  \w    -87.00 -62.00   0.50    1.00    --  -82.00 -73.00  -2.34   50
 43  \w   -125.00 -99.00   0.50    1.00    --  -82.50 -72.00 135.55   52
 44  \w    -91.00 -64.00   0.50    1.00    --  -82.50 -73.00 -48.79   54
 45  \w    -88.00 -62.00   0.50    1.00    --  -82.50 -77.00-150.00   52
 46  \w    -93.00 -67.00   0.50    1.00    --  -82.50 -77.00-180.00   52
 47  \w    -99.00 -62.00   0.50    1.00    --  -82.50 -77.00-120.00   74
 48  \w    -88.00 -61.00   0.50    1.00    --  -82.50 -77.00  60.00   54
 49  \w    -87.00 -61.00   0.50    1.00    --  -82.50 -77.00 120.00   52
 50  \w    -87.00 -61.00   0.50    1.00    --  -82.50 -77.00  30.00   52
 51  \w   -137.00-103.00   0.50    1.00    --  -82.50 -77.00  60.00   68
 52  \w   -124.00 -97.00   0.50    1.00    --  -82.50 -77.00  30.00   54
 53  \w    -86.00 -61.00   0.50    1.00    --  -82.50 -77.00 -30.00   50
 54  \w    -94.00 -67.00   0.50    1.00    --  -82.50 -72.00 135.55   54
 55  \w    -91.00 -65.00   0.50    1.00    --  -82.50 -73.00 -76.93   52
 56  \w    -86.00 -61.00   0.50    1.00    --  -82.50 -77.00  90.00   50
 57  \w    -89.00 -64.00   0.50    1.00    --  -82.50 -70.00-175.22   50
 58  \w    -87.00 -62.00   0.50    1.00    --  -82.50 -75.00 149.61   50
 59  \w    -90.00 -63.00   0.50    1.00    --  -82.50 -72.00-104.60   54
 60  \w     71.00  97.00   0.50    1.00    --   86.00  72.00 164.22   52
 61  \w    127.00 157.00   0.50    1.00    --  102.00  71.00  85.86   60
 62  \w     83.00 111.00   0.50    1.00    --  102.00  71.00  85.86   56
 63  \w     43.00  68.00   0.50    1.00    --  104.00 -61.00 -30.00   50
 64  \w     89.00 165.00   0.50    1.00    --  104.00  62.00  69.84  152
 65  \w     58.00  84.00   0.50    1.00    --  104.00 -77.00   0.00   52
 66  \w     83.00 109.00   0.50    1.00    --  104.00  77.00-180.00   52
 67  \w    125.00 158.00   0.50    1.00    --  104.00  77.00 -30.00   66
 68  \w     63.00 104.00   0.50    1.00    --  104.00 -77.00-150.00   82
 69  \w     41.00  67.00   0.50    1.00    --  104.00 -95.00 -60.00   52
 70  \w     65.00 122.00   0.50    1.00    --  104.00-140.00-136.11  114
 71  \w     92.00 164.00   0.50    1.00    --  104.00  61.00-150.00  144
 72  \w    120.00 149.00   0.50    1.00    --  104.00  30.00 -60.00   58
 73  \w    109.00 155.00   0.50    1.00    --  104.00  30.00-150.00   92
 74  \w     48.00  76.00   0.50    1.00    --  104.00 -77.00  90.00   56
 75  \w     83.00 112.00   0.50    1.00    --  104.00  77.00 -30.00   58
 76  \w     91.00 123.00   0.50    1.00    --  104.00  61.00 120.00   64
 77  \w    141.00 167.00   0.50    1.00    --  104.00  45.00  30.00   52
 78  \w     74.00 100.00   0.50    1.00    --  104.00 -95.00  90.00   52
 79  \w     41.00  67.00   0.50    1.00    --  104.00 -95.00 150.00   52
 80  \w     44.00  89.00   0.50    1.00    --  104.00 -95.00-150.00   90
 81  \w     41.00  67.00   0.50    1.00    --  104.00 -95.00  90.00   52
 82  \w     84.00 161.00   0.50    1.00    --  104.00  77.00 120.00  154
 83  \w     55.00  98.00   0.50    1.00    --  104.00-157.00 -28.60   86
 84  \w    100.00 135.00   0.50    1.00    --  104.00  15.00 150.00   70
 85  \w    129.00 154.00   0.50    1.00    --  104.00  77.00  60.00   50
 86  \w     96.00 122.00   0.50    1.00    --  104.00-139.00  28.88   52
 87  \w     90.00 116.00   0.50    1.00    --  104.00  77.00  60.00   52
 88  \w     38.00  78.00   0.50    1.00    --  104.00-121.00 -76.70   80
 89  \w     54.00  79.00   0.50    1.00    --  104.00-139.00  28.88   50
 90  \w    119.00 165.00   0.50    1.00    --  104.00 125.00 -90.00   92
 91  \w     47.00  73.00   0.50    1.00    --  104.00-125.00 150.00   52
 92  \w     99.00 151.00   0.50    1.00    --  104.00 159.00 -53.07  104
 93  \w     70.00 103.00   0.50    1.00    --  104.00 -95.00-180.00   66
 94  \w     96.00 129.00   0.50    1.00    --  104.00-149.00-159.47   66
 95  \w     43.00  68.00   0.50    1.00    --  104.00 -61.00 150.00   50
 96  \w     84.00 110.00   0.50    1.00    --  104.00  77.00-150.00   52
 97  \w     55.00  84.00   0.50    1.00    --  104.00-125.00  60.00   58
 98  \w     90.00 116.00   0.50    1.00    --  104.00  61.00  30.00   52
 99  \w     47.00  72.00   0.50    1.00    --  104.00-149.00-159.47   50
100  \w    106.00 141.00   0.50    1.00    --  104.00  61.00 -30.00   70
101  \w    116.00 159.00   0.50    1.00    --  104.00  61.00  90.00   86
102  \w     90.00 115.00   0.50    1.00    --  104.00  61.00-180.00   50
103  \w     78.00 104.00   0.50    1.00    --  104.00-103.00  59.81   52
104  \w    113.00 155.00   0.50    1.00    --  104.00  77.00-120.00   84
105  \w     36.00  63.00   0.50    1.00    --  104.00-103.00  59.81   54
106  \w    131.00 165.00   0.50    1.00    --  104.00  61.00 -90.00   68
107  \w    144.00 177.00   0.50    1.00    --  104.00  15.00 150.00   66
108  \w     90.00 122.00   0.50    1.00    --  104.00  61.00 -90.00   64
109  \w    109.00 134.00   0.50    1.00    --  104.00-157.00 -28.60   50
110  \w     83.00 109.00   0.50    1.00    --  104.00  77.00-120.00   52
111  \w     67.00 105.00   0.50    1.00    --  104.00 -95.00 -30.00   76
112  \w    135.00 161.00   0.50    1.00    --  104.00  77.00   0.00   52
113  \w    109.00 135.00   0.50    1.00    --  104.00  45.00  30.00   52
114  \w     42.00  94.00   0.50    1.00    --  104.00 -95.00  30.00  104
115  \w     47.00  73.00   0.50    1.00    --  104.00-125.00   0.00   52
116  \w     96.00 159.00   0.50    1.00    --  104.00 125.00-180.00  126
117  \w    115.00 144.00   0.50    1.00    --  104.00 125.00 -60.00   58
118  \w     92.00 141.00   0.50    1.00    --  104.00  61.00  60.00   98
119  \w     80.00 118.00   0.50    1.00    --  104.00-134.00  87.95   76
120  \w     85.00 111.00   0.50    1.00    --  104.00-125.00 -30.00   52
121  \w    117.00 143.00   0.50    1.00    --  104.00  77.00  30.00   52
122  \w     45.00  70.00   0.50    1.00    --  104.00 -61.00-180.00   50
123  \w     43.00  68.00   0.50    1.00    --  104.00 -61.00   0.00   50
124  \w     83.00 109.00   0.50    1.00    --  104.00  77.00  30.00   52
125  \w     83.00 146.00   0.50    1.00    --  104.00  77.00 150.00  126
126  \w     92.00 134.00   0.50    1.00    --  104.00  61.00 150.00   84
127  \w    119.00 159.00   0.50    1.00    --  104.00  77.00 -60.00   80
128  \w     89.00 115.00   0.50    1.00    --  104.00  77.00   0.00   52
129  \w     73.00 104.00   0.50    1.00    --  104.00 -95.00-120.00   62
130  \w     41.00  67.00   0.50    1.00    --  104.00 -95.00-120.00   52
131  \w     63.00  89.00   0.50    1.00    --  104.00 -77.00 -90.00   52
132  \w    135.00 160.00   0.50    1.00    --  104.00  77.00  90.00   50
133  \w     67.00 109.00   0.50    1.00    --  104.00-125.00-180.00   84
134  \w     87.00 115.00   0.50    1.00    --  104.00  77.00  90.00   56
135  \w     83.00 112.00   0.50    1.00    --  104.00  77.00 -60.00   58
136  \w    108.00 162.00   0.50    1.00    --  104.00  61.00   0.00  108
137  \w     90.00 139.00   0.50    1.00    --  104.00  61.00 -60.00   98
138  \w     92.00 123.00   0.50    1.00    --  104.00  61.00-120.00   62
139  \w     40.00  65.00   0.50    1.00    --  104.00-125.00  90.00   50
140  \w     42.00  84.00   0.50    1.00    --  104.00-125.00 120.00   84
141  \w     43.00  68.00   0.50    1.00    --  104.00 -61.00  90.00   50
142  \w     85.00 114.00   0.50    1.00    --  104.00  77.00 -90.00   58
143  \w     43.00  68.00   0.50    1.00    --  104.00 -61.00  60.00   50
;
_diffrn_measurement_device         'four-circle diffractometer'
_diffrn_measurement_device_type    'XtaLAB Synergy, Dualflex, Eiger2 1M'
_diffrn_measurement_method         '\w scans'
_diffrn_orient_matrix_type        
 'CrysAlisPro convention (1999,Acta A55,543-557)'
_diffrn_orient_matrix_UB_11        -0.2578338000
_diffrn_orient_matrix_UB_12        0.0022276000
_diffrn_orient_matrix_UB_13        -0.0488481000
_diffrn_orient_matrix_UB_21        -0.0525668000
_diffrn_orient_matrix_UB_22        -0.1293083000
_diffrn_orient_matrix_UB_23        0.0186848000
_diffrn_orient_matrix_UB_31        -0.1692862000
_diffrn_orient_matrix_UB_32        0.0368039000
_diffrn_orient_matrix_UB_33        0.0685958000
_diffrn_radiation_monochromator    mirror
_diffrn_radiation_probe            x-ray
_diffrn_radiation_type             'Cu K\a'
_diffrn_radiation_wavelength       1.54184
_diffrn_source                     'micro-focus sealed X-ray tube'
_diffrn_source_type                'PhotonJet (Cu) X-ray Source'
_reflns_Friedel_coverage           0.669
_reflns_Friedel_fraction_full      1.000
_reflns_Friedel_fraction_max       0.996
_reflns_number_gt                  2068
_reflns_number_total               2115
_reflns_special_details
;
 Reflections were merged by SHELXL according to the crystal
 class for the calculation of statistics and refinement.
 
 _reflns_Friedel_fraction is defined as the number of unique
 Friedel pairs measured divided by the number that would be
 possible theoretically, ignoring centric projections and
 systematic absences.
;
_reflns_threshold_expression       'I > 2\s(I)'
_computing_cell_refinement         'CrysAlisPro 1.171.42.79a (Rigaku OD, 2022)'
_computing_data_collection         'CrysAlisPro 1.171.42.79a (Rigaku OD, 2022)'
_computing_data_reduction          'CrysAlisPro 1.171.42.79a (Rigaku OD, 2022)'
_computing_molecular_graphics      'Olex2 1.5 (Dolomanov et al., 2009)'
_computing_publication_material    'Olex2 1.5 (Dolomanov et al., 2009)'
_computing_structure_refinement    'SHELXL 2019/2 (Sheldrick, 2015)'
_computing_structure_solution      'olex2.solve 1.5 (Bourhis et al., 2015)'
_refine_diff_density_max           0.155
_refine_diff_density_min           -0.193
_refine_diff_density_rms           0.037
_refine_ls_abs_structure_details
;
 Flack x determined using 816 quotients [(I+)-(I-)]/[(I+)+(I-)]
 (Parsons, Flack and Wagner, Acta Cryst. B69 (2013) 249-259).
;
_refine_ls_abs_structure_Flack     -0.02(3)
_refine_ls_extinction_coef         .
_refine_ls_extinction_method       none
_refine_ls_goodness_of_fit_ref     1.053
_refine_ls_hydrogen_treatment      refall
_refine_ls_matrix_type             full
_refine_ls_number_parameters       180
_refine_ls_number_reflns           2115
_refine_ls_number_restraints       0
_refine_ls_R_factor_all            0.0239
_refine_ls_R_factor_gt             0.0234
_refine_ls_restrained_S_all        1.053
_refine_ls_shift/su_max            0.000
_refine_ls_shift/su_mean           0.000
_refine_ls_structure_factor_coef   Fsqd
_refine_ls_weighting_details      
 'w=1/[\s^2^(Fo^2^)+(0.0356P)^2^+0.1418P] where P=(Fo^2^+2Fc^2^)/3'
_refine_ls_weighting_scheme        calc
_refine_ls_wR_factor_gt            0.0616
_refine_ls_wR_factor_ref           0.0620
_refine_special_details            ?
_olex2_refinement_description
;
;
_atom_sites_solution_hydrogens     difmap
_atom_sites_solution_primary       iterative
_atom_sites_solution_secondary     ?
loop_
  _atom_site_label
  _atom_site_type_symbol
  _atom_site_fract_x
  _atom_site_fract_y
  _atom_site_fract_z
  _atom_site_U_iso_or_equiv
  _atom_site_adp_type
  _atom_site_occupancy
  _atom_site_site_symmetry_order
  _atom_site_calc_flag
  _atom_site_refinement_flags_posn
  _atom_site_refinement_flags_adp
  _atom_site_refinement_flags_occupancy
  _atom_site_disorder_assembly
  _atom_site_disorder_group
 F2 F 0.3983(2) 0.48231(8) 0.44990(5) 0.0338(2) Uani 1 1 d . . . . .
 F1 F 0.6944(2) 0.35652(8) 0.48480(6) 0.0394(3) Uani 1 1 d . . . . .
 O2 O 0.3435(2) 0.68543(8) 0.54392(5) 0.0206(2) Uani 1 1 d . . . . .
 O1 O 0.8564(2) 0.58842(9) 0.50893(5) 0.0211(2) Uani 1 1 d . . . . .
 F3 F 0.3334(2) 0.38369(8) 0.55083(6) 0.0437(3) Uani 1 1 d . . . . .
 C2 C 0.6713(3) 0.52971(11) 0.55614(7) 0.0198(3) Uani 1 1 d . . . . .
 C3 C 0.4800(3) 0.61362(12) 0.59690(7) 0.0189(3) Uani 1 1 d . . . . .
 C5 C 0.4337(3) 0.75846(12) 0.70033(7) 0.0212(3) Uani 1 1 d . . . . .
 C4 C 0.6323(3) 0.69254(12) 0.65174(8) 0.0219(3) Uani 1 1 d . . . . .
 C10 C 0.3442(3) 0.86934(12) 0.68023(8) 0.0250(3) Uani 1 1 d . . . . .
 C1 C 0.5231(3) 0.43798(12) 0.50998(9) 0.0271(3) Uani 1 1 d . . . . .
 C6 C 0.3242(3) 0.70608(13) 0.76380(8) 0.0263(3) Uani 1 1 d . . . . .
 C9 C 0.1393(4) 0.92423(14) 0.72088(9) 0.0304(3) Uani 1 1 d . . . . .
 C8 C 0.0269(3) 0.86995(15) 0.78258(9) 0.0324(4) Uani 1 1 d . . . . .
 C7 C 0.1211(4) 0.76108(15) 0.80503(9) 0.0314(3) Uani 1 1 d . . . . .
 H3 H 0.352(4) 0.5663(15) 0.6249(9) 0.021(4) Uiso 1 1 d . . . . .
 H2A H 0.772(4) 0.4860(14) 0.5945(10) 0.017(4) Uiso 1 1 d . . . . .
 H4B H 0.753(4) 0.7472(16) 0.6227(11) 0.031(5) Uiso 1 1 d . . . . .
 H4A H 0.747(4) 0.6431(16) 0.6835(11) 0.032(5) Uiso 1 1 d . . . . .
 H8 H -0.130(5) 0.9034(19) 0.8095(12) 0.043(6) Uiso 1 1 d . . . . .
 H10 H 0.426(4) 0.9069(18) 0.6361(11) 0.037(5) Uiso 1 1 d . . . . .
 H7 H 0.044(4) 0.7248(17) 0.8489(12) 0.032(5) Uiso 1 1 d . . . . .
 H6 H 0.393(5) 0.6275(18) 0.7792(11) 0.036(5) Uiso 1 1 d . . . . .
 H9 H 0.076(5) 1.0009(18) 0.7041(11) 0.039(5) Uiso 1 1 d . . . . .
 H2 H 0.198(6) 0.653(2) 0.5297(14) 0.053(7) Uiso 1 1 d . . . . .
 H1 H 0.785(5) 0.6433(18) 0.4896(12) 0.035(5) Uiso 1 1 d . . . . .

loop_
  _atom_site_aniso_label
  _atom_site_aniso_U_11
  _atom_site_aniso_U_22
  _atom_site_aniso_U_33
  _atom_site_aniso_U_23
  _atom_site_aniso_U_13
  _atom_site_aniso_U_12
 F2 0.0305(5) 0.0385(5) 0.0325(5) -0.0140(4) -0.0066(4) 0.0012(4)
 F1 0.0412(6) 0.0255(4) 0.0516(6) -0.0167(4) 0.0012(5) 0.0069(4)
 O2 0.0204(5) 0.0191(4) 0.0223(5) 0.0001(4) -0.0033(4) -0.0005(4)
 O1 0.0182(5) 0.0208(4) 0.0243(5) 0.0020(4) 0.0010(4) 0.0014(4)
 F3 0.0499(6) 0.0301(5) 0.0511(6) -0.0107(4) 0.0155(5) -0.0210(5)
 C2 0.0206(6) 0.0175(6) 0.0212(6) 0.0012(5) 0.0002(5) 0.0001(5)
 C3 0.0199(6) 0.0169(6) 0.0198(6) 0.0003(5) -0.0002(5) -0.0006(5)
 C5 0.0218(7) 0.0223(6) 0.0196(6) -0.0044(5) -0.0032(5) -0.0019(5)
 C4 0.0199(6) 0.0241(6) 0.0217(6) -0.0037(5) -0.0021(6) -0.0005(6)
 C10 0.0316(8) 0.0228(6) 0.0205(7) -0.0030(5) -0.0026(6) -0.0005(6)
 C1 0.0274(7) 0.0211(6) 0.0329(7) -0.0059(6) 0.0053(6) -0.0018(5)
 C6 0.0301(8) 0.0254(7) 0.0234(7) -0.0018(5) -0.0011(6) -0.0026(6)
 C9 0.0352(9) 0.0262(7) 0.0299(7) -0.0094(6) -0.0066(7) 0.0052(7)
 C8 0.0276(8) 0.0392(8) 0.0303(8) -0.0164(7) 0.0001(6) 0.0010(7)
 C7 0.0347(8) 0.0361(8) 0.0234(7) -0.0070(6) 0.0059(6) -0.0080(7)

_geom_special_details
;
 All esds (except the esd in the dihedral angle between two l.s. planes)
 are estimated using the full covariance matrix.  The cell esds are taken
 into account individually in the estimation of esds in distances, angles
 and torsion angles; correlations between esds in cell parameters are only
 used when they are defined by crystal symmetry.  An approximate (isotropic)
 treatment of cell esds is used for estimating esds involving l.s. planes.
;
loop_
  _geom_bond_atom_site_label_1
  _geom_bond_atom_site_label_2
  _geom_bond_distance
  _geom_bond_site_symmetry_2
  _geom_bond_publ_flag
 F2 C1 1.3366(19) . ?
 F1 C1 1.3358(17) . ?
 O2 C3 1.4227(16) . ?
 O2 H2 0.85(3) . ?
 O1 C2 1.4121(16) . ?
 O1 H1 0.80(2) . ?
 F3 C1 1.3386(18) . ?
 C2 C3 1.5301(18) . ?
 C2 C1 1.5221(19) . ?
 C2 H2A 0.983(17) . ?
 C3 C4 1.5294(19) . ?
 C3 H3 0.968(18) . ?
 C5 C4 1.510(2) . ?
 C5 C10 1.392(2) . ?
 C5 C6 1.391(2) . ?
 C4 H4B 1.01(2) . ?
 C4 H4A 0.98(2) . ?
 C10 C9 1.393(2) . ?
 C10 H10 0.98(2) . ?
 C6 C7 1.393(2) . ?
 C6 H6 1.00(2) . ?
 C9 C8 1.381(3) . ?
 C9 H9 0.98(2) . ?
 C8 C7 1.390(3) . ?
 C8 H8 0.99(2) . ?
 C7 H7 0.97(2) . ?

loop_
  _geom_angle_atom_site_label_1
  _geom_angle_atom_site_label_2
  _geom_angle_atom_site_label_3
  _geom_angle
  _geom_angle_site_symmetry_1
  _geom_angle_site_symmetry_3
  _geom_angle_publ_flag
 C3 O2 H2 110.0(17) . . ?
 C2 O1 H1 110.3(16) . . ?
 O1 C2 C3 112.47(10) . . ?
 O1 C2 C1 108.35(11) . . ?
 O1 C2 H2A 109.5(10) . . ?
 C3 C2 H2A 107.4(10) . . ?
 C1 C2 C3 113.34(11) . . ?
 C1 C2 H2A 105.5(9) . . ?
 O2 C3 C2 109.75(11) . . ?
 O2 C3 C4 108.41(11) . . ?
 O2 C3 H3 111.1(10) . . ?
 C2 C3 H3 107.0(10) . . ?
 C4 C3 C2 111.98(11) . . ?
 C4 C3 H3 108.6(10) . . ?
 C10 C5 C4 120.89(13) . . ?
 C6 C5 C4 120.23(13) . . ?
 C6 C5 C10 118.76(13) . . ?
 C3 C4 H4B 109.0(11) . . ?
 C3 C4 H4A 108.2(11) . . ?
 C5 C4 C3 110.26(12) . . ?
 C5 C4 H4B 111.5(11) . . ?
 C5 C4 H4A 109.2(12) . . ?
 H4B C4 H4A 108.7(16) . . ?
 C5 C10 C9 120.46(14) . . ?
 C5 C10 H10 118.5(12) . . ?
 C9 C10 H10 121.1(12) . . ?
 F2 C1 F3 107.05(13) . . ?
 F2 C1 C2 113.13(12) . . ?
 F1 C1 F2 106.58(13) . . ?
 F1 C1 F3 107.42(12) . . ?
 F1 C1 C2 111.22(12) . . ?
 F3 C1 C2 111.12(12) . . ?
 C5 C6 C7 120.93(14) . . ?
 C5 C6 H6 118.7(12) . . ?
 C7 C6 H6 120.4(12) . . ?
 C10 C9 H9 118.6(13) . . ?
 C8 C9 C10 120.19(14) . . ?
 C8 C9 H9 121.2(13) . . ?
 C9 C8 C7 120.04(15) . . ?
 C9 C8 H8 121.9(12) . . ?
 C7 C8 H8 117.9(13) . . ?
 C6 C7 H7 121.2(12) . . ?
 C8 C7 C6 119.54(15) . . ?
 C8 C7 H7 119.3(12) . . ?

loop_
  _geom_hbond_atom_site_label_D
  _geom_hbond_atom_site_label_H
  _geom_hbond_atom_site_label_A
  _geom_hbond_distance_DH
  _geom_hbond_distance_HA
  _geom_hbond_distance_DA
  _geom_hbond_angle_DHA
  _geom_hbond_site_symmetry_A
  _geom_hbond_publ_flag
 O2 H2 O1 0.85(3) 1.87(3) 2.7160(14) 173(2) 1_455 yes
 O1 H1 O2 0.80(2) 2.07(2) 2.7582(14) 144(2) 3_566 yes

loop_
  _geom_torsion_atom_site_label_1
  _geom_torsion_atom_site_label_2
  _geom_torsion_atom_site_label_3
  _geom_torsion_atom_site_label_4
  _geom_torsion
  _geom_torsion_site_symmetry_1
  _geom_torsion_site_symmetry_2
  _geom_torsion_site_symmetry_3
  _geom_torsion_site_symmetry_4
  _geom_torsion_publ_flag
 O2 C3 C4 C5 68.76(15) . . . . ?
 O1 C2 C3 O2 55.17(14) . . . . ?
 O1 C2 C3 C4 -65.27(15) . . . . ?
 O1 C2 C1 F2 -56.05(15) . . . . ?
 O1 C2 C1 F1 63.87(15) . . . . ?
 O1 C2 C1 F3 -176.51(12) . . . . ?
 C2 C3 C4 C5 -170.02(11) . . . . ?
 C3 C2 C1 F2 69.52(15) . . . . ?
 C3 C2 C1 F1 -170.56(12) . . . . ?
 C3 C2 C1 F3 -50.94(16) . . . . ?
 C5 C10 C9 C8 1.4(2) . . . . ?
 C5 C6 C7 C8 -0.2(2) . . . . ?
 C4 C5 C10 C9 173.00(13) . . . . ?
 C4 C5 C6 C7 -173.61(14) . . . . ?
 C10 C5 C4 C3 -92.94(15) . . . . ?
 C10 C5 C6 C7 2.5(2) . . . . ?
 C10 C9 C8 C7 1.0(2) . . . . ?
 C1 C2 C3 O2 -68.16(14) . . . . ?
 C1 C2 C3 C4 171.40(12) . . . . ?
 C6 C5 C4 C3 83.10(16) . . . . ?
 C6 C5 C10 C9 -3.1(2) . . . . ?
 C9 C8 C7 C6 -1.6(2) . . . . ?

_shelx_res_file
;
TITL
    zms302_2a.res
    created by SHELXL-2019/2 at 22:43:02 on 13-Jan-2023
CELL 1.54184 4.923943 11.456205 17.860255 90 90 90
ZERR 4 0.000047 0.000107 0.000176 0 0 0
LATT -1
SYMM 0.5-X,-Y,0.5+Z
SYMM 0.5+X,0.5-Y,-Z
SYMM -X,0.5+Y,0.5-Z
SFAC C H O F
UNIT 40 44 8 12
EQIV $1 -1+X,+Y,+Z
EQIV $2 0.5+X,1.5-Y,1-Z

L.S. 12 0 0
PLAN  15
SIZE 0.045 0.047 0.439
TEMP -173.15(10)
CONF
HTAB O2 O1_$1
HTAB O1 O2_$2
MORE -1
BOND $H
fmap 2 53
acta
REM <olex2.extras>
REM <HklSrc "%.\\ZMS302_2A.hkl">
REM </olex2.extras>

WGHT    0.035600    0.141800
FVAR       8.28625
F2    4    0.398346    0.482314    0.449904    11.00000    0.03053    0.03853 =
         0.03246   -0.01400   -0.00662    0.00122
F1    4    0.694377    0.356519    0.484805    11.00000    0.04124    0.02546 =
         0.05159   -0.01670    0.00117    0.00694
O2    3    0.343457    0.685428    0.543921    11.00000    0.02041    0.01909 =
         0.02225    0.00007   -0.00331   -0.00045
O1    3    0.856423    0.588419    0.508927    11.00000    0.01823    0.02075 =
         0.02431    0.00205    0.00097    0.00137
F3    4    0.333367    0.383692    0.550826    11.00000    0.04989    0.03008 =
         0.05107   -0.01071    0.01548   -0.02097
C2    1    0.671331    0.529711    0.556144    11.00000    0.02062    0.01752 =
         0.02121    0.00120    0.00019    0.00011
C3    1    0.480012    0.613619    0.596896    11.00000    0.01993    0.01689 =
         0.01978    0.00031   -0.00016   -0.00059
C5    1    0.433660    0.758463    0.700328    11.00000    0.02180    0.02235 =
         0.01956   -0.00444   -0.00322   -0.00189
C4    1    0.632269    0.692539    0.651741    11.00000    0.01987    0.02415 =
         0.02171   -0.00373   -0.00212   -0.00053
C10   1    0.344167    0.869340    0.680227    11.00000    0.03158    0.02278 =
         0.02054   -0.00301   -0.00262   -0.00046
C1    1    0.523103    0.437983    0.509982    11.00000    0.02744    0.02108 =
         0.03287   -0.00590    0.00528   -0.00175
C6    1    0.324185    0.706083    0.763805    11.00000    0.03010    0.02535 =
         0.02339   -0.00176   -0.00109   -0.00264
C9    1    0.139336    0.924226    0.720876    11.00000    0.03520    0.02618 =
         0.02991   -0.00942   -0.00662    0.00516
C8    1    0.026927    0.869949    0.782584    11.00000    0.02765    0.03916 =
         0.03030   -0.01636    0.00010    0.00098
C7    1    0.121095    0.761078    0.805032    11.00000    0.03468    0.03613 =
         0.02339   -0.00704    0.00588   -0.00802
H3    2    0.352477    0.566305    0.624868    11.00000    0.02119
H2A   2    0.771966    0.486004    0.594534    11.00000    0.01719
H4B   2    0.752516    0.747204    0.622688    11.00000    0.03082
H4A   2    0.746772    0.643129    0.683549    11.00000    0.03189
H8    2   -0.129775    0.903375    0.809525    11.00000    0.04296
H10   2    0.425827    0.906920    0.636093    11.00000    0.03671
H7    2    0.043634    0.724767    0.848948    11.00000    0.03227
H6    2    0.393257    0.627509    0.779220    11.00000    0.03580
H9    2    0.075523    1.000892    0.704143    11.00000    0.03888
H2    2    0.197957    0.652613    0.529747    11.00000    0.05302
H1    2    0.784589    0.643284    0.489613    11.00000    0.03507
HKLF 4


REM
REM wR2 = 0.0620, GooF = S = 1.053, Restrained GooF = 1.053 for all data
REM R1 = 0.0234 for 2068 Fo > 4sig(Fo) and 0.0239 for all 2115 data
REM 180 parameters refined using 0 restraints

END

WGHT      0.0356      0.1418

REM Highest difference peak  0.155,  deepest hole -0.193,  1-sigma level  0.037
Q1    1   0.4468  0.3605  0.5852  11.00000  0.05    0.16
Q2    1   0.3087  0.4369  0.6188  11.00000  0.05    0.11
Q3    1   0.5587  0.6557  0.6247  11.00000  0.05    0.10
Q4    1   0.3352  0.8068  0.6817  11.00000  0.05    0.10
Q5    1   0.0310  0.6191  0.8827  11.00000  0.05    0.10
Q6    1   0.2116  0.7268  0.7803  11.00000  0.05    0.10
Q7    1   0.2779  0.7634  0.9173  11.00000  0.05    0.09
Q8    1   0.4995  0.9199  0.5737  11.00000  0.05    0.09
Q9    1   0.5855  0.4843  0.5385  11.00000  0.05    0.09
Q10   1   0.5862  0.5660  0.5759  11.00000  0.05    0.09
Q11   1   0.9403  0.8751  0.6194  11.00000  0.05    0.09
Q12   1   0.2554  0.8975  0.7059  11.00000  0.05    0.09
Q13   1   0.8696  0.4425  0.6582  11.00000  0.05    0.09
Q14   1   0.2202  0.7581  0.5830  11.00000  0.05    0.09
Q15   1   0.9675  0.7591  0.5618  11.00000  0.05    0.09
;
_shelx_res_checksum                17968
_shelx_hkl_file
;
   0   0   1 10.9269 20.7068  19
   0   0  -2 294064. 14810.8   8
   0   0   2 297889. 14837.5  15
   0   0  -3 6.55334 60.9540  16
   0   0  -3-26.6924 117.938   8
   0   0   3 36.8922 128.107  15
   0   0  -4 999999. 48588.8   8
   0   0   4 972948. 48643.9  15
   0   0  -4 972489. 48508.5  16
   0   0  -4 957401. 48510.3  24
   0   0  -5-10.3692 78.0484  16
   0   0   5-95.8475 199.637  15
   0   0  -5 67.4165 169.145   8
   0   0  -5-11.3797 101.053  24
   0   0  -6 89099.2 4541.94  16
   0   0   6 89238.4 4757.42  15
   0   0  -6 81894.4 4641.60   8
   0   0  -6 93590.7 4565.34  24
   0   0  -7 140.599 91.2864  16
   0   0   7-94.4713 233.818  15
   0   0  -7 53.8450 168.255  18
   0   0  -7-17.2138 110.723  24
   0   0  -8 75179.1 3727.96  16
   0   0  -8 77261.9 3873.49  18
   0   0   8 76992.0 4045.03  15
   0   0  -8 64516.1 3744.95  24
   0   0  -9 107.401 115.114  16
   0   0   9-65.0774 254.658  15
   0   0  -9 119.066 216.879  18
   0   0  -9-48.6496 142.792  24
   0   0 -10 321.249 132.264  16
   0   0 -10 476.748 267.496  18
   0   0  10 224.972 301.035  15
   0   0 -10-58.6182 276.584  10
   0   0 -10 315.743 169.102  24
   0   0 -10 315.237 243.687  21
   0   0  11 27.5802 112.562  74
   0   0  11-11.3359 102.620 117
   0   0 -11 114.166 259.537  18
   0   0 -11 141.191 332.644  12
   0   0 -11-208.136 309.541  10
   0   0  11 85.5630 269.939  15
   0   0  11 79.6868 81.9323 103
   0   0  11 136.355 144.605  90
   0   0 -11 126.458 292.753  21
   0   0 -11-33.7568 167.095  24
   0   0 -12 40873.5 2575.15  21
   0   0 -12 42287.7 2624.26  22
   0   0  12 39797.7 2126.68 127
   0   0  12 42433.9 2119.75 117
   0   0 -12 40754.2 2612.54  10
   0   0 -12 41559.0 2520.09  18
   0   0  12 40371.9 2692.16  15
   0   0  12 38918.0 2155.11  99
   0   0  12 42759.9 2084.15 103
   0   0  12 40398.6 2099.97 109
   0   0  12 39310.1 2159.23  91
   0   0  12 39641.4 2094.61  92
   0   0  12 44626.1 2176.80  90
   0   0  12 34938.6 2088.61  78
   0   0  12 40072.4 2129.11  74
   0   0 -13 87.8292 266.211  28
   0   0 -13 190.549 322.863  22
   0   0 -13 178.809 302.970  21
   0   0  13-157.018 127.718 127
   0   0  13-63.7889 133.837 117
   0   0 -13 80.2676 297.970  18
   0   0  13 426.326 373.025  15
   0   0 -13 753.680 436.186  10
   0   0  13-21.9423 152.387  99
   0   0  13 98.3342 111.078 103
   0   0  13-13.2692 99.1985 109
   0   0  13-111.508 137.980  91
   0   0  13 133.758 175.553  90
   0   0  13-13.5963 118.369  78
   0   0  13-39.0561 100.604  92
   0   0  13-26.9700 154.744  79
   0   0  13 17.6546 141.578  74
   0   0  13 10.3470 97.9281  67
   0   0 -14 1227.72 464.424  28
   0   0 -14 1249.04 489.467  21
   0   0 -14 883.866 418.985  22
   0   0 -14 2031.96 560.181  10
   0   0  14 1844.17 511.474  15
   0   0 -14 2248.58 519.063  18
   0   0  14 1796.42 228.197 127
   0   0  14 2313.72 256.780 117
   0   0  14 1800.74 193.659 109
   0   0  14 1572.39 200.044  92
   0   0  14 1600.67 276.807  79
   0   0  14 2100.11 301.647  90
   0   0  14 1655.33 214.874  78
   0   0  14 1719.37 247.208  74
   0   0  14 1567.40 185.182  67
   0   0 -15 250.545 346.618  22
   0   0 -15-118.465 387.838  21
   0   0 -15 116.516 353.160  28
   0   0  15 241.333 350.170  15
   0   0  15-40.5986 144.295 127
   0   0  15 102.564 175.856 117
   0   0 -15-63.3260 162.727  57
   0   0  15 73.3160 103.439 109
   0   0  15-16.4630 129.643  92
   0   0  15-16.2156 136.827  78
   0   0  15 63.5601 202.437  79
   0   0  15-26.6020 205.569  90
   0   0  15-84.4053 157.750  74
   0   0  16 1540.10 276.961  70
   0   0  16 1900.72 273.977  74
   0   0  16 2013.81 277.001 117
   0   0 -16 2348.94 258.161  57
   0   0  16 1711.55 203.206 109
   0   0  16 2026.22 241.613  92
   0   0  16 2105.40 245.004  78
   0   0  16 2510.66 257.557  80
   0   0  16 2078.16 325.850  90
   0   0  16 2344.90 347.270  79
   0   0 -16 2063.55 645.027  22
   0   0 -16 2182.42 613.410  28
   0   0 -16 2335.98 300.533  31
   0   0 -16 1697.88 569.025  21
   0   0 -17-145.097 401.473  22
   0   0 -17 135.326 392.714  28
   0   0 -17-137.775 361.653  21
   0   0 -17 135.080 185.842  31
   0   0  17 29.4335 215.474 133
   0   0  17 22.8544 204.913 117
   0   0  17-98.7810 226.857  79
   0   0  17 58.0933 144.771  80
   0   0  17 108.251 144.690  92
   0   0  17-27.7224 211.467  90
   0   0  17 50.9736 148.675  78
   0   0  17-75.3116 201.320  70
   0   0 -18 20697.1 1857.83  28
   0   0 -18 21668.0 1193.40  31
   0   0 -18 20189.0 1902.11  22
   0   0 -18 20107.6 1146.85  46
   0   0  18 20122.6 1232.90 133
   0   0  18 19589.3 1145.36  92
   0   0  18 18773.4 1147.30  80
   0   0  18 20947.5 1260.75  79
   0   0  18 20375.2 1223.66  90
   0   0  18 21193.9 1148.84  78
   0   0  18 19968.9 1209.66  70
   0   0 -19 151.876 180.444  31
   0   0  19 272.449 200.975 133
   0   0  19 43.4050 157.738  95
   0   0 -19-125.524 154.846  46
   0   0  19 168.211 206.696  79
   0   0  19-31.6600 135.713  92
   0   0  19-23.8932 208.014  90
   0   0  19-90.6220 195.236  70
   0   0  20 35229.6 1827.92 133
   0   0  20 28202.7 1770.23  95
   0   0  20 32576.2 1795.68  94
   0   0  20 32320.2 1757.64  92
   0   0 -20 35700.9 1796.90  58
   0   0  20 36166.1 1830.94  90
   0   0  20 34829.8 1821.10  70
   0   0  21 59.6555 144.145 133
   0   0  21-79.8615 125.092  94
   0   0  21-78.8314 163.818  70
   0   0  21-31.5994 168.757  90
   0   0  22 11568.7 624.279  70
   0   0  22 9502.74 604.572  93
   0   1   0 13.3767 40.1734  16
   0  -1   0 13.4683 33.5688   1
   0   1   1 29719.0 1587.79  10
   0  -1  -1 32049.4 1556.58   1
   0   1   1 31010.9 1600.15  14
   0  -1  -1 28681.9 1585.22  10
   0  -1  -1 30360.9 1582.12  12
   0  -1   1 29036.8 1566.34  19
   0   1  -1 31590.1 1564.21  24
   0   1   2 55737.1 3118.52  15
   0  -1  -2 60185.4 3095.47  12
   0  -1   2 57829.3 3034.87   1
   0   1   2 58743.5 3115.34  14
   0   1  -2 67064.6 3070.42  16
   0  -1  -2 63551.1 3050.95  18
   0  -1  -2 59132.8 3035.03   1
   0   1   3 74746.4 4008.61  15
   0  -1   3 75987.4 3884.46   1
   0  -1   3 78289.8 3937.24  19
   0   1  -3 85017.1 3934.65  16
   0  -1  -3 73365.1 3882.70   1
   0   1   3 75024.8 3995.35  14
   0   1  -3 85675.8 3936.20  24
   0  -1   4 138137. 6941.11   1
   0  -1   4 143291. 7009.79  19
   0   1   4 132235. 6938.17   4
   0  -1   4 143767. 7073.37   8
   0   1  -4 158388. 7005.95  16
   0  -1  -4 130269. 6938.62   1
   0   1   4 131460. 7100.57  15
   0   1  -4 158010. 7010.46  24
   0   1   5 25822.5 1410.85   4
   0   1  -5 25460.0 1414.12   4
   0  -1  -5 29450.0 1517.51  18
   0  -1   5 30991.9 1595.75   8
   0   1  -5 30184.8 1491.93  16
   0  -1   5 30539.5 1513.60  19
   0   1   5 24913.0 1602.44  15
   0   1  -5 29704.7 1503.57  24
   0  -1  -5 29310.2 1444.63  24
   0  -1  -6 679.495 183.902  18
   0   1  -6 533.988 140.549  16
   0  -1  -6 755.434 228.604   8
   0  -1  -6 533.004 97.7675  16
   0  -1   6 524.039 146.444  19
   0   1   6 705.628 269.163  15
   0  -1  -6 702.188 252.696  10
   0   1  -6 658.210 157.826  24
   0  -1  -6 339.093 96.3934  24
   0  -1  -7 13109.1 738.533  16
   0  -1  -7 15218.1 882.883  18
   0  -1  -7 13358.6 952.539  10
   0   1  -7 14232.3 806.008  16
   0   1   7 13412.5 986.641  15
   0  -1   7 14562.3 1044.62  15
   0  -1  -7 13416.7 926.661   8
   0   1  -7 12400.1 773.409  36
   0   1  -7 12064.2 806.336  24
   0  -1  -7 12357.4 758.301  24
   0  -1  -8 1835.09 167.622  16
   0  -1  -8 1681.74 283.893  18
   0   1  -8 2116.95 247.501  16
   0  -1  -8 1085.14 280.959   8
   0   1   8 1869.55 396.719  15
   0  -1  -8 2276.08 402.986  10
   0  -1   8 1902.65 398.109  15
   0   1  -8 1370.12 280.685  18
   0   1  -8 1988.44 270.447  24
   0  -1  -8 1394.94 196.208  24
   0   1  -8 1636.02 201.245  36
   0  -1  -8 1279.45 270.970  21
   0   1   9 20515.5 1492.81  15
   0   1  -9 23414.2 1376.37  18
   0   1  -9 16976.6 1188.26  16
   0  -1   9 23373.2 1564.76  15
   0  -1  -9 21284.4 1332.83  18
   0  -1  -9 22375.8 1456.48  12
   0  -1  -9 22593.1 1464.57  10
   0  -1  -9 19522.3 1361.89   8
   0  -1  -9 21569.2 1375.37  21
   0  -1  -9 20550.7 1191.79  24
   0   1  -9 22460.5 1275.32  24
   0   1 -10 246.371 251.394  18
   0  -1  10-158.804 333.190  15
   0  -1 -10-47.2701 261.585  18
   0   1  10-73.5538 265.354  15
   0  -1 -10 317.456 309.308  12
   0   1 -10 78.5618 141.247  16
   0  -1 -10 107.021 209.386  21
   0   1 -10 168.922 191.574  24
   0  -1 -10-120.960 121.599  24
   0   1 -11 3451.73 426.638  24
   0  -1 -11 3656.69 545.793  21
   0   1 -11 3744.27 557.367  21
   0  -1 -11 4127.33 571.005  22
   0  -1 -11 3207.77 495.088  28
   0   1 -11 2700.37 463.415  18
   0   1 -11 3750.25 376.245  16
   0  -1  11 4047.50 643.487  15
   0  -1 -11 2770.47 524.155  12
   0  -1 -11 2887.93 468.077  18
   0   1  11 3520.00 602.891  15
   0   1 -11 3973.77 567.653  10
   0  -1  11 3983.67 270.601 143
   0   1  11 3114.89 280.182 127
   0   1  11 3553.53 285.168 141
   0   1  11 3614.56 283.266 117
   0  -1  11 3549.96 262.806 117
   0  -1  11 3717.57 242.847 103
   0   1  11 3638.35 251.042 103
   0  -1  11 3650.22 309.346  99
   0  -1  11 2993.56 280.346 106
   0   1  11 3501.54 315.149  90
   0   1  11 3553.36 331.216  79
   0   1  11 3392.10 266.780  78
   0   1  11 3580.08 289.417  74
   0  -1  11 2834.94 270.093  74
   0   1 -12 454.465 327.998  21
   0  -1 -12 992.486 368.830  21
   0  -1 -12 662.630 372.463  22
   0  -1 -12 374.272 289.261  28
   0   1  12 942.628 389.646  15
   0  -1 -12 962.805 435.722  12
   0  -1  12 1007.01 396.785  15
   0   1 -12 1180.86 387.203  18
   0   1 -12 623.112 350.608  10
   0  -1 -12 1080.31 362.358  18
   0  -1  12 1153.84 175.148 141
   0   1  12 764.679 161.496 127
   0  -1  12 930.059 149.545 143
   0  -1  12 823.567 154.817 127
   0   1  12 877.623 161.692 141
   0   1  12 889.508 173.492 117
   0  -1  12 927.139 156.192 117
   0   1 -12 807.217 156.408  57
   0  -1  12 1122.99 144.781 109
   0   1  12 801.817 137.878 103
   0  -1  12 1288.76 140.810 103
   0  -1  12 740.457 166.933 106
   0  -1  12 948.045 186.748  99
   0  -1  12 1168.98 145.742  92
   0  -1  12 1292.19 211.583  91
   0   1  12 737.472 159.878  78
   0   1  12 1016.80 218.943  79
   0  -1  12 801.068 184.455  90
   0   1  12 895.506 138.642  92
   0   1  12 1082.59 206.173  90
   0   1  12 905.772 144.425  67
   0  -1  12 1035.81 170.129  74
   0   1  12 851.659 168.113  74
   0  -1 -13 6012.66 792.422  22
   0   1 -13 4025.14 675.419  21
   0  -1 -13 4492.64 688.278  28
   0   1 -13 4609.74 701.668  22
   0  -1 -13 5745.08 755.068  21
   0   1 -13 4065.11 694.984  10
   0   1 -13 5798.77 739.782  18
   0  -1 -13 5765.94 819.027  12
   0   1  13 3438.66 683.781  15
   0  -1 -13 4041.10 711.058  10
   0  -1 -13 3908.03 645.878  18
   0   1 -13 4314.88 723.501  12
   0  -1  13 4984.11 796.369  15
   0   1  13 4786.45 373.397 141
   0  -1  13 4416.86 355.853 127
   0   1  13 4305.82 322.663 130
   0   1  13 3624.10 352.232 127
   0  -1  13 4076.39 354.249 141
   0  -1  13 5085.85 363.559 117
   0   1  13 4705.64 317.093 120
   0   1 -13 4811.99 351.100  57
   0  -1  13 4677.74 401.921  99
   0  -1  13 4486.24 332.847  92
   0   1  13 5028.10 344.181 109
   0   1  13 4866.28 334.079 103
   0  -1  13 4392.27 372.641 106
   0  -1  13 5320.33 329.424 103
   0  -1  13 4911.00 335.451 109
   0   1  13 4682.46 354.069  78
   0   1  13 4622.99 425.651  79
   0   1  13 3945.35 313.523  88
   0   1  13 4902.06 414.872  90
   0  -1  13 4200.54 332.250  78
   0  -1  13 5092.73 420.504  90
   0  -1  13 4210.27 390.254  91
   0   1  13 4227.87 332.117  92
   0   1  13 4813.22 380.353  74
   0  -1  13 5024.53 382.119  74
   0   1  13 4364.16 330.374  67
   0   1 -14 819.770 439.688  28
   0  -1 -14 612.320 389.727  28
   0   1 -14 545.346 382.245  22
   0  -1 -14 782.750 403.894  22
   0  -1 -14 726.893 363.976  21
   0   1 -14 724.569 218.985  31
   0   1 -14 208.334 329.219  21
   0  -1 -14 920.065 493.378  12
   0  -1 -14 333.150 401.115  10
   0   1 -14 1183.40 489.522  12
   0  -1  14 714.626 417.324  15
   0   1  14 225.123 312.077  15
   0   1 -14 411.100 382.036  10
   0   1 -14 663.557 415.184  18
   0  -1  14 474.694 164.462 141
   0  -1  14 497.821 149.179 127
   0   1  14 378.712 164.798 141
   0  -1  14 313.663 163.284 117
   0   1 -14 278.128 156.605  57
   0  -1  14 503.587 199.269  99
   0   1  14 546.939 131.485 109
   0  -1  14 317.227 113.011 109
   0  -1  14 258.560 139.099  78
   0   1  14 492.505 160.933  78
   0   1  14 475.265 207.240  79
   0  -1  14 249.443 215.869  90
   0   1  14 244.375 127.621  92
   0   1  14 291.671 198.215  90
   0  -1  14 222.612 164.591  91
   0  -1  14 376.226 128.775  92
   0  -1  14 404.037 181.612  74
   0   1  14 401.100 177.460  74
   0   1 -15 868.299 226.085  31
   0   1 -15 466.338 408.817  28
   0   1 -15-123.534 390.541  22
   0   1 -15 355.546 415.562  21
   0  -1 -15 377.733 454.941  22
   0  -1 -15 351.937 356.471  21
   0  -1 -15 576.036 391.227  28
   0   1 -15 648.900 423.946  18
   0  -1  15-124.125 344.373  15
   0  -1 -15 893.802 547.908  12
   0   1  15 941.886 437.790  15
   0   1 -15 1080.85 493.516  12
   0  -1  15 510.397 181.218 141
   0  -1  15 587.585 169.804 127
   0  -1  15 507.766 182.598 117
   0  -1  15 646.447 222.525  99
   0   1  15 551.620 131.741 109
   0  -1  15 544.985 227.554  79
   0  -1  15 487.024 175.557  91
   0  -1  15 614.506 155.332  78
   0   1  15 350.146 208.095  79
   0  -1  15 783.359 234.148  90
   0  -1  15 412.948 138.488  92
   0   1  15 322.849 132.889  92
   0   1  15 377.319 170.994  78
   0   1  15 416.915 206.745  90
   0  -1  15 825.088 208.894  74
   0   1  15 612.532 214.720  70
   0  -1 -16 1407.14 486.981  21
   0   1 -16 1544.08 594.884  28
   0   1 -16 2901.19 321.936  31
   0   1 -16 2221.51 603.845  21
   0   1 -16 1356.27 541.571  22
   0  -1 -16 2258.76 601.046  28
   0  -1 -16 1784.67 560.934  22
   0   1 -16 1554.64 554.244  12
   0  -1 -16 2063.66 657.170  12
   0  -1  16 1775.63 244.529 127
   0   1  16 2052.14 327.021 133
   0  -1  16 2106.19 283.882 117
   0   1 -16 1910.74 259.094  46
   0  -1 -16 2596.15 276.433  57
   0   1  16 2399.87 230.168 109
   0   1  16 2062.59 252.352  92
   0   1  16 2600.19 338.271  90
   0   1  16 3006.75 354.000  79
   0  -1  16 1926.76 231.888  78
   0  -1  16 2237.66 240.879  92
   0   1  16 1631.21 249.995  80
   0  -1  16 2560.19 351.785  90
   0  -1  16 2166.38 240.920  80
   0  -1  16 1822.18 317.367  79
   0   1  16 2369.26 267.086  78
   0   1  16 2275.92 303.477  70
   0  -1  16 2618.22 293.336  74
   0   1 -17 4219.12 825.469  28
   0   1 -17 4208.47 396.776  31
   0  -1 -17 4730.10 866.635  22
   0   1 -17 5675.24 913.979  21
   0   1 -17 4435.80 828.208  22
   0  -1 -17 3382.66 713.974  28
   0   1  17 3842.67 421.873 133
   0  -1  17 4224.19 390.464 117
   0   1  17 3939.59 402.945  95
   0   1  17 3891.15 314.619 109
   0  -1  17 4319.42 346.195  92
   0   1  17 4369.41 359.349  92
   0   1  17 3920.86 412.663  70
   0  -1  17 4814.14 397.264  74
   0   1  17 4394.94 383.069  80
   0  -1  17 4307.60 451.484  79
   0  -1  17 3534.40 329.098  80
   0   1  17 3649.72 425.993  79
   0  -1  17 4349.78 439.059  90
   0   1  17 5091.03 379.259  78
   0  -1  17 4106.67 340.591  78
   0   1  17 4109.91 412.678  90
   0   1 -17 4269.82 365.152  46
   0  -1 -17 4181.95 351.525  57
   0   1 -18 1910.20 594.467  28
   0  -1 -18 1889.39 267.789  31
   0   1 -18 2872.88 707.834  22
   0   1 -18 2433.56 287.687  31
   0  -1 -18 2148.56 594.761  28
   0   1 -18 1936.91 243.288  46
   0   1  18 2372.76 322.064 133
   0   1  18 2318.67 309.559  95
   0   1  18 1929.36 262.901  80
   0   1  18 1991.40 251.914  92
   0  -1  18 2451.24 337.713  90
   0  -1  18 1944.65 234.864  92
   0  -1  18 1988.45 317.417  79
   0   1  18 2489.44 342.553  79
   0   1  18 2268.51 320.791  90
   0   1  18 2419.20 324.916  70
   0   1 -19 4411.94 367.070  31
   0  -1 -19 4044.97 359.359  31
   0  -1  19 4959.49 430.703 133
   0   1  19 4008.62 390.063 133
   0  -1  19 4025.98 364.455  95
   0  -1  19 4169.68 322.687  92
   0   1  19 3887.58 338.149  92
   0   1  19 4212.65 379.375  95
   0   1  19 3554.83 359.265  94
   0   1 -19 5239.85 411.193  58
   0  -1 -19 4175.46 340.337  46
   0   1  19 3160.80 377.867  90
   0  -1  19 3471.67 397.766  79
   0   1  19 4379.67 358.451  80
   0  -1  19 3947.43 405.134  90
   0   1  19 4499.58 403.565  70
   0  -1  20 3918.46 355.608 133
   0   1  20 3415.40 329.745 133
   0   1  20 3372.76 288.881  92
   0  -1  20 3118.06 286.367  95
   0   1  20 3083.92 301.704  95
   0   1  20 2974.98 290.281  94
   0   1 -20 4013.02 336.530  58
   0  -1 -20 2655.98 297.979  60
   0  -1  20 3698.51 356.038  79
   0  -1  20 3518.10 350.433  90
   0   1  20 3307.05 337.382  90
   0   1  20 3538.07 347.158  70
   0   1  21 844.159 168.556 133
   0  -1  21 918.158 190.628 133
   0  -1  21 658.054 160.962  94
   0   1 -21 1048.26 191.979  60
   0   1  21 1044.77 150.535  92
   0  -1  21 898.873 195.967  90
   0   1  21 973.635 200.911  70
   0  -1  22 4645.38 311.996  90
   0   1  22 4392.20 306.997  70
   0  -1  22 3861.06 277.440  93
   0   1  22 4195.01 305.579  93
   0  -2   0 2401.26 182.893   1
   0   2   0 2296.65 182.098  24
   0  -2  -1 25233.3 1302.42   1
   0  -2   1 24851.5 1301.49   1
   0   2   1 21791.9 1341.82  10
   0   2   1 24699.0 1373.65  14
   0   2  -1 26531.2 1326.19  16
   0  -2  -1 25374.2 1400.00  25
   0  -2  -2 505579. 23956.3   1
   0   2   2 500308. 24057.1  14
   0  -2  -2 466755. 24014.3  12
   0  -2  -2 472504. 23979.6  22
   0   2  -2 482810. 23919.7  31
   0  -2   2 469927. 23906.4  35
   0  -2  -2 501634. 24081.5  25
   0  -2   3 218770. 10515.5   1
   0  -2  -3 210206. 10622.9  10
   0  -2  -3 209351. 10519.2  18
   0   2   3 212869. 10650.2  14
   0  -2  -3 207838. 10609.3  12
   0  -2  -3 202944. 10509.7   1
   0   2  -3 212751. 10484.8  31
   0  -2  -3 200834. 10565.5  22
   0  -2  -3 205097. 10544.2  21
   0   2   4 11764.0 815.148  15
   0  -2  -4 11769.9 775.731  12
   0   2  -4 13370.2 711.101  16
   0  -2  -4 11889.5 790.955  10
   0  -2  -4 11188.6 630.741   1
   0   2   4 11557.3 794.994  14
   0  -2  -4 11041.0 663.137  18
   0  -2   4 12105.2 704.188  19
   0  -2   4 11361.2 632.422   1
   0   2  -4 11312.8 608.546  31
   0  -2  -4 10557.6 686.482  21
   0   2  -4 11727.6 688.333  36
   0  -2  -4 10146.8 678.303  28
   0  -2  -4 10260.2 708.391  22
   0  -2   5 8279.11 547.488  19
   0  -2   5 7656.40 615.236   8
   0   2  -5 8898.00 546.394  16
   0  -2  -5 7742.28 468.445   1
   0  -2  -5 8191.19 648.606  10
   0  -2   5 7952.54 468.924   1
   0  -2  -5 7746.24 524.115  18
   0   2   5 7722.35 665.536  15
   0  -2  -5 7773.26 624.264  12
   0   2  -5 8685.20 541.403  36
   0   2  -5 7782.03 446.045  31
   0  -2  -5 7943.24 435.838  24
   0   2  -5 7071.77 528.822  24
   0  -2  -5 7071.85 563.151  22
   0  -2  -5 6760.74 538.119  21
   0   2  -6 26783.3 1478.22  16
   0   2  -6 25176.1 1402.69   4
   0  -2  -6 27362.0 1624.62  10
   0  -2  -6 26613.7 1488.22  18
   0   2   6 25242.2 1632.98  15
   0  -2  -6 28219.7 1620.57  12
   0  -2   6 28464.4 1613.30   8
   0  -2   6 27616.2 1502.29  19
   0   2   6 27332.1 1404.61   4
   0   2  -6 24912.2 1485.18  24
   0   2  -6 26575.1 1374.80  31
   0  -2  -6 27130.5 1526.61  21
   0   2  -6 25397.7 1455.52  36
   0  -2  -6 25930.9 1377.24  24
   0   2  -7 487.454 94.6131   9
   0  -2  -7 43.3518 260.690  12
   0   2  -7 450.438 103.249   4
   0  -2  -7 402.826 285.694  10
   0  -2  -7 268.474 165.451  18
   0   2   7 50.2498 237.478  15
   0  -2   7 705.463 252.225   8
   0  -2  -7 368.590 72.1301  16
   0  -2   7 690.920 185.458  19
   0   2  -7 457.929 169.798  16
   0  -2  -7 220.774 214.343  22
   0   2  -7 311.510 144.244  36
   0  -2  -7 354.268 198.105  21
   0  -2  -7 191.663 80.0723  24
   0   2  -7 746.296 208.401  24
   0  -2   8 30.0944 134.269  19
   0  -2  -8-50.8922 281.630  12
   0   2  -8 25.9667 175.992  16
   0  -2  -8-52.0471 284.398  10
   0   2  -8-82.7741 88.2430   9
   0  -2  -8 32.8613 160.091  18
   0   2   8-57.9839 237.967  15
   0   2  -8-73.8652 199.205  18
   0   2  -8 59.7243 197.268  24
   0  -2  -8 89.4769 85.1808  24
   0  -2  -8-77.9722 160.001  21
   0  -2  -8 308.712 207.804  22
   0  -2  -8-114.115 159.619  28
   0   2  -8-138.633 153.968  36
   0   2  -9 79142.9 4307.94  57
   0  -2  -9 90176.9 4706.11   8
   0  -2   9 94934.7 4868.51  15
   0  -2  -9 81849.4 4550.35  18
   0   2  -9 98369.0 4651.03  18
   0   2   9 82893.1 4745.11  15
   0  -2  -9 88128.2 4729.01  12
   0   2  -9 88078.2 4488.37  16
   0  -2  -9 90031.1 4743.00  10
   0  -2  -9 85031.9 4659.09  22
   0   2  -9 96219.6 4556.31  24
   0  -2  -9 79786.7 4590.38  28
   0  -2  -9 80762.0 4597.85  21
   0   2  -9 93406.3 4473.26  36
   0   2 -10 6153.77 407.846  57
   0   2 -10 7303.98 632.131  24
   0  -2 -10 5401.40 633.274  28
   0  -2 -10 6355.29 674.042  21
   0   2 -10 6805.39 443.799  31
   0  -2 -10 6091.00 696.367  22
   0  -2 -10 7087.49 649.498  18
   0  -2 -10 5987.46 747.229  10
   0   2  10 8986.40 871.690  15
   0   2 -10 7493.08 701.357  18
   0  -2  10 7598.58 853.682  15
   0  -2 -10 6714.02 770.383  12
   0  -2 -10 5852.78 678.618   8
   0   2 -10 7959.18 590.302  16
   0  -2 -11 1903.23 454.401  22
   0   2 -11 2441.80 242.139  31
   0   2 -11 2990.55 426.862  24
   0  -2 -11 2445.53 448.292  21
   0  -2 -11 2523.27 460.831  28
   0  -2  11 2791.57 558.230  15
   0   2  11 2978.25 559.480  15
   0  -2 -11 2159.51 513.269  10
   0  -2 -11 2115.75 410.949  18
   0  -2 -11 2247.25 510.144  12
   0   2 -11 2787.58 498.695  18
   0   2  11 2212.73 230.429 141
   0  -2  11 2699.48 217.667 143
   0   2  11 2289.31 228.882 127
   0   2  11 2107.59 231.133 117
   0   2 -11 2060.99 206.607  57
   0  -2  11 2778.04 260.410  99
   0  -2  11 2557.64 243.635 106
   0  -2  11 2565.35 185.127 103
   0   2  11 2148.22 213.511  86
   0   2  11 2243.23 199.650  92
   0  -2  11 2699.17 232.125  81
   0   2  11 2331.61 281.036  79
   0   2  11 2363.51 219.966  78
   0   2  11 2196.34 216.487  83
   0   2  11 2149.64 249.153  90
   0   2  11 2486.62 236.870  74
   0   2  11 1937.79 203.524  67
   0   2 -12 386.490 324.389  21
   0  -2 -12 380.735 258.080  28
   0   2 -12-112.709 163.748  31
   0  -2 -12 388.744 296.560  21
   0  -2 -12 256.857 259.547  22
   0  -2 -12 92.4790 343.328  12
   0   2  12 568.837 371.003  15
   0  -2  12 641.103 396.675  15
   0   2 -12 300.872 329.097  10
   0  -2 -12-203.451 258.685  18
   0   2 -12 72.6626 311.497  18
   0  -2 -12 274.130 348.530  10
   0  -2  12 216.682 107.058 143
   0  -2  12 14.5367 115.258 127
   0   2  12 148.272 80.3682 120
   0  -2  12-12.2285 105.468 117
   0   2  12 131.024 141.929 117
   0  -2  12 62.0618 148.225  99
   0  -2  12-91.6784 127.413 106
   0  -2  12 162.807 93.4428 103
   0   2  12 177.382 129.210  78
   0  -2  12 89.7027 148.205  91
   0  -2  12 168.576 98.4278  92
   0   2  12 24.9475 158.972  79
   0   2  12 100.800 101.933  88
   0   2  12 118.370 167.414  90
   0   2  12-47.7988 95.3538  92
   0  -2  12-15.9184 126.966  74
   0   2  12 74.7842 123.940  67
   0   2 -13 43233.2 2679.28  21
   0  -2 -13 39721.1 2632.08  21
   0  -2 -13 39426.6 2693.30  22
   0  -2 -13 35576.2 2567.84  28
   0   2 -13 39950.2 2121.65  31
   0  -2  13 40661.7 2800.84  15
   0  -2 -13 40518.2 2758.98  12
   0   2 -13 40359.3 2640.00  10
   0   2  13 36171.3 2657.71  15
   0   2 -13 39840.0 2594.80  18
   0   2 -13 41676.5 2676.46  12
   0  -2  13 42761.3 2097.62 143
   0   2  13 38729.0 2158.17 133
   0   2  13 37769.6 2080.95 130
   0  -2  13 38606.5 2101.72 127
   0  -2  13 40342.7 2120.25 141
   0   2  13 36262.6 2055.20 120
   0   2  13 42596.3 2136.86 117
   0  -2  13 38990.9 2090.62 117
   0  -2 -13 42023.2 2087.53  41
   0  -2  13 38553.7 2129.62 106
   0  -2  13 42760.6 2173.25  99
   0  -2  13 41941.3 2059.80 103
   0  -2  13 38082.7 2071.43  92
   0  -2  13 42297.0 2161.67  90
   0   2  13 38643.4 2188.42  79
   0   2  13 38515.6 2070.80  88
   0   2  13 40527.8 2090.78  92
   0   2  13 41409.7 2104.67  78
   0  -2  13 39028.5 2159.98  91
   0   2  13 39046.1 2147.79  90
   0   2  13 36371.8 2079.54  67
   0  -2  13 39766.5 2114.26  74
   0   2 -14 3023.05 310.228  31
   0   2 -14 2268.43 589.164  22
   0  -2 -14 2574.08 570.092  21
   0  -2 -14 2932.58 637.319  22
   0   2 -14 2092.72 556.743  21
   0   2 -14 3404.36 625.605  28
   0  -2 -14 3027.72 599.748  28
   0  -2  14 3468.68 671.791  15
   0   2 -14 1862.22 558.193  12
   0   2 -14 2427.66 559.083  18
   0   2  14 2115.93 540.312  15
   0   2 -14 2255.45 570.786  10
   0  -2 -14 3442.10 700.822  12
   0  -2  14 2472.38 277.766 141
   0  -2  14 2253.27 257.825 127
   0   2  14 2441.99 245.853 130
   0   2  14 2417.23 313.537 133
   0  -2  14 2507.39 273.839 117
   0   2  14 3400.26 333.710 117
   0   2 -14 3167.19 276.909  46
   0   2  14 2035.39 229.003 109
   0  -2  14 2572.98 237.424  92
   0  -2  14 2691.00 325.496  99
   0  -2  14 2524.13 282.243 106
   0  -2  14 2102.38 233.059  78
   0   2  14 2474.35 320.533  90
   0  -2  14 2598.07 321.038  90
   0   2  14 2923.40 282.817  78
   0  -2  14 2673.24 311.470  91
   0   2  14 3141.67 361.198  79
   0   2  14 3291.09 330.089  70
   0  -2  14 2708.91 281.065  74
   0   2 -15 5583.72 840.704  28
   0   2 -15 6311.57 911.822  22
   0   2 -15 4866.97 427.074  31
   0  -2 -15 5709.65 846.738  28
   0   2 -15 4484.71 786.741  21
   0  -2 -15 5261.04 844.480  22
   0  -2  15 3198.49 709.274  15
   0  -2 -15 5083.54 883.110  12
   0   2 -15 4159.25 735.800  18
   0   2 -15 5278.17 848.317  12
   0  -2  15 4331.30 404.373 141
   0  -2  15 5472.41 405.914 127
   0   2  15 4634.40 447.449 133
   0   2  15 4597.20 371.983 130
   0  -2  15 5577.98 419.397 117
   0   2  15 4715.33 441.854 117
   0   2 -15 5376.42 393.675  46
   0  -2  15 5510.89 476.262  99
   0  -2  15 5089.07 374.174  92
   0   2  15 5258.87 381.643 109
   0  -2  15 4572.80 366.507  78
   0  -2  15 5364.11 473.336  90
   0   2  15 6277.29 430.541  78
   0   2  15 4890.12 454.410  90
   0  -2  15 4959.00 445.163  91
   0   2  15 5689.25 507.408  79
   0   2  15 4767.88 438.036  70
   0  -2  15 6178.30 439.980  74
   0   2 -16 1032.50 471.993  21
   0  -2 -16 671.777 461.827  22
   0   2 -16 1756.87 265.437  31
   0   2 -16 1585.36 559.753  22
   0  -2 -16 2023.42 566.142  28
   0   2 -16 1526.44 527.746  28
   0   2 -16 981.135 486.096  12
   0  -2 -16 1389.48 575.469  12
   0  -2  16 1796.00 247.878 141
   0   2  16 1497.84 277.339 133
   0  -2  16 1493.73 214.354 127
   0   2  16 1307.83 187.952 130
   0   2  16 1472.47 273.286 117
   0  -2  16 1863.26 253.659 117
   0   2 -16 1729.31 230.026  46
   0  -2 -16 1855.59 234.583  45
   0   2  16 1636.69 200.024 109
   0   2  16 1590.99 265.054  95
   0  -2  16 1465.04 282.670  99
   0   2  16 1607.79 254.860  80
   0  -2  16 1606.72 295.805  90
   0  -2  16 2132.22 333.703  79
   0  -2  16 1372.05 186.385  92
   0   2  16 1772.14 298.336  90
   0  -2  16 1237.40 190.461  78
   0   2  16 1756.91 252.266  78
   0  -2  16 1297.78 239.925  91
   0   2  16 1355.76 280.743  79
   0  -2  16 1707.48 254.445  74
   0   2  16 1838.51 282.486  70
   0   2 -17-133.555 370.128  28
   0   2 -17 343.533 195.453  31
   0   2 -17 135.669 411.745  21
   0   2 -17 276.143 419.018  22
   0  -2 -17 825.224 510.996  22
   0  -2 -17-119.670 347.910  28
   0   2  17 636.339 226.765 133
   0  -2  17 151.935 174.281 141
   0  -2  17 421.386 188.626 117
   0   2 -17 618.503 236.852  58
   0  -2 -17 511.373 183.257  57
   0   2  17 458.506 139.153 109
   0   2  17 165.649 189.827  95
   0  -2  17 556.372 156.204  78
   0   2  17 642.897 206.923  80
   0  -2  17 480.737 141.260  92
   0  -2  17 653.533 245.180  79
   0  -2  17 558.171 251.098  90
   0   2  17 393.308 229.232  90
   0  -2  17 281.255 189.118  70
   0  -2  17 618.244 198.633  74
   0   2  17 277.979 202.529  70
   0  -2 -18 26099.5 2356.78  25
   0   2 -18 27604.3 2300.35  28
   0   2 -18 30247.7 1615.91  31
   0   2  18 31963.0 1669.81 133
   0  -2  18 31193.5 1623.32 141
   0   2  18 24972.3 1560.60 122
   0   2  18 27093.8 1540.92 109
   0   2  18 29948.3 1652.88  95
   0  -2  18 28053.8 1557.46  92
   0   2  18 26820.2 1611.66  94
   0  -2  18 28592.6 1630.47  70
   0   2  18 30389.1 1654.78  70
   0   2  18 27817.7 1615.66  80
   0  -2  18 29955.5 1696.93  79
   0  -2  18 31346.8 1566.25  78
   0  -2  18 32432.8 1684.31  90
   0   2  18 28876.0 1646.06  90
   0   2 -18 31662.5 1633.75  58
   0  -2 -18 28981.7 1574.14  57
   0  -2 -19 3917.95 816.882  34
   0  -2 -19 4707.58 381.481  31
   0  -2  19 4441.62 426.187 133
   0   2  19 4099.03 393.347 133
   0   2  19 5173.92 381.343  92
   0   2  19 4827.15 405.586  95
   0   2 -19 5079.65 407.475  58
   0  -2 -19 4145.15 378.985  60
   0   2  19 3994.21 375.634  80
   0  -2  19 4937.67 443.002  79
   0   2  19 4768.82 419.899  90
   0   2 -19 4621.76 347.214  82
   0  -2  19 5072.71 440.707  90
   0  -2  19 4535.62 396.975  70
   0   2  19 4378.95 412.718  70
   0   2  20 166.689 154.053 133
   0  -2  20 635.609 212.541 133
   0   2  20 553.292 161.753  95
   0   2 -20 691.293 204.673  54
   0  -2 -20 462.619 148.177  46
   0   2 -20 704.633 188.919  58
   0  -2  20 1073.57 224.824  79
   0   2  20 704.781 169.684  92
   0  -2  20 155.112 193.159  90
   0   2  20 620.495 170.673  80
   0   2  20 525.499 205.637  70
   0  -2  20 723.684 188.507  70
   0  -2  21 7059.22 476.461 133
   0   2 -21 7212.43 486.066  60
   0   2  21 6720.04 432.742  92
   0  -2  21 6598.78 469.874  90
   0  -2  21 6350.43 452.039  70
   0   2  21 7087.38 474.843  70
   0   2 -22 1932.62 190.173 125
   0  -2  22 2353.77 199.788 133
   0  -2  22 2738.00 226.789  90
   0   2  22 2746.68 218.192  70
   0  -2  22 2381.91 198.247  70
   0  -3   0-12.1292 83.8777   1
   0   3   0-24.8273 168.423  14
   0  -3   0 201.319 44.3585  35
   0  -3  -1 20102.4 1082.55   1
   0   3   1 20207.5 1190.56  14
   0  -3   1 20937.4 1086.84   1
   0  -3  -1 19928.2 1003.64  35
   0  -3  -1 20110.6 1243.83  33
   0   3  -1 18172.5 1199.71  27
   0  -3   1 19139.7 1006.06  35
   0   3  -1 21231.6 1102.75  24
   0  -3  -1 19037.7 1218.29  25
   0   3   2 111019. 5762.84  14
   0  -3  -2 117010. 5649.66   1
   0  -3  -2 115894. 5792.17  11
   0   3  -2 136904. 5712.70  16
   0  -3  -2 110729. 5560.23  35
   0  -3  -2 111145. 5804.33  25
   0   3  -2 116745. 5814.94  27
   0  -3  -2 112806. 5784.19  34
   0  -3   2 105896. 5566.24  35
   0  -3  -2 115048. 5828.07  33
   0   3   3 75585.3 4361.49  14
   0  -3  -3 83669.2 4391.17  11
   0  -3  -3 83189.4 4225.90   1
   0   3  -3 90089.1 4291.74  16
   0  -3   3 83358.6 4226.42   1
   0  -3   3 77220.4 4231.85  26
   0   3  -3 87843.5 4292.48  36
   0  -3  -3 80518.9 4381.58  34
   0  -3  -3 84270.3 4416.51  25
   0  -3   4 83658.8 4175.21  19
   0   3   4 83441.5 4288.70  14
   0   3  -4 83464.3 4166.08  16
   0  -3   4 81060.2 4100.07   1
   0  -3  -4 77385.4 4095.80   1
   0  -3  -4 77995.1 4227.65  12
   0  -3  -4 73137.9 4161.54  22
   0  -3  -4 73164.0 4121.75  28
   0   3  -4 80483.6 4048.14  31
   0   3  -4 82843.2 4161.68  24
   0  -3  -4 86656.2 4343.12  25
   0   3  -4 86391.8 4172.13  36
   0  -3  -5 429.522 117.902   1
   0   3  -5 300.282 159.915  16
   0  -3  -5 217.576 242.152  12
   0  -3   5 293.121 97.2455   1
   0   3   5 41.4335 226.948  14
   0  -3   5 494.889 158.404  19
   0  -3  -5 227.709 156.326  22
   0   3  -5 377.462 118.846  31
   0   3  -5 205.426 148.946  36
   0  -3  -5 136.364 120.348  28
   0   3  -5 469.563 180.948  24
   0  -3  -5 516.040 154.390  21
   0  -3  -6 55253.7 2812.57   1
   0  -3   6 55120.0 2815.03   1
   0  -3  -6 54167.4 3030.17  10
   0   3   6 53274.4 2809.57   4
   0  -3  -6 51401.3 2851.39  18
   0   3  -6 49709.4 2802.98   4
   0   3  -6 55501.2 2887.85  16
   0  -3  -6 53943.2 3013.83  12
   0  -3   6 56567.6 2909.09  19
   0   3  -6 56702.7 2904.45  24
   0  -3  -6 50085.3 2884.90  28
   0  -3  -6 50875.7 2895.03  21
   0  -3  -6 53080.1 2943.66  22
   0   3  -6 56904.7 2884.87  36
   0   3  -6 54562.6 2747.10  31
   0   3   7 397.684 90.4481  51
   0   3  -7 251.135 100.401  46
   0  -3   7 377.906 159.269  19
   0  -3  -7 339.955 161.607  18
   0   3   7 360.625 104.947   4
   0   3  -7 342.802 221.116  18
   0  -3  -7 207.405 287.477  10
   0   3  -7 561.746 135.261   4
   0   3  -7 202.813 185.397  16
   0  -3  -7 249.687 262.756  12
   0  -3   7 400.621 240.640   8
   0  -3  -7 455.105 208.702  22
   0  -3  -7 424.969 194.312  21
   0   3  -7 218.455 190.002  24
   0   3  -7 193.019 162.804  36
   0   3  -7 363.042 128.444  31
   0  -3  -7 516.971 189.146  28
   0   3  -8 8576.24 496.154  46
   0   3   8 7549.44 556.279   4
   0  -3  -8 8319.30 671.707  18
   0  -3   8 8113.89 781.493   8
   0  -3  -8 9628.34 867.067  10
   0  -3   8 9221.26 687.850  19
   0   3   8 7310.82 790.374  15
   0  -3  -8 10226.1 847.332  12
   0   3  -8 9429.87 693.546  16
   0   3  -8 8809.62 520.963  31
   0  -3  -8 8310.31 740.242  22
   0  -3  -8 8087.17 712.604  21
   0   3  -8 10241.0 727.548  24
   0   3  -8 9554.53 679.515  36
   0  -3  -8 7551.53 690.804  28
   0   3  -9 46685.2 2544.69  46
   0   3  -9 51345.4 2577.80  31
   0   3  -9 55212.6 2825.94  24
   0  -3  -9 45620.6 2832.16  21
   0  -3  -9 51957.6 2927.60  22
   0  -3  -9 46183.6 2830.19  28
   0   3   9 51683.8 3045.73  15
   0  -3   9 50710.9 2781.37  19
   0  -3  -9 46927.0 2963.83  10
   0   3  -9 60424.0 2823.70  16
   0  -3  -9 49217.0 2976.48  12
   0  -3 -10 66.7453 247.773  22
   0   3 -10-47.6216 256.858  24
   0   3 -10-13.5330 141.105  31
   0  -3 -10 287.026 213.101  28
   0  -3 -10 352.574 211.993  21
   0   3  10 241.668 281.939  15
   0  -3 -10-76.8333 374.306  10
   0  -3  10 372.389 345.597  15
   0  -3 -10 76.0325 325.913  12
   0  -3 -10 143.490 273.632   8
   0  -3  10-30.7505 85.5587 143
   0   3  10-53.6645 121.995 117
   0   3 -10-29.9195 117.726  46
   0  -3  10 77.6239 112.838 106
   0  -3  10 72.8983 117.182 104
   0   3  10 27.6449 73.4601  92
   0   3  10-11.7777 112.890  78
   0   3  10-105.391 132.996  79
   0   3  10-11.4095 110.720  67
   0   3 -11 44877.0 2232.06  31
   0  -3 -11 41402.5 2603.99  21
   0  -3 -11 44298.0 2701.50  22
   0  -3 -11 41146.4 2587.78  28
   0   3 -11 48432.4 2569.23  24
   0  -3 -11 41934.2 2740.39  12
   0  -3  11 42600.6 2854.54  15
   0   3  11 38593.6 2689.56  15
   0  -3  11 42458.1 2193.65 143
   0  -3  11 42062.0 2201.61 127
   0   3  11 40928.2 2254.88 133
   0  -3  11 40033.2 2195.22 137
   0   3  11 40690.4 2185.37 112
   0   3  11 45858.0 2237.27 117
   0  -3  11 39465.0 2176.92 117
   0   3 -11 42358.2 2192.41  46
   0  -3  11 42820.6 2240.26 106
   0  -3  11 43312.0 2269.74 104
   0  -3  11 42590.3 2157.08 103
   0   3  11 42062.4 2187.99  88
   0   3  11 43295.4 2290.87  79
   0   3  11 43097.0 2205.26  86
   0   3  11 43466.2 2192.75  92
   0   3  11 42900.2 2205.26  83
   0   3  11 40277.9 2239.67  90
   0   3  11 43907.5 2212.42  78
   0  -3  11 41513.8 2201.73  81
   0   3  11 40852.5 2202.51  67
   0   3  11 40062.4 2225.98  70
   0  -3 -12 30935.0 2198.37  22
   0   3 -12 34465.6 1718.80  31
   0  -3 -12 29443.7 2103.69  21
   0  -3 -12 29728.4 2105.19  28
   0  -3  12 29460.4 2313.57  15
   0   3 -12 33872.2 2173.76  18
   0  -3 -12 32070.4 2281.25  12
   0  -3  12 31913.8 1683.31 127
   0  -3  12 29942.4 1670.78 137
   0  -3  12 33940.9 1679.00 143
   0   3  12 31441.3 1741.61 133
   0   3  12 29723.1 1662.41 112
   0  -3  12 30147.5 1663.17 117
   0   3  12 33491.0 1722.78 117
   0   3  12 29535.0 1650.42 120
   0   3 -12 31500.0 1668.12  46
   0  -3  12 28079.4 1649.77  92
   0  -3  12 31509.6 1721.64 106
   0  -3  12 31849.3 1636.33 103
   0  -3  12 31870.3 1741.37  99
   0   3  12 33544.7 1696.01  78
   0   3  12 32200.2 1689.31  86
   0   3  12 33162.3 1782.81  79
   0   3  12 31583.8 1667.36  88
   0   3  12 32919.9 1686.73  83
   0  -3  12 32079.4 1683.22  81
   0   3  12 31546.2 1731.16  90
   0   3  12 32431.7 1675.00  92
   0   3  12 29642.5 1679.60  67
   0   3  12 31095.3 1714.51  70
   0  -3  12 32143.4 1663.16  72
   0   3 -13 13171.1 761.773  31
   0  -3 -13 11010.9 1175.26  22
   0  -3 -13 10090.3 1079.48  28
   0   3 -13 11624.8 1153.76  18
   0   3 -13 12641.3 1170.13  10
   0  -3  13 13223.8 1370.38  15
   0  -3 -13 10608.6 1231.70  12
   0   3  13 12249.0 791.755 133
   0  -3  13 11796.5 725.055 127
   0  -3  13 12953.0 722.462 143
   0   3  13 13168.1 775.092 117
   0  -3  13 11416.5 710.148 117
   0   3  13 10688.1 680.888 120
   0   3 -13 11623.7 709.931  46
   0  -3  13 10615.6 690.758  92
   0  -3  13 13959.1 812.664  99
   0   3  13 14325.9 822.882  95
   0  -3  13 11570.9 760.001 106
   0   3  13 13006.6 727.685  92
   0  -3  13 12678.2 806.824  91
   0   3  13 11649.5 705.834  88
   0   3  13 12143.8 778.476  90
   0   3  13 13050.5 745.034  78
   0   3  13 12495.7 821.284  79
   0  -3  13 11760.8 737.528  74
   0   3  13 11128.1 758.398  70
   0   3 -14 25938.6 1415.08  31
   0  -3 -14 23285.5 1886.83  28
   0   3 -14 22223.3 1923.55  22
   0  -3 -14 22094.6 1934.13  22
   0   3 -14 26769.9 1995.17  21
   0   3 -14 23308.8 1922.73  28
   0   3 -14 23566.0 1881.15  10
   0  -3  14 22700.8 2031.08  15
   0  -3 -14 20058.0 1948.02  12
   0   3 -14 23014.4 1896.26  12
   0   3 -14 25457.8 1946.39  18
   0  -3  14 24420.4 1406.25 141
   0  -3  14 24080.5 1380.80 127
   0  -3  14 26535.8 1382.64 143
   0   3  14 23828.6 1446.34 133
   0   3  14 25476.4 1389.58 130
   0  -3  14 24357.6 1377.32 117
   0   3  14 27002.5 1444.29 117
   0  -3 -14 25747.1 1381.57  41
   0   3 -14 24112.4 1362.65  46
   0  -3  14 24642.5 1425.87 106
   0  -3  14 22935.9 1350.49  92
   0   3  14 27960.4 1484.82  95
   0  -3  14 26571.1 1475.70  99
   0   3  14 27106.1 1409.12  78
   0   3  14 24630.0 1363.09  88
   0  -3  14 25036.5 1459.51  91
   0   3  14 26913.4 1391.47  92
   0   3  14 24807.1 1441.11  90
   0  -3  14 25209.9 1402.37  74
   0   3  14 26238.3 1439.49  70
   0   3 -15 814.644 395.630  28
   0  -3 -15 244.799 340.127  22
   0   3 -15 596.560 363.001  22
   0   3 -15 957.318 209.989  31
   0   3 -15 706.902 413.547  21
   0   3 -15 558.977 438.587  18
   0  -3  15 396.342 348.214  15
   0   3 -15 1084.62 465.986  12
   0   3  15 648.768 164.612 130
   0   3  15 597.483 216.168 133
   0  -3  15 852.570 168.175 127
   0  -3  15 382.453 169.233 141
   0  -3  15 469.945 175.149 117
   0   3  15 668.396 229.060 117
   0   3 -15 706.570 249.821  58
   0  -3  15 626.550 189.822 106
   0   3  15 857.637 225.931  95
   0  -3  15 486.600 235.713  99
   0   3  15 407.283 202.430  80
   0  -3  15 647.400 133.501  92
   0  -3  15 706.132 208.189  91
   0   3  15 661.905 175.730  92
   0   3  15 710.086 225.211  90
   0  -3  15 520.714 138.215  78
   0   3  15 561.233 141.520  88
   0  -3  15 655.714 180.910  74
   0   3  15 986.529 233.715  70
   0   3 -16 7163.19 541.580  31
   0   3 -16 7338.05 1000.19  21
   0  -3 -16 8700.16 1081.76  22
   0  -3 -16 9552.74 1282.42  25
   0   3 -16 5623.84 933.787  28
   0   3 -16 8678.30 1073.58  22
   0  -3  16 6737.08 505.645 127
   0   3  16 7704.68 591.820 133
   0   3  16 7163.37 515.810 130
   0  -3  16 7648.38 549.177 141
   0  -3  16 7218.38 529.506 117
   0   3  16 7134.95 587.879  95
   0  -3  16 9538.07 641.539  99
   0  -3  16 6811.73 479.931  92
   0   3  16 8122.75 538.596  92
   0   3  16 7559.33 506.849 109
   0  -3  16 8517.06 555.106  74
   0   3  16 7940.68 581.714  70
   0  -3  16 8051.63 568.441  70
   0   3  16 7429.52 580.238  90
   0  -3  16 7412.12 490.192  78
   0   3  16 8157.43 588.549  80
   0  -3  16 7577.04 574.129  91
   0   3 -16 8449.44 589.965  58
   0   3 -17 7204.31 1008.98  22
   0   3 -17 5412.64 907.586  28
   0  -3 -17 6268.53 1046.88  25
   0   3 -17 6928.84 1000.72  21
   0   3 -17 6652.60 504.962  31
   0  -3 -17 8266.50 1177.07  34
   0   3  17 6061.31 527.364 133
   0  -3  17 7072.32 509.673 141
   0   3 -17 6776.53 527.449  58
   0  -3 -17 6738.45 482.438  45
   0   3  17 7611.41 503.070  92
   0   3  17 6410.46 537.056  95
   0   3  17 6603.70 455.023 109
   0  -3  17 6317.40 550.351  99
   0  -3  17 6021.32 503.341  91
   0  -3  17 6228.81 439.025  78
   0   3  17 7194.19 539.362  80
   0  -3  17 6527.45 566.263  79
   0   3  17 7330.54 546.708  90
   0  -3  17 6515.39 511.140  70
   0  -3  17 7684.37 509.118  74
   0   3  17 6667.12 534.460  70
   0  -3 -18 51219.8 3773.44  34
   0   3 -18 53167.5 3708.88  28
   0  -3  18 60518.4 2994.60 141
   0   3  18 53451.0 2999.46 133
   0   3  18 54945.3 2959.92 122
   0   3  18 53647.6 3013.41  95
   0   3  18 51905.6 2920.40 109
   0   3  18 58919.4 2978.33  92
   0  -3 -18 53578.7 2945.31  57
   0   3 -18 58487.6 2992.19  58
   0  -3  18 58846.3 3067.33  79
   0   3  18 60539.9 3023.14  90
   0  -3  18 62035.7 3046.02  90
   0  -3  18 58682.9 2925.98  78
   0   3  18 58661.5 3015.34  80
   0   3  18 57011.3 3012.47  70
   0  -3  18 55050.1 2987.79  70
   0  -3  18 58918.3 2977.77  74
   0   3  19 3117.79 321.832 133
   0  -3  19 3543.43 324.420 141
   0   3  19 3985.16 352.537  95
   0   3 -19 3623.42 338.280  58
   0  -3  19 3794.48 371.138  90
   0   3  19 3870.61 356.722  80
   0   3 -19 3651.46 304.772  82
   0  -3  19 3917.51 380.429  79
   0  -3  19 3218.98 329.806  70
   0   3  19 3328.29 349.012  70
   0  -3  20-96.7112 179.141 133
   0  -3 -20 281.167 145.336  46
   0   3 -20 270.529 164.459  58
   0   3 -20 16.4453 164.100  54
   0   3  20 140.181 182.129  93
   0   3  20-112.998 159.212  80
   0   3 -20-11.5184 99.8315  82
   0  -3  20 159.789 178.513  90
   0  -3  20 104.000 166.838  79
   0  -3  20 88.8058 148.266  70
   0   3  20 118.128 178.447  70
   0  -3  21 1199.37 187.872 133
   0   3  21 936.470 196.225  93
   0   3  21 1297.23 162.391  80
   0  -3  21 859.676 183.184  79
   0  -3  21 1110.40 186.813  90
   0   3  21 786.258 165.080  70
   0  -3  21 988.515 155.118  70
   0   3 -21 923.473 144.015 126
   0  -3  22 632.205 127.442  90
   0   4   0 143043. 6633.41  14
   0  -4   0 144452. 6489.26   1
   0   4   0 121711. 6372.04  18
   0  -4   0 126850. 6362.25  35
   0   4   0 126749. 6374.93  32
   0  -4  -1 74238.1 3601.93   1
   0  -4   1 75093.4 3604.61   1
   0   4   1 68666.2 3730.13  14
   0   4  -1 71904.7 3539.55  18
   0  -4   1 68286.9 3485.64  35
   0   4   1 68861.2 3494.75  32
   0   4  -1 68812.8 3765.33  27
   0  -4  -1 68100.9 3482.19  35
   0  -4  -1 69560.5 3827.87  33
   0   4   2 99294.6 5146.63  14
   0  -4  -2 103146. 4993.68   1
   0  -4  -2 101662. 5190.76  11
   0  -4   2 101346. 5049.25  19
   0  -4  -2 102642. 5250.50  33
   0  -4   2 93029.6 4888.20  40
   0   4  -2 102569. 5200.53  27
   0  -4  -2 99698.8 5199.26  25
   0  -4  -2 95174.3 4870.88  35
   0   4  -2 114195. 5047.66  24
   0   4  -3 10727.0 581.199  54
   0  -4   3 9637.45 542.702  44
   0  -4  -3 10020.3 637.687   1
   0  -4   3 10650.8 644.294   1
   0   4   3 9160.59 776.324  14
   0  -4  -3 10080.2 829.220  11
   0  -4  -3 11138.2 830.795  34
   0   4   3 11130.1 689.102  37
   0  -4  -3 9587.29 522.155  35
   0   4  -3 12304.8 715.352  24
   0  -4  -3 10458.4 843.777  25
   0  -4  -3 10257.9 868.338  33
   0  -4   3 10071.2 547.494  40
   0   4  -3 11595.5 868.765  27
   0   4  -4 43273.6 2215.82  58
   0   4  -4 45314.4 2232.25  54
   0  -4  -4 45464.1 2303.81   1
   0  -4   4 46291.9 2307.09   1
   0   4   4 44237.6 2497.62  14
   0  -4  -4 49824.7 2552.22  11
   0  -4   4 43512.2 2240.97  20
   0  -4   4 46886.1 2381.65  19
   0   4  -4 52484.9 2417.66  16
   0   4   4 42886.6 2330.26  37
   0  -4  -4 42490.2 2513.89  34
   0  -4  -4 39991.9 2166.13  35
   0   4  -4 44738.1 2557.09  27
   0  -4   4 44971.6 2291.51  26
   0  -4   4 44263.0 2201.19  40
   0  -4  -4 43687.4 2543.34  25
   0   4  -5 11739.1 689.498  54
   0   4  -5 11745.7 677.204  58
   0  -4   5 11524.2 751.483   1
   0  -4  -5 12028.3 753.108   1
   0   4   5 10598.4 930.862  14
   0   4  -5 13168.2 815.274  18
   0  -4   5 13816.9 845.850  19
   0   4  -5 14922.2 866.377  16
   0  -4  -5 12086.7 960.214  11
   0  -4   5 11668.2 657.726  40
   0  -4  -5 11429.1 981.765  25
   0  -4  -5 11716.0 976.980  34
   0   4  -6 30888.9 1653.09  58
   0  -4   6 30642.2 1637.35  55
   0   4   6 30747.1 1619.84  51
   0  -4   6 33243.6 1846.42  19
   0   4  -6 37750.2 1872.50  16
   0   4  -6 29613.5 1744.71   4
   0   4   6 32056.7 1758.41   4
   0  -4  -6 31516.9 1747.47   1
   0  -4   6 33326.3 1761.18   1
   0   4  -6 34619.5 1846.99  18
   0   4   6 30889.3 1978.10  14
   0   4  -6 35771.5 1859.70  24
   0  -4  -6 31480.0 2023.37  34
   0  -4  -6 31635.9 2035.59  25
   0  -4  -6 29015.3 1838.21  22
   0   4  -7 1207.28 180.920  58
   0   4  -7 1068.05 133.057  46
   0   4   7 1161.12 124.904  51
   0   4  -7 1035.82 286.043  16
   0  -4   7 1549.99 270.681  19
   0   4  -7 1244.13 286.241  18
   0   4   7 1116.66 196.836   4
   0   4  -7 843.959 181.066   4
   0  -4  -7 1039.50 268.419  22
   0  -4  -7 1151.07 392.188  25
   0   4  -7 1335.79 168.740  31
   0   4  -7 1181.07 298.010  24
   0   4  -8 51065.9 2722.35  58
   0   4  -8 60271.0 3003.55  24
   0  -4  -8 50326.1 3010.43  22
   0  -4  -8 57382.0 3285.44  25
   0   4  -8 54048.0 2725.74  31
   0   4  -8 51159.9 2974.17  18
   0  -4  -8 52477.0 3118.86  12
   0   4  -8 50140.0 2840.22   4
   0   4   8 53134.6 2839.80   4
   0  -4   8 51586.0 2938.50  19
   0   4  -9 59770.3 3043.97  58
   0   4  -9 54895.7 2999.34  46
   0  -4   9 57816.8 3068.72 104
   0   4  -9 61530.6 3042.31  31
   0  -4  -9 58312.9 3398.21  22
   0   4  -9 65469.0 3354.87  24
   0  -4  -9 60194.4 3640.10  25
   0   4  -9 64084.8 3381.57  18
   0  -4  -9 58540.5 3488.93  12
   0  -4   9 60914.1 3292.15  19
   0   4 -10 27565.2 1347.14  31
   0  -4 -10 23251.3 1875.16  25
   0  -4 -10 24963.8 1723.30  22
   0   4 -10 25426.7 1693.48  18
   0  -4 -10 22294.0 1764.55  12
   0  -4  10 25196.0 1582.55  19
   0   4  10 21645.4 1288.86 136
   0   4  10 24395.5 1363.20 133
   0  -4  10 24256.3 1297.44 143
   0   4  10 24909.3 1308.92 112
   0   4  10 24669.7 1333.32 117
   0   4 -10 24811.1 1340.36  58
   0   4 -10 23470.0 1292.66  46
   0  -4  10 24350.2 1370.16 104
   0  -4  10 24606.9 1344.90 106
   0   4  10 24521.6 1317.28  83
   0   4  10 24027.9 1298.02  88
   0   4  10 24839.3 1303.22  86
   0   4  10 24039.0 1348.70  90
   0   4  10 25371.6 1299.90  92
   0   4  10 23275.5 1326.84  70
   0  -4 -11 1372.81 393.667  22
   0   4 -11 1416.48 392.591  21
   0   4 -11 1220.42 218.565  31
   0  -4 -11 341.803 440.480  25
   0  -4  11 1595.44 503.748  15
   0   4 -11 740.404 362.088  18
   0  -4  11 1483.65 170.005 137
   0   4  11 1506.75 226.129 133
   0  -4  11 1701.57 178.032 127
   0  -4  11 1865.21 181.557 143
   0   4  11 1209.81 166.550 136
   0   4  11 1630.44 223.177 117
   0   4  11 1584.85 187.270 112
   0   4 -11 1474.51 230.971  58
   0   4  11 1715.01 246.936  95
   0  -4  11 1704.78 231.245 104
   0  -4  11 1663.96 207.848 106
   0   4  11 1363.04 187.872  83
   0   4  11 1653.16 232.683  90
   0   4  11 1438.91 172.143  88
   0   4  11 1445.28 169.501  92
   0   4  11 1300.55 162.596  86
   0   4 -11 1180.28 138.740  62
   0   4  11 1625.61 209.020  70
   0  -4  11 1346.65 156.084  72
   0  -4 -12 21918.0 1689.10  22
   0   4 -12 16103.3 1539.36  21
   0   4 -12 21944.6 1216.95  31
   0  -4 -12 22854.5 1921.10  25
   0  -4  12 24038.4 1912.80  15
   0   4 -12 21312.2 1656.51  18
   0   4  12 22177.5 1256.45 133
   0  -4  12 20753.1 1181.63 127
   0  -4  12 19840.1 1173.36 137
   0   4  12 22009.3 1190.47 112
   0   4  12 22892.7 1236.75 117
   0  -4  12 20372.6 1162.63 117
   0   4 -12 21815.2 1227.33  58
   0  -4  12 23115.1 1238.99 106
   0  -4  12 22971.4 1273.15 104
   0   4  12 25121.7 1295.68  95
   0  -4  12 22755.5 1253.21  99
   0   4  12 21426.9 1193.94  83
   0  -4  12 20962.2 1181.36  81
   0   4  12 20450.6 1181.16  86
   0   4  12 23273.8 1190.39  92
   0   4  12 21442.2 1180.19  88
   0   4  12 19821.2 1228.65  90
   0   4  12 20761.2 1220.10  70
   0  -4  12 20684.6 1168.33  72
   0  -4 -13 201.780 305.864  22
   0   4 -13 419.841 183.786  31
   0   4 -13 97.8849 320.525  21
   0  -4 -13 546.105 534.266  25
   0   4 -13 488.278 330.993  22
   0   4 -13-191.741 335.598  18
   0   4 -13 427.219 342.658  12
   0  -4  13 1054.29 502.663  15
   0   4 -13 316.492 293.790  10
   0   4  13 171.404 170.174 133
   0  -4  13 29.5592 114.388 143
   0  -4  13 246.809 123.866 127
   0   4  13 167.841 89.2363 120
   0   4  13-62.2076 163.415 112
   0   4  13 191.739 179.878 117
   0  -4  13 242.282 117.945 117
   0   4 -13 196.632 219.749  58
   0   4  13 164.046 186.950  95
   0  -4  13-43.9516 147.832 106
   0  -4  13 149.591 175.991  99
   0   4  13 14.7988 128.994  88
   0   4  13 68.7369 166.650  90
   0   4  13 107.535 121.885  92
   0   4 -13 186.612 134.698  84
   0   4  13 137.284 173.495  80
   0   4  13 232.154 152.307  83
   0   4  13 228.350 168.563  70
   0  -4  13 26.5626 83.2332  72
   0  -4  13 90.2198 135.963  74
   0  -4 -14-218.889 287.307  22
   0  -4 -14 430.351 486.133  34
   0   4 -14-108.687 300.750  22
   0   4 -14 108.037 340.850  28
   0   4 -14-218.042 343.956  21
   0   4 -14 200.968 166.858  31
   0  -4 -14-145.482 422.200  25
   0  -4  14 272.494 357.657  15
   0   4 -14 473.872 341.928  12
   0  -4  14 190.465 129.586 143
   0  -4  14 113.865 117.422 127
   0   4  14 74.6775 131.749 130
   0   4  14 51.2246 172.173 133
   0   4  14-46.2056 206.179 117
   0  -4  14 74.0279 121.578 117
   0   4 -14 20.7214 220.599  58
   0  -4  14 92.2216 162.679 106
   0  -4  14 54.6443 192.772  99
   0   4  14 143.385 179.227  95
   0   4  14 48.5220 180.160  90
   0  -4  14-84.2796 168.557  91
   0   4  14 31.0797 130.468  88
   0   4  14 67.8225 133.571  92
   0   4  14-22.3925 166.290  70
   0  -4  14 284.309 152.040  74
   0   4 -15 5284.72 840.586  22
   0  -4 -15 4222.37 887.049  25
   0  -4 -15 5528.38 963.144  34
   0   4 -15 4250.04 765.005  21
   0  -4  15 4083.66 800.305  15
   0   4 -15 5272.68 794.939  12
   0   4  15 5493.89 467.510 133
   0  -4  15 5789.01 442.676 141
   0  -4  15 5267.64 398.686 127
   0   4  15 5333.07 427.945 130
   0  -4  15 5389.76 399.076 117
   0   4 -15 5537.81 460.392  58
   0  -4 -15 5598.74 420.447  41
   0   4  15 6321.31 513.683  95
   0  -4  15 5643.46 498.875  99
   0  -4  15 5237.91 445.229 106
   0   4  15 5843.55 424.117  92
   0  -4  15 4940.27 369.169  78
   0   4  15 5452.09 401.655  88
   0  -4  15 6664.91 506.846  90
   0   4  15 5862.73 482.872  90
   0  -4  15 4982.96 462.246  91
   0   4  15 5271.87 450.017  70
   0  -4  15 5179.16 419.407  74
   0  -4 -16 9941.05 1293.07  25
   0   4 -16 10627.3 1187.94  21
   0   4 -16 7590.83 1055.50  22
   0  -4 -16 9605.65 1289.12  34
   0  -4  16 9401.05 603.374 127
   0  -4  16 10373.9 657.575 141
   0   4  16 9598.82 675.958 133
   0   4  16 9304.60 634.828 130
   0   4  16 10174.2 668.649 122
   0   4 -16 10450.8 697.705  54
   0   4 -16 10053.0 667.429  58
   0   4  16 9497.57 699.853  95
   0  -4  16 8762.55 643.588 106
   0   4  16 10199.0 639.894  92
   0  -4  16 9417.85 704.434  99
   0   4  16 9785.23 613.432 109
   0  -4  16 9122.93 675.744  91
   0  -4  16 9352.98 580.670  78
   0   4  16 9438.48 602.100  88
   0   4  16 8905.64 667.943  90
   0  -4  16 10094.5 640.467  74
   0  -4  16 9870.86 648.740  70
   0   4  16 9930.12 677.293  70
   0   4 -17 3732.39 772.618  21
   0  -4 -17 3168.92 814.403  34
   0  -4 -17 4319.51 852.211  25
   0  -4  17 5982.17 449.290 141
   0   4  17 5594.62 424.399 130
   0   4  17 4727.74 437.429 133
   0   4  17 6313.67 456.388 122
   0   4 -17 5898.24 485.996  54
   0   4 -17 5486.49 446.718  58
   0  -4 -17 5913.05 432.223  45
   0   4  17 5190.86 391.732 109
   0  -4  17 5595.40 496.581  99
   0   4  17 5713.90 484.164  95
   0   4  17 5418.68 423.998  92
   0  -4  17 6925.42 544.338  79
   0  -4  17 4262.61 424.246  91
   0   4  17 5620.67 481.945  80
   0   4 -17 5991.36 426.536  76
   0  -4  17 6279.68 444.225  74
   0   4  17 5462.49 467.233  70
   0  -4  17 5265.73 437.818  70
   0  -4 -18 3407.63 762.495  34
   0  -4  18 3874.02 356.955 141
   0   4  18 3125.44 340.951 133
   0   4  18 3853.34 325.668 130
   0   4  18 4150.84 354.708 122
   0   4  18 4127.55 309.329 109
   0   4  18 3956.19 389.063  95
   0   4  18 4530.21 361.212  92
   0   4 -18 3861.44 390.723  54
   0   4 -18 4707.84 385.693  58
   0  -4  18 4502.57 431.196  79
   0   4 -18 4131.26 332.287  76
   0   4  18 4656.41 411.224  80
   0  -4  18 4116.81 357.847  70
   0  -4  18 4536.13 349.405  74
   0   4  18 4514.73 395.662  70
   0  -4  19 31.8264 144.073 141
   0   4  19 135.272 212.493  93
   0   4 -19-110.661 173.095  54
   0  -4 -19 134.273 142.542  57
   0   4 -19 45.2808 166.568  58
   0   4  19-19.8754 184.899  80
   0  -4  19-23.4837 180.341  79
   0   4 -19 240.607 130.969  82
   0   4  19 15.6486 141.679  92
   0   4  19 35.5448 170.385  70
   0  -4  19 180.126 143.319  70
   0  -4  20 10601.7 641.820 133
   0   4 -20 9774.39 610.239  54
   0   4  20 10267.2 599.269  92
   0   4  20 9943.29 640.090  93
   0   4 -20 9081.35 573.007  82
   0  -4  20 9162.14 628.152  79
   0   4  20 9574.35 615.592  80
   0  -4  20 9540.33 577.605  70
   0   4  20 9766.09 601.905  70
   0   4 -21 1171.35 152.369 126
   0   4  21 1285.83 191.173  93
   0   4  21 1398.31 166.177  92
   0  -4  21 1463.26 185.913  79
   0   4  21 1313.88 165.851  80
   0  -4  21 1439.18 194.044 133
   0   5   0-10.1110 110.156  56
   0  -5   0 15.9043 52.3014  44
   0   5   0 10.4674 106.033  43
   0  -5   0-23.6883 111.629   1
   0   5   0 89.2172 252.958  14
   0   5   0 45.0527 71.2524  32
   0  -5   0 104.230 72.5676  40
   0  -5   0 83.9828 238.118  23
   0  -5   1 6169.13 370.268  44
   0   5  -1 6582.73 414.668  43
   0  -5  -1 6315.81 365.475  44
   0   5   1 6642.39 418.120  43
   0   5  -1 6663.25 417.772  56
   0   5   1 6160.80 627.434  14
   0  -5   1 6673.82 502.811   1
   0  -5  -1 7232.85 509.995   1
   0   5  -1 6113.30 607.335  14
   0   5  -1 6430.42 418.015  18
   0  -5   1 7457.71 639.065  23
   0  -5  -1 6990.07 382.791  40
   0   5  -1 6560.07 386.767  32
   0   5   1 6674.07 377.061  32
   0  -5   2 1804.96 145.135  55
   0  -5  -2 1632.11 122.102  44
   0   5  -2 1727.33 184.290  56
   0   5   2 1691.58 183.632  43
   0  -5   2 1488.99 132.566  44
   0   5  -2 1408.82 192.147  18
   0  -5  -2 1958.44 241.810   1
   0  -5   2 1406.06 262.238  19
   0   5   2 1597.27 360.989  14
   0  -5  -2 1578.35 398.916  33
   0   5  -2 1567.01 350.419  27
   0   5   2 1833.50 267.396  37
   0  -5   2 1550.77 141.188  40
   0   5  -3 16550.5 900.938  54
   0  -5   3 14809.6 854.877  44
   0  -5   3 15567.2 866.065  55
   0  -5   3 17400.5 1001.80   1
   0  -5  -3 18285.5 1011.34   1
   0   5   3 15612.4 1169.12  14
   0   5  -3 16849.1 975.084  18
   0   5  -3 17949.1 1243.46  27
   0  -5  -3 16922.7 1271.85  33
   0  -5   3 16387.4 867.557  40
   0  -5  -3 15943.2 1225.61  25
   0   5   3 17151.9 1050.47  37
   0  -5   4 53876.5 2743.30  55
   0   5  -4 54799.1 2774.32  54
   0  -5  -4 54642.3 2878.87   1
   0  -5   4 49530.4 2796.62  20
   0   5   4 55037.7 3119.70  14
   0   5  -4 54920.0 2878.03  18
   0  -5   4 58058.3 2974.73  19
   0  -5   4 56070.7 2889.51   1
   0  -5  -4 54279.6 3132.77  11
   0  -5   4 52831.8 2741.24  40
   0  -5  -4 54132.2 3157.25  25
   0   5   4 51216.2 2908.63  37
   0  -5   4 53363.4 2850.04  26
   0  -5  -4 54651.0 3210.74  33
   0  -5  -4 49849.0 3096.03  34
   0   5  -4 57348.0 3187.98  27
   0  -5   5 14063.5 756.696  55
   0   5  -5 14475.1 790.688  54
   0   5   5 12349.6 717.510  51
   0   5  -5 14124.0 771.851  58
   0  -5   5 13614.6 879.840   1
   0  -5  -5 13453.2 882.143   1
   0   5   5 14273.3 1104.78  14
   0   5  -5 12674.4 893.272  18
   0  -5   5 14611.5 968.295  19
   0  -5  -5 14340.5 1191.55  33
   0   5  -5 14490.5 1172.57  27
   0  -5   5 13960.1 751.791  40
   0  -5  -5 11853.4 1083.82  34
   0  -5  -5 13710.3 1127.00  25
   0  -5   6 15269.5 845.674  55
   0   5   6 14532.2 808.404  51
   0   5  -6 15054.6 858.521  58
   0   5  -6 15487.7 879.139  54
   0  -5   6 14894.4 982.551   1
   0   5  -6 14969.0 993.551   4
   0  -5   6 16128.4 1068.50  19
   0   5  -6 14981.8 1031.52  18
   0  -5  -6 15846.5 997.122   1
   0   5   6 13900.8 1184.94  14
   0   5   6 14026.7 984.264   4
   0   5  -6 18980.3 1355.92  27
   0  -5  -6 15575.1 1291.32  33
   0  -5  -6 15693.3 814.071  40
   0  -5  -6 15616.3 1281.50  25
   0  -5  -6 14834.5 1230.10  34
   0   5   7 4893.32 303.930  51
   0   5  -7 4593.34 368.446  54
   0   5  -7 4412.37 349.814  58
   0  -5  -7 4417.70 646.785  34
   0  -5  -7 4057.31 662.882  25
   0  -5  -7 4798.91 295.405  40
   0   5   7 4076.81 633.371  14
   0   5  -7 5474.56 543.139  18
   0   5   7 5274.21 473.454   4
   0   5  -7 4485.35 449.037   4
   0  -5   7 5339.55 539.102  19
   0   5  -8 12245.5 876.736   4
   0   5  -8 12410.9 967.599  18
   0   5   8 11700.6 862.204   4
   0  -5   8 12293.9 947.864  19
   0  -5   8 12054.6 736.278 142
   0   5   8 10639.4 686.692 136
   0   5   8 12641.9 704.069 112
   0   5  -8 12876.7 734.952  58
   0   5  -8 12587.0 752.493  54
   0  -5   8 12388.7 753.203 104
   0  -5   8 11656.1 730.491 108
   0   5   8 14094.0 783.132  95
   0   5   8 11725.5 702.336  83
   0  -5  -8 12568.0 1198.93  25
   0  -5  -8 12419.8 669.115  40
   0  -5  -8 12303.5 1166.73  34
   0  -5  -9 32329.0 2330.36  34
   0  -5  -9 34090.1 2374.22  25
   0   5   9 32380.7 1937.09   4
   0   5  -9 36434.4 2143.06  18
   0  -5   9 37218.4 2090.16  19
   0   5   9 31470.0 1741.63 136
   0  -5   9 30200.8 1725.24 143
   0  -5   9 33605.4 1746.63 137
   0   5   9 34840.7 1757.89 112
   0   5   9 31895.2 1762.20 117
   0   5  -9 34702.9 1782.81  58
   0   5  -9 32524.6 1797.43  54
   0  -5   9 34495.2 1815.84 104
   0   5   9 33536.5 1787.97  80
   0   5   9 34482.7 1762.45  83
   0   5   9 34293.6 1733.23  92
   0   5  -9 32113.5 1723.91  62
   0  -5 -10 4461.08 766.167  25
   0   5 -10 3608.34 557.348  21
   0  -5 -10 4640.92 766.562  34
   0   5 -10 4267.64 609.648  18
   0  -5  10 4524.44 531.064  19
   0  -5  10 3775.03 287.213 137
   0  -5  10 3653.60 279.282 143
   0   5  10 3453.11 293.790 136
   0   5  10 3335.03 312.605 117
   0   5  10 3558.34 306.686 112
   0   5 -10 3636.70 336.004  58
   0   5 -10 3365.83 351.274  54
   0  -5  10 4663.18 369.752 104
   0   5  10 4280.10 351.422  80
   0   5  10 3697.59 277.535  86
   0   5  10 3661.82 289.574  88
   0   5  10 3629.76 301.178  83
   0   5  10 3966.01 283.106  92
   0   5 -10 3666.55 271.807  62
   0  -5  10 3749.88 283.906  72
   0  -5 -11 7424.24 1019.57  25
   0  -5 -11 6623.57 995.480  34
   0   5 -11 8322.94 896.359  21
   0   5 -11 8827.30 936.590  18
   0  -5  11 7391.34 751.065  19
   0  -5  11 8570.53 514.547 143
   0  -5  11 8416.58 518.300 127
   0   5  11 7506.51 564.920 133
   0  -5  11 7869.78 515.102 137
   0   5  11 8069.72 541.264 112
   0   5 -11 8701.16 576.153  58
   0   5 -11 8500.04 598.108  54
   0  -5 -11 8432.77 518.348  59
   0  -5  11 8047.35 562.442 106
   0  -5  11 8437.03 591.888 104
   0   5  11 8126.50 510.661  86
   0   5  11 8345.44 575.117  80
   0   5  11 8134.94 515.461  92
   0   5  11 8010.75 532.903  83
   0   5  11 9011.30 529.544  88
   0   5 -11 8246.06 498.621  62
   0  -5  11 8051.82 513.683  72
   0   5  11 7317.55 537.042  70
   0  -5 -12-128.149 420.040  34
   0  -5 -12 656.489 487.834  25
   0   5 -12-92.6029 314.476  21
   0  -5  12 937.515 497.599  15
   0  -5 -12 113.773 445.664  11
   0   5 -12 277.228 353.036  18
   0  -5  12 617.084 133.740 143
   0   5  12 272.724 171.131 133
   0  -5  12 395.540 120.942 127
   0   5  12 266.163 156.751 112
   0   5 -12 366.225 208.251  58
   0   5 -12 410.352 213.958  54
   0  -5  12 586.649 175.439 106
   0  -5  12 330.134 184.370 104
   0   5  12 468.288 159.377  88
   0   5  12 470.077 140.528  92
   0   5  12 261.747 109.146  86
   0   5  12 526.872 186.999  80
   0   5  12 400.364 154.448  83
   0   5 -12 677.309 136.326  62
   0  -5  12 336.563 106.815  72
   0   5  12 480.020 162.436  70
   0   5 -13 9055.69 1038.80  22
   0   5 -13 9324.42 1042.67  28
   0  -5 -13 11579.4 1309.96  25
   0  -5 -13 9430.74 1200.39  34
   0   5 -13 6800.33 932.384  21
   0   5 -13 9026.20 961.761  12
   0   5 -13 7896.94 1000.07  18
   0  -5  13 8111.84 1148.55  15
   0  -5 -13 9250.70 1156.76  11
   0   5  13 9847.46 619.533 130
   0  -5  13 10070.7 587.900 143
   0  -5  13 8370.05 569.604 127
   0  -5  13 8436.20 570.805 137
   0   5  13 8315.45 633.184 133
   0   5  13 8526.99 552.900 120
   0   5 -13 9283.91 665.395  54
   0   5 -13 9292.22 639.522  58
   0  -5  13 10607.7 676.089  99
   0   5  13 9668.59 690.806  95
   0  -5  13 9630.69 671.144 104
   0  -5  13 10538.9 655.639 106
   0   5  13 9972.89 599.707  88
   0   5  13 10462.3 681.451  80
   0   5  13 9694.86 595.038  92
   0   5  13 10163.7 616.188  83
   0  -5  13 8496.69 562.848  72
   0   5  13 8767.20 623.902  70
   0   5 -13 8888.48 556.534  62
   0   5 -14 1309.11 440.372  22
   0  -5 -14 998.258 587.473  34
   0   5 -14 1998.33 543.233  28
   0   5 -14 1005.60 394.355  21
   0  -5 -14 869.072 554.769  25
   0  -5  14 424.781 466.343  15
   0   5 -14 625.928 335.819  12
   0  -5 -14-745.615 762.827  11
   0   5 -14 889.204 448.571  18
   0   5  14 1174.14 239.871 133
   0  -5  14 1020.51 160.837 127
   0  -5  14 1188.08 179.912 143
   0   5 -14 1052.88 155.604 134
   0   5  14 1036.16 212.726 130
   0   5 -14 962.564 264.096  54
   0   5 -14 1162.97 258.798  58
   0  -5 -14 1148.11 184.646  47
   0  -5  14 1345.56 262.642  99
   0  -5  14 820.141 204.170 106
   0   5  14 955.909 249.050  95
   0   5  14 1100.15 186.569  92
   0   5  14 995.766 184.988  88
   0  -5  14 1309.15 246.792  91
   0   5  14 1094.10 248.630  80
   0   5 -14 1154.23 208.262  84
   0   5  14 1092.29 196.662  83
   0  -5  14 821.067 183.798  74
   0  -5  14 1095.02 148.455  72
   0   5  14 719.734 202.062  70
   0   5 -15 9995.30 1145.80  21
   0   5 -15 8470.62 1065.51  22
   0   5 -15 6763.84 996.460  28
   0  -5 -15 9533.52 1237.87  34
   0  -5 -15 5985.14 1073.49  25
   0  -5  15 8141.33 1114.84  15
   0  -5  15 8619.70 580.702 127
   0   5  15 8990.36 647.230 133
   0  -5  15 10117.4 643.452 141
   0   5  15 10594.0 652.610 130
   0   5 -15 9508.07 579.998 134
   0   5  15 9667.38 668.042 122
   0   5 -15 9974.46 690.506  54
   0  -5 -15 9895.39 635.731  41
   0   5 -15 9488.50 650.144  58
   0  -5  15 10079.3 703.088  99
   0   5  15 10698.0 720.127  95
   0   5  15 10480.1 630.630  92
   0  -5  15 9367.11 648.087 106
   0   5  15 10741.5 706.031  80
   0  -5  15 9831.85 680.861  90
   0  -5  15 9189.76 680.082  91
   0   5  15 9707.66 608.840  88
   0  -5  15 9104.22 615.053  74
   0   5  15 8778.04 643.675  70
   0  -5  15 8298.59 606.405  70
   0  -5 -16 708.548 511.489  25
   0  -5 -16 310.275 168.268  41
   0   5 -16 462.371 392.050  22
   0   5 -16-139.290 404.538  27
   0  -5 -16 703.980 493.037  34
   0   5 -16-238.545 361.876  21
   0   5 -16 354.374 400.623  28
   0  -5  16 263.030 164.015 141
   0   5  16 327.399 166.820 130
   0   5  16 412.089 204.920 122
   0   5 -16 436.227 220.731  58
   0   5 -16 476.521 229.887  54
   0  -5  16 175.745 158.163 106
   0   5  16 654.670 235.510  95
   0  -5  16 304.977 220.266  99
   0   5  16 385.316 167.622  92
   0  -5  16 149.496 207.451  90
   0   5  16 123.134 145.322  88
   0  -5  16 335.938 177.332  91
   0   5  16 627.232 237.091  80
   0  -5  16 443.644 163.649  74
   0   5  16 281.397 184.336  70
   0  -5  16 460.073 154.896  70
   0  -5 -17 136.014 394.967  33
   0   5 -17 259.953 410.295  27
   0   5 -17-114.671 347.861  28
   0  -5 -17 393.041 472.863  34
   0  -5  17 188.195 158.588 141
   0   5  17 471.008 171.911 130
   0   5  17 660.364 206.369 122
   0   5 -17 176.395 194.415  54
   0  -5 -17 345.129 165.025  45
   0   5 -17 90.8487 188.651  58
   0  -5  17 487.260 215.701  99
   0   5  17 595.205 231.171  93
   0   5  17 130.405 116.383 109
   0  -5  17 161.968 214.734  90
   0   5  17 212.144 157.637  92
   0  -5  17 334.393 172.862  91
   0   5 -17 455.541 154.417  76
   0   5  17 200.320 175.857  70
   0  -5  17 292.385 148.394  74
   0  -5  17 310.058 147.009  70
   0  -5  18 2800.76 277.327 141
   0   5  18 3290.84 281.310 130
   0   5  18 2754.81 285.248 122
   0   5  18 2642.56 326.070  93
   0   5  18 2224.30 224.496 109
   0   5  18 3125.74 285.748  92
   0  -5 -18 2721.90 274.309  45
   0   5 -18 2989.53 314.926  54
   0   5 -18 2768.05 261.490  76
   0  -5  18 3654.97 349.295  79
   0  -5  18 2700.13 303.428  90
   0  -5  18 2955.56 262.768  74
   0   5  18 2357.76 276.788  70
   0  -5  18 2229.95 241.661  70
   0  -5  19 4086.81 323.261 141
   0   5  19 4064.51 375.267  93
   0   5  19 3881.64 317.888  92
   0  -5 -19 4113.16 310.435  57
   0   5 -19 4110.32 346.048  54
   0  -5  19 3685.80 359.779  79
   0  -5  19 3914.50 346.037  90
   0   5 -19 4373.01 325.109  82
   0   5  19 3770.09 311.737  70
   0   5  20 348.872 168.358  93
   0  -5  20 553.606 166.281 133
   0   5 -20 470.677 111.967  82
   0   5  20 425.586 135.581  92
   0  -5  20 486.125 152.081  90
   0   5  20 653.953 169.791  80
   0  -5  20 293.869 143.095  79
   0   5  21 5761.89 338.077  92
   0   5  21 5781.43 360.479  93
   0  -5  21 4939.68 351.091  79
   0  -5  21 5420.06 358.777 133
   0  -6   0 4209.70 539.180  23
   0  -6   0 4806.97 292.509  40
   0   6   0 4180.97 272.702  32
   0  -6   0 3692.77 403.483   1
   0   6   0 4236.66 562.213  14
   0  -6   0 4044.40 267.572  44
   0   6   0 4020.78 320.018  43
   0  -6   0 4504.71 288.312  55
   0  -6  -1 78441.2 4148.99  23
   0  -6  -1 75880.5 3784.37  40
   0  -6   1 79004.7 4141.12  23
   0   6  -1 72756.2 3776.58  32
   0  -6  -1 79155.8 3981.15   1
   0  -6   1 80667.9 4070.80  19
   0   6  -1 80119.1 4178.28  14
   0   6   1 79417.0 4185.48  14
   0   6  -1 76114.2 3821.38  43
   0  -6   1 70336.3 3769.38  44
   0  -6  -1 76426.8 3784.97  55
   0   6  -1 76053.7 3816.71  56
   0  -6  -1 70055.7 3762.53  44
   0   6   1 79204.6 3829.19  43
   0  -6  -2 56317.9 2653.88  40
   0  -6  -2 53044.0 3016.37  23
   0   6   2 55475.8 2901.85  37
   0  -6   2 53659.0 2658.65  40
   0   6  -2 51209.6 2651.31  32
   0  -6  -2 50466.7 2834.16   1
   0   6  -2 58170.3 3071.76  14
   0   6   2 57965.0 3089.12  14
   0   6  -2 54547.4 2692.93  43
   0  -6   2 46087.4 2637.09  44
   0  -6  -2 48816.3 2626.17  44
   0  -6   2 52893.1 2659.62  55
   0   6  -2 52672.5 2685.45  56
   0  -6  -3 13928.3 1181.02  33
   0   6   3 13639.2 928.658  37
   0  -6   3 12678.7 700.891  40
   0  -6  -3 10591.0 970.993  23
   0  -6  -3 13211.3 691.838  40
   0  -6   3 10063.6 713.252   9
   0  -6   3 13093.8 876.083   1
   0   6  -3 12387.0 805.526  18
   0  -6  -3 13149.6 880.053   1
   0   6  -3 13684.0 1055.15  14
   0   6   3 14214.4 1092.49  14
   0   6  -3 12747.0 731.333  56
   0  -6   3 13427.2 706.984  55
   0  -6  -3 11634.4 663.523  44
   0   6  -4 5841.97 730.347  27
   0  -6   4 5225.37 341.817  40
   0  -6   4 4735.77 424.737  26
   0  -6  -4 6033.18 764.908  33
   0  -6  -4 5262.00 708.498  25
   0  -6  -4 5705.08 328.588  40
   0   6   4 4443.48 494.811  37
   0  -6   4 5335.98 530.681  19
   0  -6  -4 5418.76 492.656   1
   0  -6   4 5781.97 507.213   1
   0   6  -4 4169.91 434.546  18
   0  -6   4 4757.13 391.632  20
   0   6   4 5744.29 690.102  14
   0  -6   4 4983.37 316.467  59
   0   6  -4 5110.33 374.656  56
   0   6  -4 5311.23 388.620  54
   0  -6   4 5121.93 340.398  55
   0  -6  -4 4393.17 291.119  44
   0   6  -5 55259.5 2932.02  62
   0  -6   5 54099.0 2929.26  59
   0  -6   5 60715.1 2969.69  55
   0   6   5 54065.1 2910.64  51
   0   6  -5 58777.9 2992.66  54
   0  -6  -5 60339.0 3563.42  33
   0  -6   5 61251.7 2967.20  40
   0  -6  -5 61931.0 2942.68  40
   0   6  -5 58132.5 3484.47  27
   0  -6  -5 59005.3 3498.77  25
   0  -6   5 61388.0 3255.00  19
   0  -6   5 63627.9 3189.77   1
   0   6  -5 59695.1 3200.45   4
   0   6  -5 54575.4 3132.33  18
   0   6   5 55573.4 3175.22   4
   0  -6  -5 60491.5 3177.93   1
   0   6   5 57277.7 3429.81  14
   0   6   6 5918.13 554.002   4
   0  -6   6 5536.26 581.497  19
   0   6  -6 5356.75 542.782  18
   0   6  -6 5093.37 536.452   4
   0   6   6 5867.43 754.442  14
   0  -6   6 5013.68 392.613 142
   0   6   6 5204.31 353.381 121
   0   6   6 5999.05 417.701 122
   0   6   6 5015.91 365.240 112
   0  -6   6 5952.38 385.819  55
   0   6  -6 6205.83 432.544  54
   0  -6  -6 6171.19 354.497  55
   0   6   6 5129.51 328.556  51
   0  -6   6 5633.58 422.930 104
   0   6  -6 4960.99 344.274  62
   0  -6  -6 6405.44 802.605  25
   0  -6  -6 4745.79 750.295  33
   0  -6  -6 6480.88 796.768  34
   0   6  -6 6198.98 791.808  27
   0  -6  -6 5740.69 351.887  40
   0   6  -7 41291.4 2680.33  27
   0  -6  -7 40783.1 2053.59  40
   0  -6  -7 41502.9 2744.67  33
   0  -6  -7 39793.8 2628.70  34
   0  -6  -7 42684.5 2703.42  25
   0   6  -7 38198.8 2341.86  18
   0   6  -7 39219.1 2313.77   4
   0   6   7 38362.7 2310.48   4
   0   6   7 37589.4 2568.99  14
   0  -6   7 41904.0 2407.20  19
   0  -6   7 39526.6 2114.90 142
   0   6   7 38344.7 2115.47 122
   0   6   7 39691.4 2061.48 121
   0   6   7 41479.6 2081.35 112
   0   6  -7 40389.2 2125.92  54
   0  -6  -7 39758.6 2051.52  55
   0   6   7 38897.5 2130.74  93
   0  -6   7 38703.7 2111.83 108
   0  -6   7 38383.4 2129.60 104
   0   6  -7 40263.6 2038.78  87
   0   6   7 37302.0 2098.60  80
   0   6   7 39049.4 2065.45  77
   0   6  -7 39432.0 2051.86  64
   0  -6   7 41332.5 2091.38  71
   0   6  -7 38563.6 2050.85  62
   0   6  -8 20023.3 1606.99  27
   0  -6  -8 15899.9 1493.59  25
   0  -6  -8 17499.8 1579.75  33
   0  -6  -8 16993.1 930.401  40
   0  -6  -8 16239.4 1468.57  34
   0  -6   8 16871.1 1258.07  19
   0   6  -8 14885.9 1218.18  18
   0   6   8 15245.5 1167.12   4
   0   6  -8 17028.2 1194.58   4
   0   6   8 15845.6 1440.91  14
   0  -6   8 16847.6 949.295 137
   0   6   8 16181.3 955.089 136
   0  -6   8 16866.4 996.265 142
   0   6   8 16511.3 1001.55 122
   0   6   8 16871.5 947.905 121
   0  -6  -8 17144.5 930.266  55
   0   6  -8 18615.9 1020.52  54
   0  -6   8 18206.5 1025.96 104
   0   6   8 17173.0 1025.31  93
   0  -6   8 17204.0 997.783 108
   0   6   8 18940.9 1052.03  95
   0   6   8 16837.9 990.549  80
   0   6   8 16771.1 927.584  92
   0   6  -8 17170.1 917.684  87
   0   6   8 16381.9 946.567  77
   0   6  -8 17045.2 931.823  64
   0   6  -8 18281.9 941.448  62
   0   6  -9 11795.9 1040.06  21
   0  -6  -9 12785.0 1299.59  25
   0  -6  -9 10464.6 1190.14  34
   0   6  -9 12146.0 1254.15  27
   0  -6  -9 14144.0 1402.57  33
   0  -6  -9 12263.5 684.276  40
   0   6  -9 11146.0 1025.34  18
   0  -6   9 11854.2 1004.36  19
   0   6   9 11492.3 927.008   4
   0  -6   9 11171.6 677.755 135
   0   6   9 11574.5 715.400 136
   0  -6   9 11582.6 697.766 137
   0  -6   9 11673.7 684.948 143
   0   6   9 12087.9 763.648 122
   0   6  -9 12533.2 750.263  58
   0   6  -9 12407.0 769.011  54
   0   6   9 13175.0 806.760  95
   0  -6   9 12734.5 781.703 104
   0   6   9 12250.8 786.039  93
   0   6   9 11947.8 722.349  83
   0   6   9 11713.4 748.536  80
   0   6   9 11938.2 700.794  77
   0   6   9 12104.5 687.110  92
   0   6  -9 12230.7 692.212  62
   0   6  -9 12046.4 683.173  64
   0   6 -10 88843.8 5075.75  21
   0   6 -10 89803.3 5382.04  27
   0  -6 -10 87954.6 5387.25  25
   0  -6 -10 92602.3 5390.62  34
   0  -6 -10 94999.0 5503.43  33
   0  -6  10 89950.4 4993.17  19
   0  -6  10 89711.1 4604.46 137
   0  -6  10 85880.9 4590.38 143
   0   6  10 92603.7 4634.78 112
   0   6 -10 96175.5 4684.32  54
   0   6 -10 90438.8 4645.21  58
   0  -6  10 92730.7 4692.19 104
   0   6  10 89254.7 4695.18  93
   0   6  10 91074.4 4626.36  83
   0   6  10 89259.9 4663.89  80
   0   6  10 88251.1 4597.96  77
   0   6  10 90063.4 4597.18  92
   0   6 -10 91012.1 4596.66  62
   0  -6 -11 66473.3 4191.44  25
   0  -6 -11 69661.6 4187.67  34
   0  -6 -11 62084.0 4169.05  33
   0   6 -11 70747.6 4209.65  27
   0   6 -11 61316.3 3848.59  21
   0  -6 -11 67076.3 4098.22  11
   0   6 -11 63423.8 3871.82  18
   0  -6  11 59396.5 3682.63  19
   0  -6  11 63447.1 3318.11 143
   0  -6  11 62764.1 3322.78 137
   0  -6  11 65764.4 3320.58 127
   0   6  11 66328.0 3361.56 112
   0   6 -11 68335.7 3412.10  54
   0  -6 -11 69086.9 3351.31  59
   0   6 -11 64686.9 3369.54  58
   0   6  11 64026.9 3424.11  93
   0  -6  11 65589.8 3386.21 106
   0  -6  11 65318.2 3416.13 104
   0   6  11 65459.7 3324.64  92
   0   6  11 57630.5 3303.14  86
   0   6  11 63271.3 3395.03  80
   0   6  11 65551.5 3351.39  83
   0   6 -11 65055.3 3320.57  62
   0  -6  11 64462.0 3329.66  72
   0  -6 -12 2045.77 639.962  25
   0   6 -12 1466.49 456.504  21
   0  -6 -12 1716.13 586.819  34
   0   6 -12 1673.22 457.472  22
   0   6 -12 1949.02 493.432  28
   0   6 -12 2556.83 653.253  27
   0  -6 -12 1009.81 559.936  33
   0  -6  12 2999.57 703.583  15
   0   6 -12 1570.32 489.313  18
   0  -6 -12 1208.63 569.176  11
   0  -6  12 1793.01 211.177 143
   0  -6  12 1894.52 208.484 137
   0  -6  12 2296.05 216.461 127
   0   6  12 2160.27 301.824 122
   0   6  12 1948.91 277.599 112
   0   6 -12 2160.87 291.528  58
   0  -6 -12 2442.19 243.451  59
   0   6 -12 2070.53 326.611  54
   0   6  12 1802.92 299.702  93
   0  -6  12 1967.16 268.528 106
   0  -6  12 2114.76 292.286 104
   0   6  12 2166.74 244.776  88
   0   6  12 2277.73 230.824  92
   0   6  12 2544.96 311.910  80
   0   6  12 2321.04 262.029  83
   0   6 -12 2050.72 216.747  62
   0  -6  12 2263.20 216.649  72
   0   6 -13 40661.8 2854.08  28
   0   6 -13 41249.5 2862.20  21
   0  -6 -13 46090.2 3153.30  25
   0  -6 -13 39901.9 3026.97  34
   0   6 -13 36106.8 2770.95  22
   0  -6 -13 39782.3 3091.98  33
   0   6 -13 42564.8 3083.08  27
   0  -6 -13 40547.0 2971.08  11
   0  -6  13 38178.1 3051.55  15
   0  -6  13 45363.5 2253.87 143
   0  -6  13 38359.8 2228.49 137
   0   6 -13 41039.3 2241.04 134
   0   6  13 45036.3 2340.04 122
   0   6  13 39036.2 2218.28 120
   0   6 -13 45288.1 2338.32  54
   0   6 -13 42997.4 2294.64  58
   0  -6  13 46492.6 2364.35 104
   0   6  13 45511.3 2265.37  92
   0   6  13 44510.0 2371.09  93
   0  -6  13 45067.4 2322.82 106
   0   6  13 43862.0 2280.10  83
   0   6  13 46391.4 2276.96  88
   0   6  13 42568.7 2334.85  80
   0  -6  13 41924.1 2239.61  72
   0   6 -13 41634.7 2235.24  62
   0   6 -14 4173.43 832.116  27
   0   6 -14 4888.81 786.331  28
   0   6 -14 4470.00 784.281  21
   0  -6 -14 3579.76 826.625  33
   0  -6 -14 5100.58 909.218  34
   0  -6 -14 5082.28 929.282  25
   0   6 -14 3816.46 707.351  22
   0  -6  14 3735.64 789.487  15
   0   6 -14 5355.32 389.105 134
   0  -6  14 6014.13 404.084 143
   0   6  14 6007.85 451.513 130
   0   6  14 5493.44 471.940 122
   0   6 -14 5447.78 474.874  54
   0  -6 -14 6052.32 436.082  47
   0   6 -14 5310.92 445.520  58
   0   6  14 5897.91 417.636  92
   0   6  14 4951.39 483.333  93
   0  -6  14 5423.52 444.392 106
   0   6  14 5324.26 484.302  80
   0   6 -14 6042.96 459.054  84
   0   6  14 5679.97 424.102  83
   0  -6  14 5661.33 462.961  90
   0   6  14 6076.30 421.954  88
   0  -6  14 4538.77 375.342  70
   0  -6  14 4609.45 357.956  72
   0   6 -14 5131.21 374.361  62
   0  -6  14 5007.66 401.338  74
   0   6 -15 28361.3 2437.04  22
   0  -6 -15 28946.4 2634.77  33
   0  -6 -15 31514.6 2647.48  25
   0   6 -15 31715.6 2526.65  21
   0  -6 -15 29471.1 2613.95  34
   0   6 -15 33120.9 2662.52  27
   0   6 -15 32848.8 2562.30  28
   0   6  15 39157.5 1999.76 130
   0   6 -15 36401.4 1930.21 134
   0   6  15 38179.7 2020.84 122
   0  -6 -15 37125.9 1982.31  41
   0  -6 -15 37110.1 1972.73  47
   0   6 -15 37331.7 2013.62  54
   0   6  15 38763.0 1963.18  92
   0  -6  15 36083.0 1990.58 106
   0   6  15 37121.4 2056.20  93
   0  -6  15 37688.3 2011.19  90
   0  -6  15 35155.5 2023.39  91
   0   6 -15 36289.2 1985.10  84
   0   6  15 37421.2 2039.22  80
   0   6  15 39350.1 1960.67  88
   0  -6  15 35837.7 1949.57  74
   0  -6  15 33616.9 1927.37  70
   0  -6 -16 204.389 158.076  41
   0  -6 -16 957.341 535.287  33
   0  -6 -16 126.024 365.912  34
   0   6 -16 110.211 305.178  28
   0   6 -16 506.251 414.520  27
   0   6  16 82.0193 160.914 130
   0  -6  16 335.761 169.249 141
   0   6 -16 216.959 119.301 134
   0   6  16 113.125 193.320 122
   0   6 -16 374.435 208.798  54
   0   6  16 355.349 225.948  93
   0  -6  16 264.509 157.684 106
   0  -6  16 433.991 220.318  99
   0  -6  16 199.174 186.112  90
   0  -6  16 194.209 162.206  91
   0   6  16 196.973 138.291  88
   0   6  16 50.8190 210.082  80
   0   6  16 221.938 148.357  92
   0  -6  16 188.203 141.121  74
   0   6 -16 541.299 167.876  76
   0  -6 -17 14655.9 1589.69  33
   0  -6  17 18586.6 1086.18 141
   0   6  17 20079.0 1110.68 130
   0   6  17 20237.5 1123.43 122
   0   6 -17 18725.6 1115.84  54
   0  -6 -17 20872.4 1113.11  45
   0   6  17 18706.5 1060.36 109
   0  -6  17 18955.3 1138.38  99
   0   6  17 20357.1 1090.01  92
   0   6  17 18635.4 1150.86  93
   0  -6  17 17960.4 1106.26  91
   0   6  17 18222.6 1141.20  80
   0   6 -17 19239.2 1096.05  76
   0  -6  17 19695.9 1122.96  90
   0  -6  17 19031.0 1066.62  74
   0  -6  18 2195.79 232.726 141
   0   6  18 2484.69 253.599 122
   0   6  18 2387.88 294.805  93
   0   6  18 2320.98 198.374 109
   0  -6 -18 2516.46 250.910  45
   0   6 -18 2416.73 272.549  54
   0  -6  18 1781.57 272.286  79
   0   6  18 1847.03 225.747  92
   0  -6  18 2746.30 276.081  90
   0   6  18 2141.84 275.789  80
   0   6 -18 2000.84 232.324  82
   0  -6  18 1777.52 214.734  91
   0  -6  18 2510.03 215.962  74
   0   6 -18 1937.29 220.553  76
   0  -6  19-56.4288 115.597 141
   0  -6  19-24.8831 130.646  90
   0   6 -19 12.3944 114.273  82
   0   6  19 90.0952 119.487  92
   0  -6  19-220.016 156.729  79
   0   6  19 163.104 165.828  80
   0   6  19 270.037 116.084  68
   0   6  19 162.131 169.057  93
   0   6  20 10.7957 123.886  93
   0   6 -20 107.200 90.4113  82
   0  -6  20-87.4963 97.4409  90
   0   6  20-47.0471 92.3080  92
   0  -6  20 163.125 122.768  79
   0  -6  20 55.0041 121.757 133
   0   7   0 18.7365 94.8939   7
   0  -7   0 157.195 219.879  19
   0  -7   0-89.4967 203.452   1
   0   7   0 288.199 308.843  14
   0   7   0 10.1607 90.2348  64
   0   7   0-95.1328 97.0792 118
   0   7   0 16.8213 141.177  43
   0  -7   0 157.956 92.0776  55
   0  -7   0 83.6446 77.5819  44
   0   7   0 24.0420 104.660  77
   0  -7   0-65.9100 264.278  23
   0   7   0-50.8569 183.476  37
   0  -7   0 11.9362 101.801  40
   0  -7   1 2202.73 384.177  19
   0   7  -1 2132.56 445.520  14
   0   7   1 2221.91 458.447  14
   0  -7   1 1712.37 330.426   1
   0   7  -1 2316.58 196.972   7
   0  -7  -1 2019.79 356.270   1
   0   7  -1 2574.74 206.403  62
   0   7  -1 2183.33 190.411 118
   0   7   1 2384.65 195.387 121
   0  -7  -1 2186.05 202.708  55
   0  -7  -1 2245.94 184.675  44
   0   7  -1 2602.83 260.473  43
   0   7   1 2373.00 266.100  43
   0  -7   1 2068.85 254.334 110
   0   7   1 1989.20 203.913  77
   0   7   1 2282.76 193.016  87
   0   7  -1 2226.91 217.739  77
   0   7  -1 2572.26 197.324  87
   0   7   1 1993.34 361.655  37
   0  -7  -1 1999.55 458.320  23
   0  -7  -1 2223.03 207.830  40
   0  -7   2 5406.03 359.256  40
   0  -7  -2 5028.34 344.765  40
   0   7   2 5796.11 575.445  37
   0   7  -2 5370.93 333.383  32
   0  -7   2 5265.39 706.125  39
   0  -7  -2 5242.42 662.349  23
   0   7  -2 4904.26 640.799  14
   0  -7   2 4503.31 562.613  19
   0  -7  -2 5062.59 525.301   1
   0   7  -2 4752.70 329.508   7
   0   7   2 4511.04 651.963  14
   0   7   2 5098.39 333.195   7
   0  -7   2 5018.21 387.687 138
   0   7  -2 5154.94 330.066 118
   0  -7   2 4862.80 407.649 110
   0   7   2 5089.42 333.842 118
   0   7   2 5174.60 333.641 121
   0   7  -2 4683.16 378.040  43
   0   7  -2 5140.17 381.952  56
   0  -7  -2 4520.52 312.774  44
   0  -7  -2 5032.27 346.751  55
   0   7   2 5149.59 334.415  87
   0   7  -2 5379.71 330.733  87
   0   7   2 4764.01 347.544  77
   0   7  -2 5045.24 331.694  64
   0   7  -2 4698.47 331.687  62
   0   7   3 52.6554 190.190  37
   0  -7   3 134.921 105.343  40
   0  -7  -3 224.255 101.617  40
   0  -7  -3 70.3274 275.350  23
   0  -7   3 269.628 154.727  26
   0   7  -3 181.196 91.2960  32
   0   7   3 79.9607 313.026  14
   0   7   3 260.868 108.991   7
   0   7   3 351.444 206.258   4
   0   7  -3 216.878 275.877  14
   0   7  -3 109.654 106.163   7
   0  -7  -3 187.605 188.289   1
   0   7  -3 99.3158 174.049   4
   0  -7   3 141.756 189.694   1
   0  -7   3 127.801 129.131 138
   0   7  -3 160.503 103.601 118
   0   7   3 298.923 110.487 118
   0   7   3 130.232 98.8339 121
   0   7   3 132.028 150.640 122
   0   7   3 219.055 116.712 112
   0  -7   3 235.185 119.584  55
   0   7  -3 52.4971 154.159  43
   0  -7  -3 154.298 101.653  55
   0   7  -3 193.540 139.300  56
   0  -7  -3 120.664 63.2541  44
   0  -7   3 294.484 93.4837  59
   0  -7   3 208.910 154.306 110
   0   7  -3 278.447 90.1864  87
   0   7  -3 261.878 99.5791  62
   0   7  -3 182.810 94.0887  64
   0  -7  -4 13337.1 737.448  40
   0  -7  -4 12266.2 1121.24  23
   0   7   4 12653.7 992.852  37
   0  -7   4 13229.8 754.822  40
   0  -7   4 13939.2 1042.08  19
   0   7  -4 12112.4 718.617   7
   0   7   4 14478.2 1218.94  14
   0  -7   4 14329.5 996.468   1
   0   7  -4 13639.4 1154.04  14
   0   7   4 11734.7 716.565   7
   0   7  -4 12352.4 985.270   4
   0  -7  -4 13469.2 987.762   1
   0   7   4 12853.4 993.390   4
   0  -7   4 13792.8 783.022 142
   0  -7   4 14337.5 799.728 138
   0   7   4 13094.6 795.419 122
   0   7   4 13157.4 727.359 121
   0   7  -4 13555.8 719.786 118
   0   7   4 12695.2 736.962 112
   0  -7   4 14182.6 822.130 110
   0   7   4 12457.2 721.913 118
   0  -7  -4 11284.7 692.377  44
   0  -7   4 12617.6 752.840  55
   0  -7   4 12334.8 722.255  59
   0  -7  -4 13746.3 739.378  55
   0   7  -4 13070.4 776.364  56
   0   7  -4 12713.5 711.798  87
   0   7  -4 12441.3 742.254  77
   0   7   4 11757.9 734.714  77
   0   7  -4 13646.6 726.141  64
   0  -7  -5 2519.84 596.771  33
   0  -7  -5 1697.60 178.693  40
   0  -7  -5 1704.48 457.321  23
   0   7  -5 1224.02 233.107  21
   0   7  -5 1597.40 465.283  27
   0   7   5 1770.08 181.859   7
   0   7  -5 1916.18 452.589  14
   0  -7   5 1830.74 371.180  19
   0   7  -5 1239.00 298.568   4
   0   7   5 1339.25 463.076  14
   0   7  -5 1773.95 184.858   7
   0   7   5 1457.59 313.720   4
   0  -7   5 1622.54 207.023 142
   0   7  -5 1655.84 173.635 118
   0   7   5 1631.45 238.631 122
   0   7   5 1964.82 210.350 112
   0   7   5 1588.63 174.956 118
   0  -7  -5 2060.50 185.431  55
   0   7  -5 1654.18 231.776  56
   0  -7   5 1593.28 195.901  55
   0  -7   5 1683.60 163.646  59
   0   7   5 1634.47 228.038  93
   0   7  -5 1538.32 159.011  87
   0   7   5 1574.54 203.250  80
   0   7   5 1578.03 188.368  77
   0   7  -5 1699.07 175.761  62
   0   7  -5 1546.88 169.706  64
   0  -7   5 1998.39 194.739  71
   0   7  -6 4311.30 728.161  27
   0   7  -6 3112.35 396.201  21
   0  -7  -6 3340.16 253.421  40
   0  -7  -6 3348.24 679.050  33
   0  -7  -6 3924.99 692.582  25
   0   7   6 3710.36 629.653  14
   0   7  -6 2806.95 403.282  18
   0   7  -6 2411.91 420.038   4
   0   7   6 3083.75 447.632   4
   0   7   6 2786.56 241.715   7
   0  -7   6 3333.36 488.007  19
   0   7  -6 2915.64 248.914   7
   0  -7   6 3100.99 289.813 142
   0  -7   6 2587.03 221.624 135
   0   7   6 3112.65 254.867 118
   0   7   6 2803.93 304.419 122
   0   7   6 3066.45 278.693 112
   0   7   6 2741.24 257.088 121
   0   7  -6 3134.55 239.018 118
   0   7  -6 3236.20 324.597  54
   0   7  -6 3245.59 309.796  56
   0  -7  -6 3199.81 251.812  55
   0   7   6 2895.53 307.966  93
   0  -7   6 3282.27 311.180 104
   0   7   6 2810.74 258.638  77
   0   7   6 3109.00 292.543  80
   0   7  -6 2742.40 226.066  87
   0   7   6 2965.41 251.435  85
   0  -7   6 3191.54 265.339  71
   0   7  -6 2922.64 250.672  62
   0   7  -6 3167.28 245.484  64
   0   7  -7 11609.3 956.885  21
   0   7  -7 12397.0 1245.39  27
   0  -7  -7 12084.9 1327.53  33
   0  -7  -7 12859.9 712.736  40
   0  -7  -7 13996.9 1321.69  25
   0   7   7 11278.5 983.193   4
   0   7  -7 11332.2 982.936   4
   0   7   7 11925.7 1228.01  14
   0  -7   7 11042.9 993.772  19
   0   7  -7 9089.19 917.698  18
   0   7   7 11275.0 700.677   7
   0  -7   7 12802.7 721.076 137
   0  -7   7 11981.2 692.105 135
   0  -7   7 12674.9 767.096 142
   0   7   7 12690.5 742.842 112
   0   7  -7 12012.8 697.139 118
   0   7   7 12563.1 723.707 121
   0   7   7 11764.6 708.693 118
   0   7   7 12345.7 785.830 122
   0   7  -7 14155.4 799.931  54
   0   7  -7 12635.7 778.285  56
   0  -7  -7 12395.2 709.169  55
   0  -7   7 13723.2 799.968 104
   0   7   7 11850.9 785.948  93
   0   7   7 12218.0 714.452  85
   0   7   7 12888.8 740.774  83
   0   7  -7 11431.4 686.319  87
   0   7   7 11945.7 759.587  80
   0   7   7 11540.1 722.650  77
   0   7  -7 12823.1 714.615  62
   0   7  -7 12431.6 706.398  64
   0   7  -8 103695. 5739.92  27
   0  -7  -8 103693. 5847.73  33
   0   7  -8 88128.3 5268.35  21
   0  -7  -8 98797.0 4943.07  40
   0  -7  -8 98118.9 5722.87  25
   0   7  -8 92905.3 5305.26  18
   0   7   8 91557.1 5284.13   4
   0   7   8 95468.4 5636.02  14
   0  -7   8 98891.9 5361.14  19
   0   7  -8 96798.1 5303.55   4
   0  -7   8 95011.1 5002.50 142
   0  -7   8 99234.1 4949.74 137
   0   7   8 99322.8 5021.26 122
   0   7   8 99999.8 4956.99 121
   0   7  -8 92572.4 4920.96 118
   0   7   8 99534.3 4976.86 112
   0  -7  -8 96822.3 4940.01  55
   0   7  -8 101437. 5017.81  54
   0  -7   8 99146.2 5011.06 108
   0   7   8 97135.3 5029.60  93
   0   7   8 98750.9 4960.30  77
   0   7  -8 96716.8 4918.77  87
   0   7   8 94991.1 4997.42  80
   0   7   8 93129.1 4936.01  88
   0   7  -8 97338.4 4936.41  64
   0   7  -8 97446.3 4943.39  62
   0   7  -9 63573.1 4047.16  22
   0   7  -9 67213.2 4115.01  21
   0   7  -9 73108.7 4500.80  27
   0  -7  -9 75390.1 3719.39  40
   0  -7  -9 72606.3 4523.41  25
   0   7  -9 67475.2 4113.90  28
   0  -7  -9 79089.0 4664.22  33
   0   7   9 70905.4 4460.39  14
   0   7  -9 70931.6 4148.10  18
   0  -7   9 72371.6 4152.48  19
   0   7   9 67842.0 4062.72   4
   0  -7   9 70123.7 3700.45 143
   0  -7   9 71469.4 3719.36 137
   0   7   9 72763.3 3799.20 122
   0   7  -9 73911.3 3791.32  54
   0  -7   9 72957.4 3806.23 104
   0   7   9 72640.6 3813.11  93
   0   7   9 75032.7 3736.67  77
   0   7  -9 72520.6 3692.18  87
   0   7   9 73944.9 3724.34  88
   0   7   9 71000.0 3779.68  80
   0   7  -9 74072.0 3723.29  62
   0   7  -9 71758.7 3709.20  64
   0  -7 -10-284.730 466.082  33
   0   7 -10-126.646 367.522  27
   0   7 -10-73.1422 212.256  22
   0   7 -10-160.950 263.463  28
   0  -7 -10 261.460 443.012  25
   0   7 -10-80.4915 272.767  21
   0  -7 -10-120.924 423.224  11
   0  -7  10-218.887 255.361  19
   0  -7  10 128.412 103.701 137
   0  -7  10 117.779 104.944 143
   0   7  10-99.5355 192.292 122
   0   7 -10 46.8340 208.951  54
   0  -7 -10-55.1381 124.567  59
   0  -7  10 26.1730 161.933 104
   0   7  10 27.5247 189.633  93
   0   7  10 65.4756 103.121  92
   0   7  10 93.6385 185.480  80
   0   7  10 15.7210 129.038  77
   0   7  10 15.3014 131.178  88
   0   7 -10-74.4852 132.927  62
   0   7 -10 13.0560 98.2704  64
   0   7 -11 50185.5 3384.76  21
   0   7 -11 55498.0 3711.23  27
   0  -7 -11 52234.0 3691.51  25
   0  -7 -11 55738.4 3819.76  33
   0  -7 -11 51118.9 3634.31  34
   0   7 -11 51395.1 3394.65  28
   0   7 -11 47795.5 3312.93  22
   0  -7 -11 53809.7 3660.20  11
   0  -7  11 48052.0 3252.68  19
   0   7 -11 55426.1 2897.31 134
   0   7  11 58571.4 2946.74 130
   0  -7  11 52849.2 2877.35 137
   0  -7  11 55981.6 2880.41 143
   0   7  11 58947.7 2946.13 112
   0  -7 -11 56926.8 2926.62  59
   0   7 -11 57523.8 2973.10  54
   0   7  11 53896.7 2880.84  92
   0  -7  11 61029.2 3001.74 104
   0  -7  11 55527.9 2950.27 106
   0   7  11 53248.5 2988.56  93
   0   7  11 57388.7 2921.07  83
   0   7  11 54253.5 2966.31  80
   0  -7  11 57279.2 2897.92  72
   0   7 -11 56168.7 2896.20  62
   0   7 -12 28449.0 2208.43  21
   0   7 -12 30324.1 2235.10  28
   0   7 -12 25923.6 2116.29  22
   0  -7 -12 30180.7 2513.89  33
   0   7 -12 28027.2 2394.56  27
   0  -7 -12 32080.0 2467.72  34
   0  -7 -12 30250.1 2473.71  25
   0   7 -12 27241.5 2025.30  37
   0  -7  12 33063.3 1687.92 143
   0   7 -12 31717.9 1699.92 134
   0  -7  12 28654.5 1667.80 137
   0   7  12 32031.8 1745.17 130
   0  -7 -12 32906.9 1733.95  59
   0   7 -12 33134.8 1777.02  54
   0  -7 -12 30347.9 2421.60  11
   0  -7  12 32858.7 1789.32 104
   0   7  12 31208.4 1798.76  93
   0   7  12 30573.2 1688.53  92
   0  -7  12 32791.6 1764.53  99
   0  -7  12 32733.6 1758.35 106
   0   7  12 31065.4 1772.84  80
   0   7  12 32765.5 1721.79  83
   0  -7  12 30878.0 1687.68  72
   0   7 -12 32726.8 1698.60  62
   0   7 -13 3068.50 715.540  27
   0  -7 -13 2971.63 776.635  33
   0  -7 -13 5049.22 896.492  25
   0   7 -13 3893.08 681.243  28
   0   7 -13 3287.17 633.735  21
   0  -7  13 4830.33 894.674  15
   0   7  13 5925.95 448.863 130
   0  -7  13 4262.85 338.301 137
   0   7 -13 5756.36 394.607 134
   0  -7  13 5466.20 376.162 143
   0   7 -13 5520.07 467.905  54
   0   7  13 4620.35 373.235  92
   0  -7  13 4884.62 452.096 104
   0  -7  13 5323.88 430.555 106
   0  -7  13 5813.27 465.297  99
   0   7  13 4763.17 464.614  93
   0   7  13 5202.28 404.358  88
   0   7  13 5109.68 466.838  80
   0   7  13 5618.75 411.539  83
   0   7 -13 5100.24 378.591  62
   0  -7  13 4877.60 358.769  72
   0  -7 -14 657.928 430.984  25
   0   7 -14 524.069 389.302  21
   0   7 -14 625.381 353.445  28
   0   7 -14 128.785 373.949  27
   0  -7 -14 287.896 417.929  33
   0   7 -14 190.012 131.333 134
   0   7  14 203.851 205.956 122
   0   7 -14 162.817 214.800  54
   0  -7 -14 106.807 158.013  47
   0  -7  14 557.718 215.439  99
   0   7  14 256.504 216.344  93
   0  -7  14 288.321 165.162 106
   0  -7  14 126.656 171.765  90
   0   7  14 223.992 169.043  88
   0   7  14 194.813 138.317  92
   0   7 -14 371.908 168.203  84
   0   7  14 394.957 218.939  80
   0   7  14 229.473 161.760  83
   0  -7  14 242.258 138.332  74
   0   7 -14 245.824 135.107  62
   0  -7  14 305.049 103.334  72
   0   7 -15 120.038 348.370  27
   0   7 -15 407.926 333.898  28
   0  -7 -15 221.823 170.208  41
   0  -7 -15 270.261 392.165  33
   0   7 -15 115.849 131.131 134
   0   7  15 254.663 182.927 130
   0   7  15-142.927 185.303 122
   0   7 -15 64.7807 191.796  54
   0  -7 -15 117.545 150.473  47
   0   7  15 213.270 221.326  93
   0  -7  15-20.3935 143.921 106
   0   7  15 126.048 140.653  92
   0   7 -15-20.3220 145.605  84
   0  -7  15-60.6008 170.499  90
   0   7  15 126.552 203.013  80
   0  -7  15 101.572 179.176  91
   0   7  15 48.1996 144.109  88
   0  -7  15 88.5144 125.216  74
   0  -7 -16 4152.81 797.870  33
   0  -7  16 5584.39 426.362 141
   0   7  16 5848.61 455.071 130
   0   7 -16 6080.67 404.142 134
   0   7  16 5998.56 474.921 122
   0   7 -16 5946.77 465.006  54
   0  -7 -16 6319.97 450.886  41
   0   7 -16 5620.48 446.110  56
   0  -7  16 5423.03 434.170 106
   0   7  16 6674.77 427.040  92
   0   7  16 6712.67 508.683  93
   0   7  16 6442.46 425.713  88
   0  -7  16 5979.66 451.886  90
   0   7  16 6792.18 503.110  80
   0  -7  16 6342.71 471.863  91
   0   7 -16 6133.29 446.809  76
   0   7 -16 5708.86 422.074  84
   0  -7  16 5171.38 396.059  74
   0   7  17 268.907 159.902 130
   0  -7  17 27.8647 124.524 141
   0   7  17-17.8892 162.824 122
   0   7  17-81.1423 174.055  93
   0   7  17 147.340 106.586 109
   0  -7 -17 395.470 176.313  45
   0   7 -17 16.4495 160.432  54
   0   7  17 231.522 129.009  92
   0  -7  17 212.930 150.141  90
   0   7 -17 48.6861 134.150  82
   0  -7  17 247.377 143.028  91
   0   7  17 102.889 187.250  80
   0   7 -17 125.933 130.863  76
   0  -7  17 247.198 110.974  74
   0  -7  18 4221.74 296.071 141
   0  -7  18 3639.96 295.551  90
   0  -7  18 4149.15 343.644  79
   0   7 -18 4130.04 314.240  82
   0   7  18 4287.18 355.567  80
   0   7 -18 3758.47 294.860  76
   0   7  18 3694.08 307.417  68
   0   7  18 3492.07 280.226  92
   0   7  18 3943.19 332.739  93
   0  -7  19 722.116 121.456 141
   0   7  19 757.693 151.106  93
   0  -7  19 899.827 152.961  79
   0   7 -19 869.465 137.960  82
   0   7  19 784.498 173.074  80
   0   7  19 723.486 111.244  92
   0   7  19 625.823 114.110  68
   0  -8   0 44523.6 2731.89  23
   0   8   0 42922.1 2614.01  37
   0  -8   0 42669.6 2252.78  40
   0  -8   0 45676.3 2822.13  39
   0  -8   0 45078.1 2633.79  19
   0   8   0 41672.2 2222.24   7
   0   8   0 42634.1 2591.64   4
   0   8   0 39390.5 2720.58  14
   0  -8   0 46878.9 2615.11   1
   0  -8   0 41153.2 2284.49 138
   0   8   0 42906.6 2229.78 134
   0   8   0 43223.5 2225.34 118
   0   8   0 42409.9 2213.90 121
   0  -8   0 44243.4 2259.29  55
   0   8   0 44519.8 2298.52  43
   0  -8   0 43766.8 2320.64 110
   0   8   0 41327.6 2249.76  77
   0   8   0 41378.1 2229.79  64
   0   8   0 42534.4 2231.20  62
   0  -8   1 2580.14 553.592  39
   0  -8  -1 2192.96 232.632  40
   0  -8  -1 2400.98 509.037  23
   0   8  -1 2730.87 449.063  37
   0   8   1 2207.59 426.337  37
   0  -8  -1 2156.17 420.849  19
   0   8  -1 2805.55 439.710   4
   0   8   1 1902.63 382.870   4
   0   8   1 2531.22 543.578  14
   0  -8   1 2311.19 418.756   1
   0  -8  -1 1572.19 366.473   1
   0   8  -1 2631.52 228.743   7
   0   8  -1 2165.97 510.920  14
   0  -8   1 2618.03 447.469  19
   0   8  -1 2446.06 223.242 134
   0  -8   1 2479.25 280.421 138
   0  -8  -1 2163.99 274.322 138
   0   8   1 2636.33 228.930 134
   0   8  -1 2470.31 221.696 118
   0   8  -1 2126.79 203.347 121
   0   8   1 2301.15 217.641 121
   0  -8  -1 3082.66 264.917  55
   0   8  -1 2405.63 273.456  43
   0  -8   1 2001.58 278.982 110
   0   8  -1 2491.54 250.992  77
   0   8   1 2267.60 240.637  77
   0   8  -1 2617.05 223.384  87
   0   8   1 2295.73 222.792  64
   0   8  -1 2428.68 225.836  62
   0   8   1 2037.36 214.734  62
   0  -8  -2 929.067 152.375  40
   0  -8   2 445.227 136.665  40
   0   8   2 521.101 250.815  37
   0  -8  -2 733.618 358.275  23
   0  -8  -2 856.176 295.108  19
   0   8  -2 171.052 352.691  14
   0  -8  -2 855.477 299.678   1
   0   8  -2 559.804 274.298   4
   0   8  -2 878.943 162.168   7
   0  -8   2 817.102 311.497  19
   0   8   2 559.210 432.895  14
   0   8  -2 908.918 143.478 134
   0  -8   2 730.203 183.976 138
   0   8  -2 724.172 139.375 118
   0   8   2 766.579 141.195 118
   0   8  -2 546.665 119.555 121
   0   8   2 555.052 140.222 121
   0   8   2 491.581 150.954 112
   0  -8  -2 846.463 145.364  55
   0  -8   2 752.491 136.868  59
   0   8  -2 517.654 191.417  43
   0  -8   2 649.409 213.261 110
   0   8  -2 858.388 138.513  87
   0   8   2 533.225 154.711  77
   0   8  -2 672.311 160.960  77
   0   8   2 757.955 145.225  64
   0   8  -2 661.568 136.612  64
   0   8  -2 724.613 145.339  62
   0  -8   3 12820.4 775.254  40
   0   8   3 12902.1 1067.62  37
   0  -8  -3 11976.4 1135.87  23
   0  -8  -3 14187.9 774.502  40
   0   8  -3 13248.8 1197.04  14
   0   8  -3 14243.1 1095.26   4
   0   8   3 12932.8 1238.75  14
   0   8   3 13462.1 1080.98   4
   0   8   3 12661.2 746.556   7
   0   8  -3 13043.4 750.025   7
   0  -8   3 14071.1 819.427 138
   0   8  -3 12508.7 749.524 134
   0   8  -3 12060.4 721.951 121
   0   8  -3 12819.5 739.272 118
   0   8   3 12821.4 748.098 121
   0   8   3 12924.8 751.568 118
   0   8   3 12297.2 761.143 112
   0  -8   3 13355.9 837.459 110
   0  -8   3 12199.9 747.320  59
   0   8  -3 13641.9 815.398  43
   0  -8   3 13237.7 785.469  55
   0  -8  -3 13207.8 769.068  55
   0   8  -3 12738.8 736.862  87
   0   8  -3 13247.6 779.271  77
   0   8   3 12609.6 768.417  77
   0   8   3 12984.2 753.410  64
   0   8  -3 13372.9 750.226  64
   0   8  -3 12999.7 752.976  62
   0  -8  -4 693.474 403.337  23
   0  -8  -4 777.472 151.912  40
   0   8   4 770.212 283.642  37
   0   8   4 795.990 159.966   7
   0   8   4 1269.70 343.288   4
   0  -8   4 418.624 239.806  19
   0   8   4 402.081 375.296  14
   0   8  -4 1026.51 425.291  14
   0   8  -4 876.523 170.341   7
   0   8  -4 931.548 316.074   4
   0  -8   4 608.177 180.741 138
   0   8  -4 885.419 149.483 134
   0  -8   4 708.290 161.836 142
   0   8   4 682.677 173.126 112
   0   8   4 979.414 163.780 121
   0   8  -4 929.454 150.957 118
   0   8   4 752.735 206.630 122
   0   8   4 963.784 165.592 118
   0  -8   4 620.199 125.343  59
   0   8  -4 1116.25 207.926  43
   0  -8  -4 844.546 161.667  55
   0  -8   4 587.096 160.712  55
   0   8  -4 702.871 182.692  56
   0  -8   4 1080.23 244.098 110
   0   8  -4 754.624 137.248  87
   0   8  -4 796.667 171.589  77
   0   8   4 954.921 148.279  64
   0   8  -4 860.680 153.223  64
   0  -8  -5 28306.6 2153.40  23
   0  -8  -5 31883.0 1683.57  40
   0   8   5 30611.9 2275.57  14
   0   8  -5 33859.3 2097.81   4
   0   8  -5 31932.2 2179.16  14
   0  -8   5 31973.0 2071.95  19
   0   8   5 31243.0 1668.11   7
   0   8   5 28994.5 2027.92   4
   0   8  -5 30728.0 1666.84   7
   0  -8   5 30705.6 1646.77 135
   0  -8   5 32191.6 1730.96 142
   0   8  -5 29309.4 1665.08 134
   0   8   5 32794.5 1679.03 121
   0   8   5 30086.8 1683.80 112
   0   8   5 31132.8 1748.78 122
   0   8  -5 31134.3 1658.65 118
   0   8   5 32270.5 1673.43 118
   0  -8   5 29026.0 1655.80  59
   0  -8  -5 32266.4 1686.46  55
   0   8  -5 31594.6 1717.30  56
   0   8  -5 32925.8 1741.26  43
   0  -8   5 32970.6 1716.00  55
   0   8   5 30413.5 1732.30  93
   0   8  -5 30728.8 1650.21  87
   0   8   5 30999.1 1691.24  77
   0   8   5 31777.8 1672.18  64
   0   8  -5 32687.3 1670.30  64
   0   8  -6 3064.08 278.408  32
   0  -8  -6 4542.61 692.835  23
   0  -8  -6 3102.11 285.242  40
   0  -8   6 3122.89 511.546  19
   0   8   6 3191.23 652.773  14
   0   8  -6 3598.79 598.152  14
   0   8   6 2914.85 505.743   4
   0   8  -6 3137.12 510.862   4
   0   8   6 3289.52 289.188   7
   0  -8   6 3703.78 325.225 142
   0   8  -6 3391.26 275.547 118
   0   8   6 3093.65 279.016 118
   0   8   6 3781.03 329.538 112
   0   8   6 2728.06 337.114 122
   0  -8  -6 3742.40 293.912  55
   0   8  -6 3235.10 336.578  43
   0   8  -6 3190.58 325.540  56
   0   8   6 2999.93 332.142  93
   0  -8   6 3379.51 346.510 104
   0   8   6 2835.59 304.578  80
   0   8   6 3454.48 314.175  83
   0   8   6 3675.83 315.124  77
   0   8   6 3444.96 284.529  85
   0   8  -6 3370.90 264.470  87
   0  -8   6 3906.42 302.056  71
   0   8  -6 3454.09 281.027  64
   0   8   6 3341.77 276.872  64
   0   8  -6 3056.59 278.023  62
   0  -8  -7 36044.0 2623.77  23
   0  -8  -7 42245.4 2952.56  33
   0  -8  -7 40820.8 2092.24  40
   0   8  -7 37479.7 2477.34   4
   0   8   7 39868.8 2767.51  14
   0   8  -7 40496.9 2617.85  14
   0  -8   7 39314.1 2506.33  19
   0   8   7 38320.3 2484.68   4
   0   8  -7 37068.0 2074.05 134
   0  -8   7 38175.1 2132.63 142
   0  -8   7 39332.8 2079.12 137
   0   8   7 40138.5 2111.60 112
   0   8   7 40147.4 2167.18 122
   0   8   7 42725.9 2102.36 121
   0   8  -7 39169.1 2067.69 118
   0   8  -7 40456.5 2136.03  56
   0  -8  -7 39170.7 2087.52  55
   0  -8   7 40251.5 2166.35 104
   0   8   7 39019.8 2152.33  93
   0   8   7 38531.6 2066.65  88
   0   8   7 41886.8 2113.28  77
   0   8   7 35646.9 2120.09  80
   0   8   7 39875.6 2109.22  83
   0   8  -7 37993.5 2054.85  87
   0   8  -7 39552.6 2077.51  64
   0   8  -7 39726.5 2081.63  62
   0  -8  -8 53609.0 2809.17  40
   0  -8  -8 50197.7 3388.73  23
   0  -8  -8 51764.7 3661.51  33
   0   8  -8 52299.4 3513.19  27
   0   8  -8 51122.5 3316.43  14
   0   8   8 49828.8 3209.13   4
   0  -8   8 50729.0 3216.48  19
   0   8   8 48819.3 3474.15  14
   0  -8   8 54299.2 2799.62 137
   0   8  -8 52701.6 2804.72 134
   0   8   8 54302.5 2832.00 130
   0  -8   8 51435.9 2854.51 142
   0   8   8 56015.7 2846.62 112
   0   8  -8 52852.0 2787.36 118
   0   8   8 54210.4 2892.42 122
   0   8  -8 53269.3 2859.69  56
   0  -8  -8 55443.2 2814.04  55
   0  -8   8 56923.0 2897.94 104
   0   8   8 55415.3 2889.16  93
   0  -8   8 56655.7 2876.87 108
   0   8  -8 52330.1 2777.52  87
   0   8   8 51778.4 2860.33  80
   0   8   8 51357.2 2793.40  85
   0   8   8 55564.9 2838.07  83
   0   8   8 58114.1 2837.74  77
   0   8   8 54057.6 2800.23  88
   0   8  -8 52823.9 2798.18  64
   0   8  -8 54887.2 2808.32  62
   0  -8  -9 165.666 114.367  40
   0  -8  -9 443.097 428.924  33
   0  -8  -9 106.263 322.492  23
   0   8  -9 247.716 375.764  27
   0  -8   9 625.538 298.660  19
   0   8   9 383.783 371.595  14
   0  -8   9 284.677 108.968 143
   0  -8   9 435.796 117.615 137
   0   8  -9 391.225 147.049 134
   0   8   9 277.391 163.436 130
   0   8   9 499.507 216.081 112
   0   8   9 321.946 205.288 122
   0   8  -9 393.631 196.050  56
   0  -8  -9 302.810 150.753  59
   0   8   9 322.015 201.264  93
   0  -8   9 348.124 200.848 104
   0   8   9 361.559 186.969  80
   0   8   9 448.992 153.523  88
   0   8   9 110.104 154.859  77
   0   8  -9 322.213 122.792  87
   0   8  -9 409.241 161.591  62
   0   8  -9 320.231 130.373  64
   0   8 -10 10254.0 1043.04  37
   0  -8 -10 10816.0 1356.91  33
   0   8 -10 12286.1 1327.74  27
   0  -8  10 10515.7 1035.42  19
   0   8 -10 11941.0 723.213 134
   0  -8  10 12754.9 693.429 143
   0   8  10 11974.7 754.589 130
   0  -8  10 11167.6 688.290 137
   0   8  10 11454.9 796.777 122
   0  -8 -10 11575.8 742.051  59
   0   8 -10 11880.5 772.528  56
   0  -8  10 12564.8 796.247 104
   0   8  10 11311.3 792.099  93
   0   8  10 10327.2 764.486  80
   0   8  10 12094.6 719.984  88
   0   8 -10 12163.9 726.244  62
   0   8 -10 11036.7 697.617  64
   0   8 -11 239.235 261.252  37
   0  -8 -11-751.269 525.962  33
   0   8 -11-127.313 386.005  27
   0  -8  11 374.383 253.923  19
   0   8 -11 418.524 163.199 134
   0  -8  11 80.9542 104.708 143
   0  -8  11 239.779 91.5428 137
   0   8  11 109.599 168.573 130
   0   8  11 438.385 223.818 122
   0  -8 -11 173.677 149.880  59
   0   8 -11 235.112 172.385  56
   0  -8  11 216.297 170.865 104
   0   8  11 224.071 197.818  93
   0  -8  11 303.002 165.960 106
   0   8  11 128.694 200.401  80
   0   8  11 309.470 168.465  88
   0   8 -11 326.946 162.448  62
   0  -8  11 258.139 115.951  72
   0   8  11 131.938 86.1559  69
   0  -8 -12 5593.69 955.147  33
   0   8 -12 4377.73 793.215  27
   0   8 -12 4406.11 621.679  37
   0  -8  12 5896.50 378.432 143
   0   8  12 6179.85 459.418 130
   0   8 -12 5488.74 412.181 134
   0  -8  12 4461.69 341.822 137
   0   8  12 6164.91 498.171 122
   0  -8  12 5492.18 438.977 106
   0  -8  12 4744.21 424.216  99
   0   8  12 5179.23 475.396  93
   0  -8  12 5507.00 460.106 104
   0   8  12 4351.29 355.852  92
   0  -8  12 5420.64 376.850  72
   0   8 -12 5397.48 404.448  62
   0   8  12 4966.54 410.467  83
   0   8  12 5441.34 468.988  80
   0   8 -12 4998.04 433.455  56
   0  -8 -12 5227.84 420.077  59
   0  -8 -13 14208.5 1584.37  33
   0   8 -13 16116.1 1559.20  27
   0   8 -13 13643.2 1239.10  37
   0   8 -13 16559.4 1012.29  56
   0  -8 -13 16835.5 1015.72  47
   0   8 -13 17263.5 979.851 134
   0  -8  13 18335.6 957.357 143
   0   8  13 18114.8 1032.07 130
   0  -8  13 16392.8 1041.07 104
   0   8  13 15120.0 943.503  92
   0  -8  13 17296.2 1029.08  99
   0   8  13 17285.0 1062.54  93
   0  -8  13 16995.7 1013.10 106
   0   8  13 17830.7 1056.29  80
   0   8  13 17619.3 994.207  83
   0  -8  13 18062.8 999.082  90
   0  -8  13 16826.3 946.183  72
   0  -8  13 15456.3 951.385  74
   0   8 -13 17275.1 973.159  62
   0  -8 -14 2611.83 652.047  33
   0   8 -14 3720.30 316.638 134
   0   8  14 4283.18 371.640 130
   0  -8 -14 3937.07 347.259  47
   0   8  14 3671.78 374.088  93
   0   8 -14 3451.06 301.344 101
   0  -8  14 3598.53 358.229  99
   0   8  14 3556.26 291.815  92
   0  -8  14 4300.35 353.294 106
   0  -8  14 3245.46 319.746  90
   0   8  14 3992.71 329.709  83
   0   8  14 4539.79 339.984  88
   0   8 -14 4251.33 366.683  84
   0   8  14 3850.84 381.843  80
   0   8 -14 3169.31 296.534  62
   0  -8  14 3368.47 288.089  74
   0  -8  14 3414.09 262.934  72
   0   8 -15 6496.95 433.112 134
   0  -8  15 6535.26 441.710 141
   0   8  15 7145.75 516.270 122
   0  -8 -15 7075.39 479.399  41
   0  -8 -15 6606.96 463.689  47
   0  -8  15 6010.91 476.075  99
   0  -8  15 6029.96 452.152 106
   0   8  15 6128.73 490.215  93
   0   8 -15 5925.92 410.356 101
   0   8  15 6150.56 416.012  92
   0  -8  15 7444.21 509.540  91
   0   8  15 6109.57 494.707  80
   0   8 -15 6861.80 474.557  76
   0  -8  15 6064.41 443.398  90
   0   8  15 6190.16 439.976  88
   0   8 -15 5835.56 450.708  84
   0  -8  15 5870.84 407.018  74
   0   8  16 3137.53 316.119 122
   0  -8  16 2679.76 261.607 106
   0   8  16 2891.34 308.925  93
   0   8  16 3234.27 244.744  92
   0  -8  16 2846.03 295.531  99
   0  -8 -16 2718.09 277.854  41
   0   8  16 3355.09 265.717  88
   0   8 -16 2782.97 256.027  84
   0   8 -16 2935.46 279.087  76
   0  -8  16 3138.19 262.304  90
   0   8  16 3360.30 326.565  80
   0  -8  16 2360.62 271.980  91
   0  -8  16 3070.37 260.682 141
   0   8 -16 2929.96 244.854 134
   0  -8  17 1473.72 163.128 141
   0   8  17 1558.81 224.403  80
   0   8 -17 1018.79 170.951  82
   0   8  17 1084.65 134.957  92
   0   8  17 1198.63 183.130  68
   0   8 -17 1426.40 176.837  76
   0   8  17 911.706 129.427 109
   0   8  17 1085.38 186.401  93
   0  -8  18 642.642 112.952 141
   0   8 -18 794.323 134.976  82
   0   8  18 690.482 163.229  80
   0   8  18 801.289 143.892  68
   0   8 -18 824.563 121.624  76
   0  -9   0-119.127 144.320  40
   0   9   0 551.720 275.861  37
   0  -9   0-319.257 436.749  39
   0  -9   0 155.722 272.514  19
   0   9   0-104.015 301.856  14
   0   9   0 76.3927 221.699   4
   0   9   0 90.6000 159.110   7
   0  -9   0-117.662 204.881 138
   0   9   0 59.5277 116.486 134
   0   9   0 255.448 152.211 118
   0   9   0 212.083 139.192 121
   0  -9   0-40.6053 142.131  55
   0  -9   0 178.989 131.981  59
   0  -9   0-163.589 242.122 110
   0   9   0 76.1764 168.303  77
   0   9   0-15.9074 122.154  64
   0   9   0 46.6305 132.576  62
   0   9  -1 73809.5 4336.07  37
   0  -9  -1 80219.8 3922.99  40
   0   9   1 71844.6 4320.70  37
   0  -9  -1 76427.8 4579.06  39
   0   9   1 71937.7 3870.14   7
   0   9  -1 73221.1 4487.44  14
   0   9   1 76171.9 4545.63  14
   0  -9  -1 80129.4 4363.56  19
   0  -9   1 87518.1 4443.91  19
   0   9  -1 74323.9 4332.56   4
   0   9  -1 73765.7 3871.99   7
   0  -9   1 75019.8 3942.34 138
   0  -9  -1 70992.2 3934.17 138
   0   9   1 71454.2 3863.05 134
   0   9  -1 71318.5 3872.32 134
   0  -9   1 79214.0 3981.56 110
   0   9  -1 69835.2 3851.39 121
   0   9   1 73550.0 3865.56 121
   0   9  -1 75348.4 3871.94 118
   0  -9  -1 80415.8 3922.89  55
   0  -9   1 74851.1 3891.87  59
   0  -9  -1 78143.9 3907.20  59
   0   9  -1 77941.7 3957.07  43
   0  -9  -1 77162.9 3982.24 110
   0   9  -1 78296.5 3874.32  87
   0   9   1 72769.6 3902.03  77
   0   9  -1 79489.5 3918.39  77
   0   9  -1 76972.0 3881.35  62
   0   9   1 80910.2 3892.49  64
   0  -9  -2 108.736 330.205  39
   0  -9   2 264.598 138.297  40
   0  -9  -2 529.817 154.910  40
   0   9  -2 476.449 287.195  37
   0  -9  -2 466.901 347.243  23
   0   9   2 310.228 263.609  37
   0   9   2 544.900 381.961  14
   0   9  -2 858.062 355.236   4
   0   9  -2 496.542 325.757  14
   0  -9   2 160.915 264.190  19
   0   9  -2 525.458 166.860   7
   0  -9  -2 438.162 279.262  19
   0  -9   2 330.346 170.215 138
   0   9  -2 503.350 145.775 134
   0  -9  -2 624.161 209.983 138
   0   9  -2 425.811 147.329 118
   0   9   2 378.490 161.022 118
   0   9   2 463.244 155.431 121
   0   9  -2 265.754 125.945 121
   0   9  -2 169.722 181.157  43
   0  -9   2 394.148 123.501  59
   0  -9  -2 477.226 168.114  55
   0  -9   2 300.975 212.413 110
   0   9   2 488.677 130.453 101
   0  -9   2 367.015 154.200 108
   0   9  -2 256.661 167.829  77
   0   9   2 431.401 177.166  77
   0   9  -2 455.694 135.731  87
   0   9  -2 303.281 150.502  62
   0   9  -2 530.423 136.653  64
   0   9   2 505.633 152.399  64
   0  -9  -3 33733.1 2371.32  39
   0   9   3 29814.1 2100.80  37
   0  -9  -3 31077.6 2245.91  23
   0  -9  -3 34054.6 1746.41  40
   0  -9   3 34625.3 1781.11 142
   0  -9   3 32502.3 1775.88 138
   0  -9  -3 29765.7 1769.80 138
   0   9  -3 29000.1 1676.99 121
   0   9  -3 31039.0 1698.67 118
   0  -9   3 32843.7 1809.90 110
   0   9   3 31820.1 1711.76 118
   0   9   3 33048.9 1711.16 121
   0   9   3 31231.6 1708.62   7
   0  -9  -3 31155.0 2091.90  19
   0   9  -3 27908.6 2194.81  14
   0   9   3 34861.1 2405.18  14
   0   9  -3 30297.7 1703.62   7
   0   9  -3 30607.1 2131.74   4
   0   9   3 30209.5 2126.45   4
   0  -9  -3 32929.6 1743.00  55
   0  -9   3 32898.2 1755.82  55
   0  -9   3 31275.6 1713.85  59
   0   9  -3 34289.0 1791.46  43
   0   9   3 30514.4 1730.55  77
   0   9  -3 33084.9 1699.79  87
   0   9   3 32944.9 1718.50  64
   0   9  -3 32425.3 1714.27  62
   0   9  -3 31988.0 1706.45  64
   0   9   3 29405.2 1732.72  68
   0  -9  -4 1074.79 439.906  23
   0  -9  -4 971.196 206.102  40
   0  -9   4 1140.94 214.059 142
   0   9  -4 1192.01 192.252 134
   0   9   4 1320.29 179.533 130
   0   9   4 1455.74 211.061 118
   0   9   4 938.197 196.825 121
   0   9  -4 1315.87 187.032 118
   0   9   4 1026.02 198.046   7
   0   9   4 1496.19 506.961  14
   0   9  -4 1452.24 490.197  14
   0   9  -4 577.500 320.138   4
   0  -9  -4 754.036 281.122  19
   0   9   4 1651.22 431.426   4
   0   9  -4 1602.98 217.997   7
   0  -9   4 810.959 359.661  19
   0  -9   4 1218.55 171.648  59
   0   9  -4 1346.49 240.060  43
   0  -9   4 1133.98 207.770  55
   0  -9  -4 1270.54 205.172  55
   0   9  -4 946.937 165.936  87
   0   9  -4 1237.15 193.818  62
   0   9   4 1378.19 194.655  64
   0  -9  -5 20290.2 1154.64  40
   0   9  -5 18497.2 1510.83  37
   0  -9  -5 18109.4 1608.95  23
   0  -9  -5 17129.0 1408.78  19
   0   9  -5 18128.2 1578.48  14
   0   9   5 18153.9 1695.75  14
   0   9  -5 19520.7 1554.81   4
   0   9   5 20545.1 1587.93   4
   0  -9   5 20470.2 1552.27  19
   0  -9   5 21294.2 1193.79 142
   0   9   5 19396.3 1129.01 130
   0   9  -5 19444.0 1130.71 134
   0   9   5 19669.3 1137.50 121
   0   9   5 22310.9 1148.26 118
   0   9  -5 20605.3 1123.94 118
   0  -9  -5 22447.6 1165.46  55
   0   9  -5 19666.1 1192.03  43
   0   9   5 21736.6 1146.97  85
   0   9  -5 20218.2 1110.54  87
   0   9   5 20601.9 1163.66  77
   0   9  -5 16853.5 1100.74  82
   0   9   5 20110.3 1132.12  64
   0   9  -5 20946.7 1133.74  64
   0  -9  -6 414.110 351.533  23
   0  -9  -6 346.240 146.478  40
   0   9  -6 407.482 286.094  37
   0   9   6 516.242 301.951   4
   0  -9   6 571.399 295.321  19
   0   9  -6 189.075 287.404  14
   0  -9  -6 530.863 260.608  19
   0   9   6 1225.41 503.398  14
   0   9  -6 346.056 303.604   4
   0  -9   6 594.846 130.068 137
   0   9   6 370.047 149.546 130
   0  -9   6 727.964 183.971 142
   0   9  -6 499.274 154.239 118
   0   9   6 224.220 220.466 122
   0   9  -6 399.411 171.028  56
   0  -9  -6 456.469 176.480  59
   0  -9  -6 462.549 157.051  55
   0   9  -6 347.173 218.112  43
   0  -9   6 537.991 196.767 104
   0   9   6 321.825 182.053  83
   0   9   6 633.874 148.354  88
   0   9   6 607.297 195.297  77
   0   9  -6 251.575 130.742  87
   0   9  -6 348.019 118.726  82
   0   9   6 444.197 147.385  85
   0   9  -6 487.868 164.755  62
   0   9   6 468.435 135.173  64
   0   9  -6 413.102 147.701  64
   0   9  -7 4394.38 664.059  37
   0  -9  -7 7749.04 931.725  23
   0  -9  -7 6467.37 441.187  40
   0   9   7 6058.22 751.516   4
   0  -9  -7 4668.26 617.220  19
   0   9  -7 5415.16 759.561  14
   0  -9   7 5569.14 702.779  19
   0   9   7 5172.94 867.973  14
   0   9  -7 5555.94 738.010   4
   0   9   7 5327.53 427.950 130
   0  -9   7 6098.40 410.701 137
   0  -9   7 6119.51 469.575 142
   0   9  -7 5843.03 419.834 118
   0   9   7 6129.03 519.481 122
   0  -9  -7 5447.18 424.752  55
   0   9  -7 5443.41 449.113  56
   0  -9  -7 6270.17 458.465  59
   0   9  -7 5133.75 469.575  43
   0  -9   7 5513.38 479.165 104
   0   9   7 5583.60 455.948  77
   0   9   7 6289.02 428.781  85
   0   9  -7 5504.34 401.410  87
   0   9   7 6237.31 416.391  88
   0   9   7 6345.86 460.482  83
   0   9  -7 5732.83 431.660  62
   0   9  -7 5515.22 418.473  64
   0   9  -8 6667.65 825.653  37
   0  -9  -8 7780.16 973.808  23
   0  -9  -8 7513.03 532.799  40
   0  -9   8 8676.05 890.963  19
   0   9   8 7266.36 1033.39  14
   0  -9  -8 6271.13 734.775  19
   0   9   8 6418.67 821.090   4
   0   9   8 8139.44 550.728 130
   0  -9   8 7577.55 501.815 137
   0  -9   8 7349.81 556.684 142
   0   9  -8 8151.47 535.961 134
   0   9   8 8545.68 627.275 122
   0   9  -8 7926.14 520.805 118
   0   9  -8 8231.14 589.905  43
   0  -9  -8 7801.84 557.835  59
   0   9  -8 7826.90 562.351  56
   0  -9  -8 7766.23 535.551  55
   0  -9   8 8231.81 595.469 104
   0  -9  -8 8050.95 594.740  96
   0   9   8 8046.45 592.071  93
   0   9   8 8232.99 525.728  88
   0   9   8 8625.32 569.218  77
   0   9   8 7554.76 576.964  80
   0   9   8 7854.96 556.391  83
   0   9   8 7125.77 504.697  85
   0   9  -8 7986.22 531.455  64
   0   9  -8 8340.51 544.501  62
   0  -9  -9 867.921 427.832  23
   0   9  -9 597.147 329.661  37
   0  -9   9 1291.44 384.011  19
   0   9   9 1323.32 533.256  14
   0   9  -9 1343.50 209.397 134
   0  -9   9 1065.53 146.423 137
   0   9   9 662.087 192.959 130
   0   9  -9 1343.86 188.314 118
   0   9   9 1199.24 282.126 122
   0  -9  -9 942.069 202.370  59
   0   9  -9 890.920 234.237  43
   0   9  -9 1091.30 216.770  56
   0   9   9 1257.05 244.789  93
   0  -9   9 1016.09 229.418 104
   0  -9  -9 829.095 230.389  96
   0   9   9 1343.77 253.100  80
   0   9   9 1188.40 193.691  88
   0   9   9 841.757 209.509  83
   0   9  -9 1169.75 186.937  64
   0   9  -9 1059.19 204.465  62
   0   9 -10 84.9502 268.434  37
   0  -9 -10 642.738 419.452  23
   0  -9  10 319.938 101.931 137
   0   9  10 490.772 185.456 130
   0   9 -10 505.578 175.884 134
   0   9  10 310.036 237.036 122
   0  -9 -10 203.639 156.635  59
   0   9 -10 271.418 165.121  56
   0   9 -10 291.341 210.850  43
   0  -9  10 157.126 169.073 104
   0   9  10 400.787 205.003  93
   0   9  10 321.446 190.462  80
   0   9  10 117.150 152.242  88
   0   9 -10 252.324 166.847  62
   0   9  10 245.974 105.511  69
   0   9 -10 635.731 151.043  64
   0  -9  10 277.147 130.072  72
   0   9 -11 6169.58 762.295  37
   0  -9 -11 6118.86 861.845  23
   0   9 -11 7497.36 512.156 134
   0   9  11 8015.83 541.607 130
   0   9  11 7692.19 589.253 122
   0  -9 -11 8056.95 540.583  59
   0   9 -11 6879.22 512.551  56
   0   9 -11 8002.76 557.213  43
   0  -9  11 7227.71 526.893 106
   0   9  11 7149.70 548.783  93
   0  -9  11 7141.72 514.448  99
   0  -9  11 7287.90 545.926 104
   0   9  11 7029.50 495.782  88
   0   9  11 7729.30 563.396  80
   0  -9  11 7494.34 475.439  72
   0   9 -11 7285.42 480.891  64
   0   9  11 5276.51 427.328  69
   0   9 -11 7852.75 509.803  62
   0   9 -12 843.663 316.646  37
   0   9  12 954.448 209.513 130
   0   9 -12 791.058 188.689 134
   0   9  12 884.769 260.897 122
   0   9 -12 683.074 209.609  43
   0  -9 -12 928.768 207.311  47
   0  -9 -12 736.621 174.221  59
   0   9 -12 725.948 170.820  56
   0  -9  12 308.413 185.387 104
   0  -9  12 814.361 193.299  99
   0  -9  12 600.472 176.234 106
   0   9  12 484.760 207.866  93
   0   9  12 570.782 217.001  80
   0   9  12 724.479 179.208  88
   0   9 -12 652.128 171.353  82
   0  -9  12 610.371 146.220  90
   0  -9  12 730.954 135.289  72
   0   9 -12 668.036 179.904  62
   0   9 -13 949.115 331.367  37
   0   9 -13 1515.96 212.567 134
   0   9  13 1459.53 244.805 130
   0   9  13 1541.37 279.213 122
   0  -9 -13 959.606 210.185  96
   0  -9  13 1395.27 209.071 106
   0  -9  13 1580.64 224.943  99
   0   9 -13 1664.86 205.059 101
   0   9  13 863.555 216.100  93
   0  -9  13 1212.70 229.595 104
   0  -9  13 1362.37 150.618  72
   0   9 -13 1387.71 220.853  76
   0   9 -13 1370.37 228.529  84
   0   9  13 1477.79 250.173  80
   0   9 -13 839.827 187.856  82
   0   9 -13 1169.48 215.816  43
   0  -9 -13 1574.83 230.744  47
   0  -9 -14 975.796 200.582  41
   0   9 -14 571.538 171.103  43
   0  -9 -14 732.417 177.388  47
   0   9 -14 845.143 172.742 134
   0   9  14 691.375 194.395 130
   0   9 -14 556.654 138.624 101
   0  -9  14 725.587 163.176 106
   0  -9  14 624.087 176.442  99
   0   9  14 899.480 199.038  93
   0  -9 -14 825.991 176.953  96
   0   9  14 873.706 211.511  80
   0   9 -14 730.614 185.429  84
   0   9 -14 859.407 167.310  82
   0   9  14 819.601 173.908  83
   0   9 -14 927.173 186.642  76
   0  -9 -15 15.2134 148.826  41
   0  -9  15 11.5224 107.172 141
   0   9  15-16.4868 160.637 130
   0   9 -15-34.8987 121.718 134
   0  -9  15-150.132 122.369 106
   0  -9  15 76.9157 141.809  99
   0   9 -15 200.280 96.7807 101
   0  -9 -15-151.061 126.778  47
   0   9 -15 60.6944 128.721  43
   0   9 -15 131.414 121.876  82
   0   9  15 229.435 137.762  88
   0  -9  15-151.666 145.221  91
   0   9 -15-57.9182 126.058  84
   0   9  15 88.2513 167.048  80
   0   9  15-87.9365 150.776  68
   0   9 -15 63.5869 138.396  76
   0  -9  16 517.036 112.656 141
   0   9 -16 473.382 132.486  82
   0   9  16 430.450 166.358  80
   0  -9  16 361.976 114.641  91
   0   9 -16 333.952 99.7825  84
   0   9  16 362.292 159.150  68
   0   9 -16 365.825 138.659  76
   0  -9  16 415.201 111.953 106
   0   9 -17 2176.99 201.293  76
   0  -9  17 2304.77 214.852  79
   0   9  17 2170.13 208.577  80
   0   9 -17 2320.31 195.884  82
   0  -9  17 2106.74 163.762 141
   0  10   0 3195.98 559.882  37
   0 -10   0 3114.80 551.972  19
   0  10   0 2970.60 643.121  14
   0  10   0 3378.20 585.616   4
   0 -10   0 3248.74 347.088 138
   0  10   0 3019.73 306.261 118
   0  10   0 2952.06 279.968 121
   0 -10   0 3466.61 319.328  59
   0 -10   0 3070.11 331.252  55
   0 -10   0 3228.08 382.723 110
   0  10   0 3075.92 336.490  77
   0  10   0 2846.64 293.875  64
   0  10   1 1047.73 377.083  37
   0 -10  -1 1733.94 513.527  39
   0  10  -1 807.165 353.498  37
   0 -10  -1 1864.77 265.248  40
   0  10   1 1400.23 497.703  14
   0 -10   1 2476.52 503.500  19
   0  10  -1 2115.67 541.051  14
   0 -10  -1 2111.08 481.440  19
   0  10  -1 1832.06 475.793   4
   0  10  -1 1848.20 221.668 134
   0 -10  -1 1570.11 261.443 138
   0 -10   1 1855.26 277.949 138
   0  10  -1 1861.39 235.492 118
   0  10   1 1937.69 232.105 121
   0  10  -1 1521.45 210.031 121
   0 -10   1 1571.08 220.565  59
   0 -10  -1 1947.70 272.113  55
   0 -10   1 1697.26 182.805  47
   0 -10  -1 2152.10 253.652  59
   0 -10  -1 1387.23 285.176 110
   0  10   1 1949.53 220.350 101
   0 -10   1 2149.11 266.511 108
   0 -10   1 2310.80 327.911 110
   0  10   1 1651.57 266.595  77
   0  10   1 2090.02 238.778  64
   0  10   2 2378.78 468.644  37
   0  10  -2 2161.59 482.932  37
   0 -10  -2 2244.14 271.252  40
   0 -10  -2 1982.03 519.443  39
   0  10  -2 1521.82 466.597  14
   0 -10  -2 2033.87 471.668  19
   0 -10   2 1788.17 453.311  19
   0  10   2 2047.53 484.892   4
   0  10  -2 2040.61 469.495   4
   0  10   2 1791.44 521.275  14
   0 -10   2 1975.10 278.576 138
   0  10  -2 1825.16 232.679 134
   0 -10   2 2251.52 276.895 142
   0 -10  -2 1958.81 281.975 138
   0  10   2 1780.12 243.751 118
   0  10   2 1999.78 245.886 121
   0  10  -2 2343.71 250.255 118
   0 -10   2 1722.99 223.851  59
   0 -10  -2 1854.97 261.387  55
   0 -10  -2 1874.86 245.577  59
   0  10  -2 2069.44 295.387  43
   0 -10   2 2129.24 272.790 108
   0 -10  -2 1399.04 290.295 110
   0  10   2 2177.39 225.144 101
   0 -10   2 1869.46 308.585 110
   0  10   2 2099.80 280.851  77
   0  10  -2 1719.93 238.913  62
   0  10   2 2022.20 247.358  64
   0  10  -2 2156.47 246.861  64
   0  10  -3 810.324 351.814  37
   0 -10  -3 1648.47 578.707  39
   0 -10  -3 1416.38 440.363  23
   0 -10  -3 1531.05 242.954  40
   0  10   3 1459.32 504.919  14
   0  10  -3 1056.15 440.148  14
   0  10   3 1324.94 421.043   4
   0  10  -3 1228.94 395.442   4
   0 -10  -3 1723.12 401.051  19
   0 -10   3 1619.59 239.770 142
   0 -10   3 1644.21 254.505 138
   0  10  -3 1729.24 224.037 134
   0 -10  -3 1434.25 257.135 138
   0  10   3 1229.37 219.899 118
   0  10  -3 1806.25 224.188 118
   0 -10  -3 1547.83 229.879  55
   0  10  -3 2244.00 302.923  43
   0 -10  -3 1865.17 240.932  59
   0 -10   3 1156.03 185.660  59
   0 -10   3 1340.97 262.611 110
   0 -10  -3 1654.44 293.622 110
   0  10   3 1356.57 255.404  77
   0  10   3 1531.09 218.543  64
   0  10  -3 1665.01 219.621  62
   0  10  -3 1827.04 221.236  64
   0 -10  -4 2360.45 557.584  23
   0 -10  -4 1784.65 532.427  39
   0 -10  -4 2380.70 279.643  40
   0 -10  -4 1898.40 414.093  19
   0 -10   4 1938.53 450.293  19
   0  10  -4 1028.49 417.751  14
   0  10   4 991.228 460.820  14
   0  10   4 1344.79 442.956   4
   0  10  -4 2120.10 475.231   4
   0 -10   4 2500.57 279.244 142
   0  10  -4 2603.36 268.835 134
   0 -10  -4 1746.93 284.185 138
   0  10  -4 1935.67 246.111 118
   0  10   4 2346.48 267.638 118
   0 -10  -4 2285.01 277.858  55
   0  10  -4 2646.13 322.468  43
   0 -10   4 2312.36 232.355  59
   0  10  -4 2294.11 230.130  76
   0  10   4 2593.02 261.203  85
   0  10   4 2124.16 215.397  88
   0  10   4 2757.10 267.919  64
   0  10  -4 2300.77 256.059  64
   0  10  -4 2275.97 266.793  62
   0  10   4 2558.87 284.119  68
   0 -10  -5 6133.76 829.966  23
   0  10  -5 4213.35 673.761  37
   0 -10  -5 6198.86 464.499  40
   0 -10  -5 5881.12 882.953  39
   0 -10   5 6086.23 755.617  19
   0  10   5 3908.49 795.267  14
   0  10  -5 6325.52 797.389   4
   0 -10  -5 5734.07 697.232  19
   0  10  -5 5094.20 772.385  14
   0  10   5 5891.49 792.181   4
   0 -10  -5 5960.33 494.452 138
   0  10  -5 6007.94 439.615 134
   0  10   5 5300.45 422.968 130
   0 -10   5 6387.95 425.247 137
   0 -10   5 5589.85 460.117 142
   0  10  -5 6136.98 438.901 118
   0 -10  -5 6474.28 473.737  59
   0 -10  -5 6463.12 463.880  55
   0  10  -5 6241.53 499.638  43
   0 -10   5 5083.29 467.846 104
   0  10   5 5972.39 439.882  85
   0  10   5 5711.66 446.398  83
   0  10   5 5544.20 403.074  88
   0  10  -5 5625.53 423.193  76
   0  10   5 5545.62 462.163  68
   0  10   5 5874.14 430.243  64
   0  10  -5 6288.31 440.508  64
   0 -10  -6 14472.0 1494.57  39
   0 -10  -6 17209.9 1495.84  23
   0  10  -6 14397.8 1331.54  37
   0 -10  -6 13693.0 1234.83  19
   0  10  -6 12232.5 1303.41   4
   0  10   6 15871.1 1413.66   4
   0  10   6 16334.0 1580.40  14
   0 -10   6 12971.3 1271.66  19
   0 -10  -6 15988.5 1010.43 138
   0 -10   6 16154.0 928.598 137
   0 -10   6 17065.9 995.880 142
   0  10  -6 16525.6 955.758 134
   0  10   6 15279.3 946.804 130
   0  10  -6 17908.0 962.306 118
   0 -10  -6 16556.4 978.031  55
   0  10  -6 16907.7 1018.31  43
   0 -10  -6 18991.5 1012.32  59
   0 -10   6 15043.6 1000.26 104
   0  10  -6 16646.3 954.038  76
   0  10   6 17167.6 975.649  83
   0  10   6 16304.5 953.239  85
   0  10   6 15421.1 922.432  88
   0  10  -6 16904.0 959.879  64
   0  10   6 14430.6 976.499  68
   0  10   6 16687.8 941.860  64
   0 -10  -7 11789.1 1261.60  39
   0 -10  -7 9142.04 1081.35  23
   0  10  -7 9971.19 1033.51  37
   0 -10   7 9010.98 974.724  19
   0  10   7 7085.32 1084.12  14
   0  10   7 10257.0 1071.34   4
   0 -10  -7 8539.55 894.272  19
   0 -10   7 11424.8 713.318 142
   0  10   7 10672.1 675.684 130
   0 -10   7 10544.8 636.919 137
   0  10  -7 10381.7 661.738 118
   0 -10  -7 10216.0 694.428  59
   0 -10  -7 9859.02 676.135  55
   0  10  -7 11011.9 724.761  43
   0 -10   7 11212.5 729.679 104
   0  10   7 10475.0 654.238  85
   0  10  -7 10212.7 643.457  82
   0  10   7 10587.1 685.339  83
   0  10   7 10698.4 651.776  88
   0  10  -7 11137.8 675.648  76
   0  10  -7 10530.6 672.630  62
   0  10  -7 10997.3 676.609  64
   0 -10  -8 415.927 353.798  23
   0  10  -8 1058.28 402.213  37
   0 -10  -8 829.820 464.956  39
   0  10   8 858.665 195.778 130
   0 -10   8 763.629 128.591 137
   0  10  -8 561.458 162.722 118
   0 -10  -8 391.529 170.378  59
   0  10  -8 922.303 220.939  43
   0 -10   8 484.482 208.135 104
   0  10   8 681.296 134.390  85
   0  10   8 559.115 165.019  88
   0  10   8 553.541 192.329  83
   0  10  -8 588.637 141.577  82
   0  10  -8 771.572 171.739  76
   0  10  -8 421.089 182.599  62
   0  10  -8 648.558 169.084  64
   0  10  -9 2589.49 502.281  37
   0 -10  -9 2028.15 506.733  23
   0 -10  -9 1379.78 525.242  39
   0  10   9 2435.88 273.079 130
   0 -10   9 2399.78 200.629 137
   0  10  -9 2531.16 273.211 134
   0 -10  -9 2368.68 284.652  59
   0  10  -9 1983.08 290.505  43
   0 -10   9 2004.01 203.809   6
   0 -10   9 2249.67 244.298  99
   0 -10   9 2202.62 280.624 104
   0  10   9 2591.54 290.406  83
   0  10   9 2119.84 241.273  88
   0  10  -9 2179.30 235.623  82
   0  10  -9 2500.57 261.293  64
   0  10  -9 2292.04 274.424  62
   0  10  -9 2224.79 259.316  76
   0 -10 -10 28764.4 2374.59  39
   0  10 -10 30248.9 2234.86  37
   0 -10 -10 34681.7 1877.92  59
   0  10 -10 34460.8 1879.85  43
   0 -10 -10 36990.1 1879.27  47
   0  10 -10 35374.8 1846.84 134
   0  10  10 34269.9 1858.34 130
   0 -10  10 34331.7 1886.07 104
   0 -10  10 33686.3 1835.43  99
   0  10 -10 33212.2 1851.33  76
   0  10  10 37856.6 1838.40  88
   0  10  10 34422.3 1867.43  80
   0  10 -10 31467.1 1822.00  82
   0 -10  10 33539.8 1812.64  72
   0  10 -10 36132.0 1847.99  62
   0  10 -10 36005.6 1833.47  64
   0  10  10 30696.4 1791.63  69
   0  10 -11-77.0957 243.222  37
   0 -10 -11 406.821 344.658  39
   0  10 -11-61.3923 158.143  43
   0 -10 -11 81.0936 151.565  47
   0 -10 -11-41.3394 146.933  59
   0  10  11 57.7038 161.431 130
   0  10 -11-16.5678 156.136 134
   0 -10  11 21.4057 147.481 104
   0 -10  11-151.572 137.452  99
   0  10  11 406.434 161.854  88
   0  10  11-237.571 166.156  80
   0  10 -11 32.0679 117.384  82
   0  10 -11 170.244 143.342  76
   0 -10  11 25.8700 96.7079  72
   0  10 -11 27.4936 119.685  64
   0  10  11 261.727 175.948  68
   0 -10 -12 553.205 342.559  39
   0 -10 -12 329.210 145.597  59
   0  10 -12 258.661 143.468  43
   0 -10 -12 209.624 157.935  47
   0  10 -12 335.922 155.871 134
   0  10  12 200.388 163.940 130
   0 -10  12 327.090 159.447 104
   0 -10  12 360.375 143.144 106
   0  10 -12 257.580 138.733 101
   0 -10  12 347.784 143.773  99
   0  10  12 475.611 172.221  80
   0  10  12 338.612 155.813  88
   0  10 -12 75.3596 112.786  82
   0  10 -12 304.212 151.653  76
   0 -10  12 301.320 96.5979  72
   0  10  12 223.543 168.341  68
   0 -10 -13 351.859 159.010  41
   0  10 -13 269.945 145.869 134
   0  10  13 400.158 171.393 130
   0 -10  13 183.269 125.449  99
   0  10 -13 342.106 128.690 101
   0 -10  13 296.581 136.881 106
   0  10 -13 322.916 144.823  43
   0 -10 -13 188.529 141.449  47
   0  10  13 582.357 171.660  80
   0  10 -13 381.466 128.682  82
   0  10  13 281.239 144.866  83
   0  10  13 280.356 147.399  88
   0  10 -13 330.250 159.465  84
   0  10  13 18.3530 158.844  68
   0  10  14 2090.06 224.317 130
   0 -10 -14 1358.30 169.436 138
   0 -10  14 1899.61 172.857 141
   0  10 -14 1834.69 195.985 134
   0  10  14 1694.80 207.859  80
   0  10 -14 1534.05 183.046  82
   0  10 -14 1863.98 211.468  84
   0 -10  14 1798.50 212.360  91
   0  10  14 1779.91 225.774  68
   0 -10  14 1780.47 189.728 106
   0  10 -14 1837.78 179.546 101
   0 -10  14 1619.25 186.465  99
   0 -10  15 1054.61 117.079 141
   0  10 -15 992.025 133.849  82
   0  10 -15 1113.19 143.340  84
   0 -10  15 764.419 129.454  91
   0  10  15 892.467 169.799  68
   0  10 -15 873.220 155.619  76
   0 -10  15 1015.05 129.755 106
   0  10  16 2977.35 233.828 129
   0 -10  16 2847.83 232.892  79
   0  10 -16 3357.27 239.259  76
   0  11   0 201.485 264.444   4
   0  11   0 113.857 345.104  14
   0 -11   0-73.0657 190.608 138
   0 -11   0 65.0477 140.702  59
   0 -11   0 49.2321 156.806 108
   0 -11   0-259.514 206.518 110
   0  11   0 35.9219 122.746 101
   0  11   0 89.7619 260.488  37
   0  11   0 78.4355 147.597  64
   0  11  -1 807.713 349.154   4
   0  11  -1 1214.93 437.755  14
   0 -11   1 894.075 356.711  19
   0  11   1 1397.21 460.897  14
   0 -11  -1 770.652 325.403  19
   0 -11   1 1353.96 228.660 142
   0 -11   1 1283.22 239.489 138
   0 -11  -1 1513.22 253.245 138
   0  11  -1 1789.36 247.121 118
   0 -11  -1 1848.49 243.541  59
   0 -11  -1 1620.66 194.623  47
   0 -11  -1 1440.87 251.121  55
   0 -11   1 1382.70 206.565  59
   0 -11  -1 1071.52 271.198 110
   0  11  -1 1288.84 203.570 101
   0 -11   1 1718.76 286.564 110
   0  11   1 1402.36 189.999 101
   0 -11   1 1371.76 232.379 108
   0  11   1 1333.02 223.950  64
   0  11  -1 1464.04 406.321  37
   0  11  -2 2123.34 490.415  37
   0  11   2 2851.02 616.001  14
   0 -11  -2 2225.73 458.070  19
   0  11  -2 1625.42 457.886   4
   0  11   2 2538.85 537.106   4
   0 -11   2 3234.67 550.122  19
   0 -11  -2 1872.38 280.501 138
   0 -11   2 2480.20 283.716 142
   0  11   2 2471.52 280.753 118
   0  11  -2 2716.90 282.382 118
   0 -11  -2 2684.53 288.219  59
   0  11   2 2081.00 219.536  61
   0 -11  -2 2382.70 245.580  47
   0 -11   2 2177.86 244.767  59
   0 -11  -2 1840.30 278.346  55
   0  11   2 2359.45 225.328 101
   0 -11  -2 2929.49 356.062 110
   0  11  -2 1950.10 246.063 101
   0 -11   2 2092.53 271.620 108
   0  11   2 2059.12 250.905  85
   0  11   2 1932.27 196.775  88
   0  11   2 2034.29 254.973  64
   0  11  -3 92.2415 255.288  37
   0 -11  -3-227.330 329.901  39
   0  11  -3 86.0872 143.822 134
   0 -11  -3 120.618 172.866 138
   0 -11   3-46.8037 143.445 142
   0  11  -3 110.591 176.020 118
   0 -11  -3 18.6238 132.506  47
   0 -11   3 52.6833 104.369  59
   0 -11  -3 70.4179 143.878  59
   0 -11  -3 193.765 176.129  55
   0 -11  -3-57.9637 206.091 110
   0  11  -3-19.3504 134.506 101
   0  11   3 280.897 166.388  85
   0  11   3 53.9258 158.165  83
   0  11   3 127.758 99.2121  88
   0  11  -3 152.963 160.568  64
   0 -11  -4-453.329 357.616  39
   0  11  -4 366.441 320.715  37
   0 -11   4 187.846 114.023 137
   0 -11   4 114.358 149.946 142
   0  11  -4 87.6190 151.199 134
   0 -11  -4 166.057 176.286 138
   0  11  -4 237.465 177.417 118
   0 -11  -4 93.4962 158.597  55
   0 -11  -4 231.516 157.634  47
   0 -11  -4 201.885 202.019 110
   0 -11   4 51.5777 169.026 104
   0  11   4 210.091 114.684  88
   0  11   4 73.1877 136.991  85
   0  11   4 307.635 176.478  83
   0  11   4 252.018 145.409  64
   0  11  -4 56.8032 158.220  64
   0 -11  -5 1460.80 497.820  39
   0  11  -5 1938.90 235.349 134
   0 -11   5 1711.44 240.765 142
   0 -11   5 2122.91 204.350 137
   0 -11  -5 1871.28 262.826 138
   0  11  -5 1549.14 236.295 118
   0 -11  -5 1937.74 256.562  59
   0 -11  -5 1810.40 230.203  47
   0  11  -5 1477.07 257.816  43
   0 -11  -5 1140.95 272.115 110
   0 -11   5 1377.68 247.778 104
   0  11   5 1444.26 235.707  83
   0  11   5 1169.04 176.303  88
   0  11   5 1558.67 210.220  85
   0  11  -5 1441.52 228.700  64
   0  11   5 1361.92 214.502  68
   0  11   5 2069.48 229.190  64
   0  11  -5 1269.17 175.818  76
   0 -11  -6 331.290 351.413  39
   0  11  -6 797.854 341.230  37
   0 -11   6 770.485 132.394 137
   0 -11   6 1157.75 213.089 142
   0 -11  -6 668.114 198.326 138
   0  11   6 871.338 173.369 130
   0  11  -6 1139.54 204.665 134
   0  11  -6 948.499 209.593 118
   0  11  -6 1092.22 236.800  43
   0 -11  -6 1125.24 208.091  59
   0 -11  -6 831.595 185.840  47
   0 -11  -6 1453.91 285.869 110
   0 -11   6 964.368 218.990 104
   0  11   6 910.739 200.519  83
   0  11   6 807.173 164.925  88
   0  11   6 924.108 172.308  85
   0  11  -6 860.514 155.954  76
   0  11  -6 1306.88 208.862  64
   0  11   6 917.332 199.310  68
   0 -11  -7 17904.7 1652.22  39
   0  11  -7 19747.3 1571.01  37
   0 -11   7 19873.8 1161.93 142
   0 -11   7 19111.6 1088.51 137
   0  11  -7 20958.9 1146.04 134
   0  11   7 20092.9 1136.99 130
   0 -11  -7 19619.0 1167.18 138
   0 -11  -7 21115.2 1184.83  59
   0 -11  -7 21654.1 1168.81  47
   0  11  -7 21233.1 1190.75  43
   0 -11  -7 20632.0 1139.03   6
   0 -11   7 19675.1 1179.52 104
   0 -11  -7 21780.9 1238.58 110
   0  11   7 20170.2 1115.08  88
   0  11  -7 19570.4 1130.78  76
   0  11   7 20443.3 1148.69  83
   0  11   7 18240.9 1108.94  85
   0  11  -7 21642.8 1153.56  64
   0  11   7 19305.2 1165.80  68
   0 -11  -8 23876.1 1891.22  39
   0  11  -8 19989.6 1688.16  37
   0  11   8 24269.9 1336.03 130
   0 -11  -8 23850.2 1354.62 138
   0 -11  -8 23252.4 1348.14  47
   0 -11  -8 26333.1 1385.09  59
   0  11  -8 24684.5 1373.63  43
   0 -11   8 22367.2 1303.37   6
   0  11  -8 24064.7 1347.82 101
   0 -11   8 24744.9 1374.96 104
   0  11   8 24791.3 1313.79  88
   0  11   8 25624.7 1344.68  83
   0  11  -8 22865.0 1326.04  76
   0  11   8 24276.3 1367.79  68
   0  11  -8 24255.2 1336.64  64
   0 -11  -9-192.215 291.305  39
   0  11  -9 78.4609 256.874  37
   0  11  -9 39.8321 159.720  43
   0 -11  -9-123.291 141.578  59
   0  11   9-133.133 152.029 130
   0 -11  -9-194.045 168.383 138
   0 -11   9 160.629 154.169 104
   0  11  -9-141.590 146.920 101
   0  11   9-15.6577 150.084  83
   0  11   9 26.8805 132.013  88
   0  11  -9 25.3278 107.441  85
   0  11   9 19.8977 153.768  68
   0 -11   9-13.1500 98.9890  72
   0  11  -9-77.6996 143.906  64
   0  11  -9 49.1205 121.573  76
   0  11   9-24.0307 95.2124  69
   0 -11 -10 1321.20 425.928  39
   0  11 -10 1269.10 198.527 134
   0  11  10 991.249 188.989 130
   0 -11 -10 1000.95 184.156 138
   0 -11  10 1398.76 199.893 106
   0  11 -10 1120.21 192.067 101
   0 -11  10 1055.84 196.852 104
   0 -11 -10 950.183 188.327  47
   0 -11 -10 1461.42 205.895  59
   0  11 -10 1269.83 204.397  43
   0  11  10 1121.35 195.449  83
   0  11  10 1090.11 176.596  88
   0 -11  10 1129.35 144.296  72
   0  11 -10 957.176 175.903  76
   0  11 -10 1278.90 172.431  64
   0  11  10 1106.25 208.817  68
   0  11 -11 27147.8 1418.73 134
   0 -11 -11 22369.0 1395.68 138
   0  11  11 27026.7 1428.44 130
   0 -11  11 26961.1 1424.39 106
   0  11 -11 28294.7 1433.61 101
   0 -11  11 25472.0 1432.17 104
   0 -11 -11 27287.8 1444.00  59
   0 -11 -11 27592.9 1446.32  47
   0  11 -11 24680.8 1427.34  43
   0 -11 -11 25618.1 1423.10  41
   0  11 -11 27922.5 1455.72  84
   0  11  11 29746.9 1413.70  88
   0  11 -11 26103.5 1420.80  76
   0  11  11 25723.1 1442.48  68
   0 -11  11 25657.7 1378.47  72
   0  11 -11 24190.0 1384.11  64
   0  11 -12 13312.1 702.262 134
   0 -11  12 12979.0 700.340 106
   0  11 -12 13043.7 702.119 101
   0  11 -12 11402.5 702.207  43
   0 -11 -12 12662.8 720.811  47
   0  11 -12 12115.8 719.724  84
   0  11  12 13185.1 689.488  88
   0  11 -12 12708.6 704.316  76
   0  11  12 11760.8 715.640  68
   0 -11  13 289.972 77.7677 141
   0  11  13 315.696 121.055  88
   0 -11  13 382.559 121.531  91
   0  11 -13 323.833 132.025  84
   0  11  13 446.261 139.626  68
   0  11 -13 434.080 125.271  76
   0  11 -13 408.810 108.241 101
   0 -11  13 402.590 111.840 106
   0 -11 -13 395.508 150.167 110
   0  11  14 2892.76 223.604 129
   0 -11  14 2908.72 201.699 106
   0 -11 -14 2416.51 219.734 110
   0  11 -14 3024.18 224.055  76
   0  11 -14 2941.65 222.178  84
   0  11  14 2897.03 233.360  68
   0  12   0 2704.02 264.269  61
   0 -12   0 3248.21 306.336  59
   0 -12   0 3426.56 324.042 108
   0  12   0 3097.96 270.553 101
   0 -12   0 2895.23 344.115 110
   0 -12   0 3086.10 316.042 142
   0  12   0 3529.63 313.844  64
   0 -12   1 20946.1 1167.47 142
   0 -12  -1 21354.1 1169.67 138
   0 -12  -1 21026.7 1171.03 142
   0 -12  -1 21229.6 1208.23 110
   0 -12   1 20956.9 1175.34 108
   0 -12  -1 19746.4 1170.10 108
   0  12  -1 17654.8 1114.34 101
   0  12  -1 21118.4 1153.73  64
   0  12   1 21094.9 1149.68  64
   0  12  -1 21211.8 1144.60  85
   0  12   1 19305.1 1133.69  85
   0  12   1 19072.4 1118.99  83
   0 -12   1 18382.8 1128.57  59
   0 -12  -1 19831.3 1155.74  59
   0  12  -2-82.6869 239.965  37
   0 -12  -2 72.1994 101.101  47
   0 -12  -2-125.234 143.819  59
   0 -12   2-60.4027 135.337 142
   0 -12  -2 159.389 169.030 138
   0 -12  -2 43.2498 149.003 108
   0 -12   2 42.2513 161.159 108
   0 -12  -2 199.683 207.201 110
   0 -12   2-22.8163 165.846 104
   0  12  -2 83.8647 124.549 101
   0  12   2 136.592 144.859  85
   0  12   2 153.557 151.431  83
   0  12  -2 84.0048 137.134  85
   0  12   2 34.7443 141.795  64
   0  12  -3 2735.01 517.613  37
   0 -12  -3 2738.63 262.951  47
   0 -12  -3 2640.23 293.836  59
   0 -12  -3 2558.52 295.788 138
   0 -12   3 3281.56 296.063 142
   0 -12   3 3192.05 249.633 137
   0 -12   3 2947.01 318.711 104
   0 -12  -3 2836.40 305.835 108
   0  12  -3 2621.27 273.301 101
   0 -12  -3 3008.10 338.103 110
   0  12  -3 3002.96 282.302  85
   0  12   3 2876.30 279.433  85
   0  12   3 3109.51 283.953  83
   0  12   3 2814.20 268.708  64
   0  12  -3 2856.94 288.183  64
   0  12  -4 1393.97 389.997  37
   0 -12   4 2182.58 235.940 142
   0 -12   4 1909.37 182.163 137
   0 -12  -4 1898.55 244.853 138
   0 -12  -4 1866.29 213.236  47
   0 -12  -4 1659.18 235.040  59
   0 -12  -4 1760.16 277.409 110
   0 -12   4 1618.17 239.994 104
   0  12  -4 1755.61 225.460 101
   0  12  -4 1744.95 219.694  85
   0  12   4 1539.68 174.675  88
   0  12   4 1957.97 227.717  83
   0  12   4 1659.02 214.123  85
   0  12   4 1971.22 215.978  64
   0  12  -4 1810.90 234.143  64
   0  12  -5 4085.28 593.206  37
   0 -12  -5 4146.87 318.131   6
   0 -12   5 3372.28 306.870 142
   0 -12  -5 3860.31 331.157 138
   0 -12  -5 4077.62 384.346 110
   0 -12  -5 3712.91 315.116  47
   0  12  -5 3033.69 305.443 101
   0 -12   5 3134.98 322.477 104
   0  12   5 3445.49 310.364  83
   0  12   5 3928.75 305.518  85
   0  12  -5 3264.82 296.730  85
   0  12   5 3811.06 275.149  88
   0  12  -5 3782.58 323.417  64
   0 -12  -6 4954.26 732.411  39
   0 -12   6 5619.91 400.399   6
   0 -12  -6 5411.65 399.587   6
   0 -12  -6 5377.12 414.010 138
   0 -12  -6 6456.99 483.416 110
   0 -12  -6 5911.75 417.799  47
   0 -12  -6 5315.26 433.171  59
   0  12  -6 5059.18 407.243 101
   0 -12   6 5828.92 435.946 104
   0  12   6 5663.82 376.443  88
   0  12  -6 6109.06 408.039  85
   0  12   6 6707.32 425.781  83
   0  12   6 5487.36 385.110  85
   0  12  -6 6043.21 426.603  64
   0 -12   7 6535.11 432.910   6
   0 -12  -7 6081.61 449.077 138
   0 -12  -7 6927.54 510.170 110
   0 -12   7 6733.16 473.724 104
   0 -12  -7 6635.91 482.109  59
   0 -12  -7 6391.06 436.547  41
   0 -12  -7 6545.12 460.382  47
   0  12   7 6894.28 428.703  88
   0  12  -7 6675.97 442.721  85
   0  12   7 7294.46 461.446  83
   0  12  -7 7083.70 466.560  64
   0 -12  -8 868.650 166.612 138
   0 -12   8 988.854 169.744 104
   0  12  -8 828.286 171.059 101
   0 -12  -8 1023.38 209.204 110
   0 -12  -8 1107.39 175.941  47
   0 -12  -8 1214.26 186.457  59
   0  12   8 1186.35 159.935  88
   0  12  -8 1180.95 153.734  85
   0  12   8 1096.81 175.468  83
   0 -12   8 674.942 127.721  72
   0  12   8 1165.09 142.136  69
   0  12   8 1020.46 163.578  68
   0  12  -8 949.212 169.546  64
   0 -12  -9 884.842 145.745 138
   0 -12  -9 1126.63 176.631  47
   0 -12  -9 1153.12 180.396  59
   0 -12   9 1263.26 172.499 106
   0  12  -9 1270.22 178.431 101
   0 -12  -9 1194.98 201.509 110
   0 -12   9 1013.82 164.531 104
   0  12  -9 998.810 135.042  85
   0  12   9 983.974 151.168  88
   0  12   9 1154.06 172.338  83
   0 -12   9 1311.53 135.849  72
   0  12  -9 1141.09 168.548  64
   0  12   9 1147.19 167.599  68
   0  12  10 6831.93 500.145 129
   0  12 -10 9516.32 542.987 101
   0 -12  10 9714.09 537.954 106
   0 -12  10 9050.24 534.831 104
   0 -12 -10 8626.38 557.410 110
   0  12  10 9369.42 518.105  88
   0  12  10 10145.2 534.398  83
   0  12 -10 9878.75 564.290  84
   0  12 -10 7753.16 505.075  64
   0  12  10 8339.66 527.666  68
   0 -12  10 8724.99 493.921  72
   0  12  11 283.073 86.8092 129
   0  12 -11 50.6616 104.398 101
   0 -12  11 128.974 93.9356 106
   0 -12 -11 34.9793 127.628 110
   0  12 -11 120.411 123.978  84
   0  12  11 115.590 100.722  88
   0  12  11 189.436 100.400  68
   0 -12  12 228.576 72.7324 106
   0  12 -12 186.782 85.3684 101
   0 -12 -12 262.800 96.7675 110
   0  12  12 129.373 85.6136  88
   0 -12  12 113.883 84.0062  91
   0  12 -12 93.1064 103.685  84
   0  12 -12 107.726 78.6451  61
   0 -13   0-92.6498 120.100   6
   0 -13   0-189.223 156.428 104
   0 -13   0-16.3685 126.500 108
   0 -13   0-90.1355 134.057 142
   0  13   0 97.7670 116.809  83
   0  13   0 100.603 130.088  64
   0 -13   1 11418.6 717.932   6
   0 -13  -1 11156.5 713.665   6
   0 -13   1 12109.7 737.179 104
   0 -13  -1 13277.7 741.972 108
   0 -13   1 12455.7 732.546 108
   0 -13   1 12003.4 716.947 142
   0 -13  -1 12487.9 725.713 142
   0  13  -1 11362.8 684.341  83
   0  13   1 12010.9 711.358  85
   0  13   1 13009.4 699.730  83
   0  13  -1 12014.4 714.039  85
   0  13   1 12218.8 714.410  64
   0  13  -1 11567.4 715.567  64
   0 -13  -2 13930.2 834.230   6
   0 -13   2 14290.9 832.584 142
   0 -13  -2 13994.5 837.077 142
   0 -13   2 13593.1 844.727 104
   0 -13  -2 15701.8 860.846 108
   0  13  -2 14941.7 834.055  85
   0  13   2 14390.6 825.583  85
   0  13   2 14460.3 814.331  83
   0  13  -2 14336.2 801.244  83
   0  13   2 14811.8 825.784  64
   0 -13   3 9518.93 601.136   6
   0 -13  -3 9754.00 602.536   6
   0 -13  -3 9649.42 606.960 142
   0 -13   3 9655.16 598.254 142
   0 -13  -3 10377.4 638.550 110
   0 -13  -3 9521.07 612.199  59
   0  13  -3 8633.37 580.797 101
   0 -13   3 10220.2 619.767 104
   0 -13  -3 11173.6 630.355 108
   0  13  -3 10073.1 600.366  85
   0  13   3 10003.4 594.003  85
   0  13  -3 9755.41 564.646  83
   0  13   3 10046.2 587.876  83
   0  13  -3 9036.48 584.144  61
   0  13  -3 11022.8 619.557  64
   0 -13  -4 7912.49 483.824   6
   0 -13   4 7308.39 478.501   6
   0 -13  -4 7703.94 490.613 142
   0 -13   4 7093.16 470.622 142
   0 -13  -4 7268.23 509.375 110
   0  13  -4 7455.76 473.900  61
   0 -13  -4 6896.43 491.782  59
   0 -13   4 7577.61 495.693 104
   0  13  -4 7021.12 470.262 101
   0 -13  -4 8495.20 508.281 108
   0  13  -4 6583.76 437.002  83
   0  13   4 8219.82 475.362  83
   0  13  -4 8299.03 484.610  85
   0  13   4 7232.36 462.046  85
   0  13  -4 8299.44 498.240  64
   0 -13  -5 6659.12 438.915 142
   0 -13  -5 6810.86 463.511 110
   0 -13  -5 5463.54 432.908  59
   0  13  -5 6160.97 426.481  61
   0 -13  -5 7527.31 457.595 108
   0 -13   5 6694.43 441.846 104
   0  13  -5 6042.29 426.259 101
   0  13   5 6995.60 426.189  83
   0  13  -5 6696.94 428.160  85
   0  13  -5 7218.84 448.044  64
   0 -13  -6 5163.79 364.487 142
   0 -13  -6 5368.04 385.386 110
   0 -13   6 5219.05 361.004 104
   0  13  -6 5649.44 367.399 101
   0 -13  -6 5113.03 368.809 108
   0  13  -6 4880.55 353.990  61
   0  13   6 5474.56 352.395  83
   0  13  -6 5325.88 349.987  85
   0  13   6 4581.75 331.808  69
   0  13  -6 5914.20 375.120  64
   0 -13  -7 109.770 98.6554 142
   0 -13   7 106.865 99.2165 104
   0  13  -7 218.551 114.943 101
   0 -13  -7 256.515 109.088 108
   0 -13  -7 165.148 132.514 110
   0 -13   7 264.961 107.594 106
   0  13  -7 298.344 112.952  61
   0  13   7 343.414 119.718  83
   0  13  -7 303.993 119.009  84
   0  13  -7 374.731 98.7203  85
   0  13   7 228.495 78.1311  88
   0  13  -7 316.708 125.171  64
   0 -13   7 195.494 75.2539  72
   0 -13  -8-9.37971 81.6885 142
   0 -13  -8 106.868 113.006 110
   0 -13  -8 90.0121 93.0498 108
   0 -13   8 99.5256 86.0243 106
   0 -13   8 17.6356 83.1261 104
   0  13  -8-12.5224 68.8978  85
   0  13   8 111.441 105.650  83
   0  13  -8 42.4356 113.329  84
   0  13   8 42.6496 72.1477  88
   0 -13   8 49.8301 62.6547  72
   0 -13  -9 8402.53 509.826 108
   0  13  -9 9780.64 518.227 101
   0 -13   9 9226.99 504.626 106
   0 -13  -9 8073.05 507.960 110
   0  13   9 10500.6 511.241  83
   0 -13  -9 7789.77 498.596 142
   0 -14   0 527.335 96.8798 142
   0  14   0 520.492 89.6198  83
   0  14   0 623.453 119.143  85
   0  14   0 600.782 113.714  64
   0 -14   0 670.647 113.884 104
   0 -14   0 641.948 117.839 108
   0 -14   1 640.940 97.9776 142
   0 -14  -1 787.616 111.442 142
   0  14   1 802.432 101.532  83
   0  14   1 908.355 119.775  85
   0  14   1 723.897 105.203  64
   0  14  -1 641.223 131.539  64
   0 -14  -1 803.127 122.265 104
   0 -14   1 592.276 110.782 104
   0 -14  -1 785.197 126.609 108
   0 -14  -2 1501.54 140.837 142
   0  14  -2 1849.38 167.881  85
   0  14   2 1609.17 138.637  83
   0  14  -2 1740.80 174.295  64
   0 -14  -2 1727.36 165.764 108
   0 -14  -2 1559.04 155.130 104
   0 -14   2 1410.65 148.511 104
   0  14   3 1681.23 135.899  83
   0  14  -3 1594.69 155.723  85
   0 -14  -3 1352.75 132.746 142
   0 -14   3 1418.31 136.371 104
   0 -14  -3 1750.89 156.980 108
   0  14  -4 5079.31 303.241  85
   0  14   4 5056.14 291.866  83
   0  14  -4 5150.53 314.947  64
   0 -14   4 4529.20 285.276  72
   0  14   4 4296.28 284.429  69
   0 -14  -4 4738.23 308.456 108
   0  14  -5 1793.09 164.381  64
   0 -14  -5 1795.62 155.909 108
   0 -14   5 1893.85 152.521 106
  -1   0   0-11.7572 84.2246  15
   1   0   0-19.8924 143.540  20
  -1   0   0-68.5913 166.186   9
   1   0   0-71.2262 124.656  26
   1   0   1 12841.6 796.024   8
   1   0  -1 16276.3 858.022  20
  -1   0  -1 13978.1 870.213   9
  -1   0   1 14750.5 833.550  15
  -1   0   1 15484.2 880.837   9
   1   0  -1 12293.1 727.407  23
  -1   0  -1 13830.6 816.564  25
   1   0  -1 15369.3 830.110  26
   1   0  -2 1681.66 288.907   8
   1   0   2 1622.60 239.626  17
  -1   0   2 1394.74 118.283  14
  -1   0   2 1234.65 247.218  15
   1   0  -2 1458.09 239.727   9
  -1   0  -2 1679.72 234.293  25
   1   0   2 1226.32 228.239  29
   1   0   3 109077. 5568.97  10
  -1   0   3 103848. 5486.56  14
   1   0  -3 113315. 5642.79   9
   1   0   3 112371. 5574.68  17
  -1   0  -3 111885. 5686.51  22
   1   0   3 113416. 5594.91  29
  -1   0   4 15189.8 896.448  13
   1   0  -4 14289.2 1006.60   8
  -1   0  -4 14736.0 897.270  13
   1   0   4 13106.5 814.752  15
   1   0  -4 16145.4 973.237   9
  -1   0  -4 15802.5 1013.58  22
   1   0   4 15748.6 888.668  29
  -1   0  -4 15829.9 1005.73  28
  -1   0   5 8679.77 740.983  15
  -1   0  -5 8504.78 580.116  13
   1   0   5 7486.68 549.433  15
   1   0  -5 8638.26 660.983   9
   1   0  -5 9193.73 728.022   8
  -1   0   5 9112.23 584.124  13
  -1   0  -5 8517.86 691.917  12
  -1   0  -5 8874.24 709.714  28
  -1   0  -5 9427.18 729.510  22
  -1   0  -6 51528.8 2780.99  41
   1   0   6 55922.3 2763.82  52
   1   0   6 52993.8 2770.19  51
   1   0   6 52372.6 2907.90  15
   1   0  -6 57246.7 3117.60   8
  -1   0  -6 57417.3 2874.72  13
  -1   0   6 63268.2 3194.58  15
   1   0  -6 55518.9 2996.89   9
  -1   0  -6 59298.4 3081.04  12
  -1   0   6 53743.9 2857.36  13
  -1   0  -6 57386.5 3104.80  28
  -1   0  -6 58891.6 3113.22  21
  -1   0  -6 58399.7 3116.99  22
  -1   0  -7 277.696 112.625  45
   1   0   7 409.756 92.3534  51
  -1   0   7 63.1102 292.657  15
   1   0  -7 446.932 289.654   8
   1   0  -7-37.9830 216.007   9
   1   0   7 407.348 188.676  15
  -1   0   7 392.503 90.0103  13
  -1   0  -7 346.121 306.362  12
   1   0  -7 310.151 102.336   3
   1   0   7 167.954 101.178   3
  -1   0  -7 323.407 105.679  13
  -1   0  -7 648.162 284.038  28
  -1   0  -7 367.374 107.215  41
  -1   0  -7 923.935 308.623  21
  -1   0  -7 278.720 253.972  22
  -1   0  -8 10458.0 597.897  45
  -1   0  -8 11043.8 597.810  41
   1   0   8 11586.8 584.307  51
  -1   0  -8 10567.9 920.372  12
  -1   0   8 10410.5 975.036  15
   1   0   8 11198.7 805.109  15
   1   0   8 8667.46 561.447   3
   1   0  -8 10054.9 933.352   8
  -1   0  -8 10680.1 878.744  10
   1   0  -8 10981.9 828.648   9
  -1   0  -8 11672.5 972.797  22
  -1   0  -8 11030.2 949.977  21
  -1   0  -8 10704.9 939.044  28
  -1   0  -9 76.5938 123.735  45
   1   0   9 45.9264 200.930  15
  -1   0  -9 115.794 299.705  10
  -1   0  -9 200.010 329.996  12
  -1   0   9 332.746 333.553  15
   1   0  -9 166.906 167.795  16
   1   0  -9 47.9382 209.731   9
  -1   0  -9 74.0071 303.730  22
  -1   0  -9-356.167 329.811  28
  -1   0  -9 41.4732 110.752  41
  -1   0  -9-71.7562 301.111  21
  -1   0 -10 3259.37 267.022  41
  -1   0 -10 3351.20 279.582  45
  -1   0 -10 3286.58 613.273  22
  -1   0 -10 4813.63 686.657  21
  -1   0 -10 3885.48 619.930  28
   1   0 -10 3179.91 369.386  16
   1   0  10 3421.85 462.783  15
  -1   0 -10 3653.82 611.687  12
   1   0 -10 3024.60 462.071   9
  -1   0  10 3683.91 666.956  15
  -1   0 -11 10872.0 1087.26  22
   1   0 -11 10857.1 755.228  24
  -1   0 -11 9049.96 1025.30  21
  -1   0 -11 9705.46 1043.44  28
   1   0 -11 9069.25 716.056  16
  -1   0  11 9350.33 1096.90  15
  -1   0 -11 10342.3 1040.41  12
  -1   0  11 10263.7 599.162 141
  -1   0  11 10052.9 622.901 140
   1   0  11 9961.45 609.939 127
   1   0  11 9740.67 606.112 141
  -1   0  11 10123.1 572.166 143
  -1   0  11 9333.59 533.032 119
  -1   0  11 10217.2 632.491 117
  -1   0  11 10233.0 583.671 120
  -1   0 -11 9062.28 599.042  45
  -1   0 -11 9311.65 589.857  41
  -1   0  11 9884.28 597.627  92
  -1   0  11 9924.97 591.144 109
   1   0  11 9257.95 552.621 100
  -1   0  11 9591.03 535.972 103
  -1   0  11 9995.02 610.616  81
  -1   0  11 10004.6 661.907  91
  -1   0  11 10325.6 593.829  86
  -1   0  11 9498.50 652.746  79
   1   0  11 9695.56 600.783  74
  -1   0  11 9049.31 595.785  74
  -1   0 -12 16406.1 1530.30  22
   1   0 -12 17259.6 1157.64  24
  -1   0 -12 16572.4 1502.66  28
  -1   0  12 16570.2 1582.87  15
   1   0 -12 16940.5 1126.11  16
  -1   0 -12 14891.2 1445.26  12
   1   0  12 17402.4 1005.00 141
  -1   0  12 17577.2 994.694 141
  -1   0  12 18858.9 1023.84 140
  -1   0  12 18624.2 970.810 143
  -1   0  12 17591.7 975.558 120
  -1   0  12 16864.3 939.820 111
  -1   0  12 17487.3 925.508 119
  -1   0  12 17030.4 1023.05 117
  -1   0 -12 18192.1 988.231  41
  -1   0 -12 18777.5 1008.56  45
  -1   0 -12 18008.5 1003.89  57
   1   0  12 16288.7 941.768 100
  -1   0  12 18302.3 993.003 109
  -1   0  12 17020.8 992.369  92
   1   0  12 16518.5 1005.30  99
  -1   0  12 17310.9 928.781 103
  -1   0  12 16659.0 981.988  86
  -1   0  12 19933.2 1085.34  79
  -1   0  12 16138.4 999.371  80
  -1   0  12 18262.6 1069.96  91
   1   0  12 17316.0 980.989  78
  -1   0  12 17475.2 1003.69  74
   1   0  12 17841.3 950.043  67
   1   0 -13 5218.87 571.538  24
  -1   0 -13 6772.63 922.370  28
  -1   0 -13 7174.65 961.912  22
  -1   0  13 5060.99 872.795  15
  -1   0 -13 6552.48 890.669  12
   1   0 -13 6755.70 771.693  18
   1   0 -13 7876.90 939.986  10
  -1   0  13 5752.80 446.905 141
  -1   0  13 6220.13 472.283 140
   1   0  13 6408.73 473.900 141
  -1   0  13 7236.89 440.114 143
  -1   0  13 6660.76 438.142 120
  -1   0  13 7044.06 392.570 119
  -1   0  13 5839.75 392.445 111
  -1   0 -13 7619.62 487.048  45
  -1   0 -13 6590.58 475.496  57
   1   0  13 5788.28 398.058 100
  -1   0  13 6512.21 393.684 103
  -1   0  13 6586.16 449.237 109
   1   0  13 5944.42 466.905  99
  -1   0  13 6387.17 463.337  92
  -1   0  13 6132.93 463.300  80
   1   0  13 6408.86 509.594  79
  -1   0  13 6316.10 447.741  86
   1   0  13 7150.31 498.955  90
  -1   0  13 6944.59 527.606  90
   1   0  13 6219.97 449.084  78
  -1   0  13 6417.16 526.116  91
   1   0  13 7006.66 416.573  92
   1   0  13 6877.03 416.527  67
  -1   0 -14 1185.75 481.302  22
  -1   0 -14 1644.19 547.407  28
   1   0 -14 1900.12 371.240  24
   1   0 -14 1684.96 447.534  21
   1   0 -14 1785.51 458.820  18
  -1   0  14 1533.51 589.884  15
  -1   0  14 1335.21 209.563 141
   1   0  14 1463.75 232.982 141
  -1   0  14 1443.44 156.526 119
  -1   0 -14 1710.71 254.101  57
  -1   0 -14 1590.74 231.887  45
   1   0  14 1756.05 239.485  99
  -1   0  14 1847.49 217.439 109
   1   0  14 1829.63 270.344  90
  -1   0  14 1418.06 286.219  90
   1   0  14 1831.01 223.467  78
  -1   0  14 1582.06 226.637  92
  -1   0  14 1391.22 213.314  80
   1   0  14 1208.05 247.653  79
   1   0  14 1281.81 166.146  92
   1   0  14 1440.74 176.829  67
  -1   0 -15 4653.00 862.526  28
  -1   0 -15 5135.01 921.342  22
   1   0 -15 5776.90 818.364  21
  -1   0 -15 5038.39 446.548  31
   1   0 -15 5162.66 757.546  18
   1   0 -15 4736.65 824.538  12
  -1   0  15 5092.28 929.596  15
  -1   0  15 5035.51 496.077 133
  -1   0  15 5267.10 419.654 141
  -1   0  15 5874.55 355.035 119
  -1   0 -15 5102.85 412.467  45
  -1   0 -15 6013.71 450.097  57
   1   0  15 5138.17 437.556  99
  -1   0  15 5714.61 366.224 103
  -1   0  15 5436.88 404.007 109
  -1   0  15 4884.46 414.504  92
  -1   0  15 5123.36 425.733  95
  -1   0  15 5382.23 422.564  80
   1   0  15 5272.24 378.875  92
   1   0  15 5515.56 470.836  90
  -1   0  15 5182.74 406.234  78
   1   0  15 5399.89 482.845  79
  -1   0  15 4525.00 471.718  90
   1   0  15 5078.32 369.610  67
  -1   0 -16 1054.71 512.166  22
  -1   0 -16 699.048 234.125  31
  -1   0 -16 432.727 420.501  28
   1   0 -16 707.636 186.147  31
   1   0 -16 1438.38 455.852  28
   1   0 -16 735.287 417.216  22
   1   0 -16 339.155 344.997  21
  -1   0  16 957.044 273.579 133
  -1   0  16 971.381 194.877 141
  -1   0 -16 731.192 212.742  57
   1   0 -16 1290.81 554.755  12
   1   0 -16 725.260 436.610  18
  -1   0  16 146.226 385.920  15
  -1   0  16 747.220 176.824  95
  -1   0  16 753.266 164.978 109
  -1   0  16 856.686 154.952 103
   1   0  16 719.318 239.135  90
  -1   0  16 695.498 262.895  90
  -1   0  16 850.337 181.777  80
  -1   0  16 897.076 199.141  78
   1   0  16 695.982 149.745  92
   1   0  16 937.325 229.567  79
  -1   0  16 1184.65 210.395  92
   1   0  16 809.726 152.161  67
   1   0 -17 93.1153 152.074  31
   1   0 -17 877.800 438.918  22
  -1   0 -17-307.981 446.905  22
  -1   0 -17 293.183 405.639  28
  -1   0 -17 161.033 198.310  31
   1   0 -17 115.773 320.375  21
   1   0 -17 113.143 280.054  28
   1   0  17 132.424 166.202 127
  -1   0  17 188.788 247.830 133
  -1   0 -17 156.357 203.128  46
  -1   0 -17 202.211 185.567  57
  -1   0  17-19.5126 115.909  95
   1   0  17-45.3168 123.388  92
  -1   0  17 167.022 134.980  80
   1   0  17 251.066 214.176  90
  -1   0  17 57.1279 223.601  90
  -1   0  17 85.4320 165.885  78
  -1   0  17 309.142 181.300  92
   1   0  17 58.8613 189.301  79
   1   0  17 101.558 123.796  67
  -1   0 -18 1656.18 648.585  34
   1   0 -18 1309.98 452.617  28
  -1   0 -18 995.497 517.078  28
  -1   0 -18 1865.24 735.226  25
  -1   0 -18 1014.60 238.638  31
   1   0  18 1341.40 241.041 133
  -1   0  18 1478.68 308.559 133
  -1   0 -18 1446.49 233.508 126
   1   0  18 1341.09 259.660  70
   1   0  18 1322.32 183.654  92
  -1   0  18 1282.16 210.899  78
   1   0  18 1192.48 253.605  79
  -1   0  18 1103.53 221.807  92
  -1   0  18 1158.30 294.819  90
   1   0  18 1459.81 259.710  90
  -1   0 -18 1249.43 226.089  57
  -1   0 -18 1231.90 269.527  60
  -1   0 -18 1481.42 251.231  46
  -1   0 -19 5863.61 1014.54  34
  -1   0 -19 8562.82 582.020  31
   1   0  19 8261.88 572.228 133
  -1   0  19 8576.79 639.101 133
  -1   0 -19 8697.92 563.083  46
  -1   0 -19 8823.56 596.019  58
  -1   0 -19 8219.24 629.668  60
  -1   0  19 8500.78 625.884  94
   1   0  19 8239.91 527.753  92
  -1   0  19 7869.23 552.822  92
   1   0  19 7934.85 583.904  90
  -1   0  19 8488.94 627.498  90
  -1   0  19 9325.50 552.861  78
   1   0  19 7743.28 538.144  80
   1   0  19 9209.25 599.523  70
  -1   0  20 952.315 237.413 133
  -1   0 -20 651.142 184.360 125
  -1   0 -20 664.802 167.845  46
  -1   0 -20 422.606 197.541  58
  -1   0 -20 601.580 201.648  60
  -1   0  20 571.205 177.238  93
  -1   0  20 614.269 199.028  94
   1   0  20 688.380 186.351  95
  -1   0  20 851.736 230.404  90
   1   0  20 536.852 181.511  90
   1   0  20 778.240 127.642  92
   1   0  20 816.865 195.355  70
  -1   0  21 1027.68 202.720 133
  -1   0  21 899.405 177.676  94
   1   0  21 868.520 162.937  95
   1   0  21 872.868 161.808  90
  -1   0 -21 861.610 152.779 125
   1   0  21 646.703 169.560  70
  -1   0  22 8640.75 539.848 133
   1   0  22 9851.03 540.310  70
   1  -1  22 519.247 126.474  70
  -1   1  22 582.215 138.914  70
  -1   1  21 8386.06 546.690 133
  -1  -1 -21 8264.01 523.040 102
  -1   1  21 7257.94 503.384  94
  -1   1  21 8330.74 525.200  93
   1  -1  21 7594.17 514.159  95
   1  -1  21 8326.54 522.309  90
   1  -1  21 9059.81 533.188  70
  -1   1  21 9540.12 559.493  70
   1  -1  20 2346.60 249.815 133
  -1   1  20 2411.65 303.933 133
  -1  -1 -20 2123.98 244.999 125
  -1  -1 -20 2690.01 293.317  60
  -1  -1 -20 2725.72 289.618  58
  -1  -1 -20 2572.53 254.917  46
   1   1 -20 2781.05 261.881  54
  -1   1  20 1726.24 261.199  93
   1  -1  20 2486.04 271.488  95
  -1   1  20 2700.77 283.446  94
   1  -1  20 2106.12 259.882  90
   1  -1  20 2631.67 274.873  70
  -1   1  20 3048.58 320.231  70
  -1  -1 -19 11310.8 726.155  31
  -1  -1 -19 11405.9 1338.09  34
  -1   1  19 12324.2 792.386 133
   1  -1  19 11133.7 729.785 133
   1  -1  19 11014.1 710.792 117
  -1  -1 -19 12108.6 749.369 125
  -1  -1 -19 12789.2 787.312  60
   1   1 -19 10772.7 693.644  58
  -1  -1 -19 10460.3 700.839  46
  -1  -1 -19 10843.7 689.591  57
  -1   1  19 11602.4 763.919  94
  -1   1  19 11722.1 718.982  92
   1  -1  19 11687.3 745.982  90
  -1   1  19 11587.1 771.983  90
   1  -1  19 10753.4 744.535  79
  -1   1  19 12611.0 708.750  78
   1  -1  19 11262.0 731.489  70
  -1   1  19 11538.1 767.246  70
  -1  -1 -18 12751.6 1531.04  34
  -1  -1 -18 15066.2 910.778  31
  -1  -1 -18 13965.7 1584.15  25
   1   1 -18 12028.5 1322.74  28
  -1   1  18 16182.1 985.341 133
   1  -1  18 15342.3 895.446 117
  -1  -1 -18 14882.1 879.915  57
  -1  -1 -18 15604.9 968.718  60
   1   1 -18 12857.9 868.998  58
  -1  -1 -18 15590.0 895.777  46
  -1   1  18 14964.7 896.160  92
  -1   1  18 15174.9 958.980  94
   1  -1  18 14191.2 839.891  92
   1  -1  18 12498.0 916.187  79
  -1   1  18 13393.1 877.480  80
  -1   1  18 15878.7 881.246  78
  -1   1  18 15976.0 972.336  90
   1  -1  18 16158.9 944.220  90
  -1   1  18 14929.8 947.809  70
  -1  -1 -17 1997.30 276.616  31
   1   1 -17 1398.55 537.938  22
  -1  -1 -17 1568.54 548.186  28
   1   1 -17 1284.20 484.044  28
   1   1 -17 1669.16 526.121  21
  -1   1  17 1715.10 305.501 133
   1  -1  17 1575.64 242.801 127
   1  -1  17 1410.44 240.619 117
  -1  -1 -17 1464.01 255.636  57
  -1  -1 -17 830.854 259.675  60
  -1   1  17 1432.07 218.199  95
  -1   1  17 1258.11 197.742 109
  -1   1  17 1238.33 226.319  78
   1  -1  17 1190.80 269.186  90
  -1   1  17 1140.41 224.643  80
   1  -1  17 1598.29 276.591  79
  -1   1  17 1869.93 257.432  92
  -1   1  17 1265.63 290.779  90
   1  -1  17 1291.42 181.111  92
  -1   1  17 1153.27 274.159  70
   1   1 -16 2971.98 656.976  22
   1   1 -16 1888.77 246.374  31
   1   1 -16 2432.23 572.144  21
  -1  -1 -16 1983.67 627.086  28
  -1  -1 -16 1976.04 644.846  22
  -1   1  16 1438.61 556.803  15
   1   1 -16 1690.44 498.263  18
  -1   1  16 2285.90 347.677 133
   1  -1  16 1975.98 265.514 127
   1  -1  16 1729.82 250.304 117
  -1  -1 -16 1955.58 266.561  45
  -1  -1 -16 1540.97 267.833  57
  -1   1  16 2277.84 248.888 109
   1  -1  16 1741.66 266.094  99
  -1   1  16 2187.80 220.023 103
  -1   1  16 1529.84 238.819  95
  -1   1  16 1899.41 264.589  92
   1  -1  16 1975.95 305.741  90
  -1   1  16 1460.27 250.388  80
   1  -1  16 2231.52 312.561  79
  -1   1  16 2190.51 339.758  90
  -1   1  16 1994.58 250.290  78
   1  -1  16 1690.25 202.194  92
   1  -1  16 1968.38 195.506  67
  -1   1  16 2027.96 317.119  70
  -1  -1 -15 14293.6 1566.07  22
  -1  -1 -15 12866.1 1471.87  28
   1   1 -15 13959.9 875.842  31
   1   1 -15 12859.2 1329.78  21
   1   1 -15 15621.2 1168.53  24
   1   1 -15 12848.0 1294.69  18
  -1   1  15 10759.3 1381.40  15
  -1   1  15 15306.8 892.911 141
  -1   1  15 15966.6 993.543 133
   1  -1  15 14808.3 905.946 127
   1  -1  15 16684.7 924.215 141
  -1   1  15 15533.4 824.085 119
   1  -1  15 15210.1 874.071 117
  -1  -1 -15 15447.2 905.240  45
  -1  -1 -15 14529.6 897.448  57
  -1   1  15 15431.8 885.151 109
  -1   1  15 14712.3 828.114 103
   1  -1  15 14111.5 916.275  99
  -1   1  15 13959.7 903.926  95
  -1   1  15 14865.9 876.935  78
   1  -1  15 14924.0 967.722  79
   1  -1  15 14256.7 837.326  92
  -1   1  15 14649.4 959.796  90
  -1   1  15 14391.9 909.577  80
   1  -1  15 15774.4 949.678  90
  -1   1  15 15461.7 911.606  74
   1  -1  15 12858.6 816.875  67
  -1   1  15 15260.6 955.351  70
   1   1 -14 20052.8 1445.26  24
   1   1 -14 21484.1 1199.69  31
  -1  -1 -14 19512.9 1859.84  22
  -1  -1 -14 20247.8 1833.21  28
  -1   1  14 19284.0 1852.06  15
   1   1 -14 19618.5 1618.26  18
   1   1 -14 24827.8 1870.57  10
  -1   1  14 21863.1 1207.42 141
  -1   1  14 22072.6 1295.97 133
   1  -1  14 22020.5 1225.93 127
   1  -1  14 22066.8 1228.20 141
  -1   1  14 23043.4 1142.33 119
  -1   1  14 21451.1 1178.12 120
   1  -1  14 21806.0 1178.42 117
  -1  -1 -14 22002.9 1222.75  45
  -1   1  14 22359.7 1145.73 103
  -1   1  14 21795.5 1202.14 109
  -1   1  14 21815.6 1239.31  95
   1  -1  14 20665.3 1234.37  99
   1  -1  14 17373.4 1125.23 100
   1  -1  14 21898.8 1188.30  78
  -1   1  14 20884.9 1189.71  78
  -1   1  14 21601.3 1280.28  90
  -1   1  14 21134.8 1200.64  86
   1  -1  14 21468.9 1155.45  92
  -1   1  14 20579.7 1228.26  80
  -1   1  14 22631.6 1276.41  70
  -1   1  14 23085.0 1231.35  74
   1  -1  14 19634.1 1139.89  67
  -1  -1 -13 4617.84 780.512  22
   1   1 -13 3830.00 509.779  24
  -1  -1 -13 4695.73 785.057  28
   1   1 -13 4406.00 466.749  16
   1   1 -13 5821.03 730.924  18
  -1   1  13 2957.53 724.529  15
  -1   1  13 4352.90 341.544 141
   1  -1  13 4225.91 357.794 127
   1  -1  13 4067.16 356.705 141
  -1   1  13 4392.05 412.412 133
  -1   1  13 3860.81 330.811 130
  -1   1  13 4193.81 294.542 114
  -1   1  13 4192.12 280.583 111
  -1   1  13 5038.72 293.458 119
  -1   1  13 4451.93 328.560 120
  -1  -1 -13 4864.12 380.508  45
  -1  -1 -13 4206.08 343.714  41
   1  -1  13 3854.48 356.030 106
  -1   1  13 4563.86 344.866 109
  -1   1  13 4493.06 371.910  95
   1  -1  13 3653.96 282.762 100
   1  -1  13 4423.28 367.265  99
  -1   1  13 3969.81 283.604 103
  -1   1  13 3980.82 327.711  86
  -1   1  13 4004.65 330.760  78
  -1   1  13 3583.99 354.749  80
  -1   1  13 4423.16 418.648  90
   1  -1  13 4206.22 297.073  92
   1  -1  13 4333.09 335.257  78
   1  -1  13 4341.18 356.476  74
  -1   1  13 4330.92 361.477  74
   1  -1  13 3915.72 289.261  67
  -1   1  13 4465.35 403.923  70
  -1  -1 -12 39522.1 2695.17  22
   1   1 -12 34279.0 2201.56  24
  -1  -1 -12 35820.3 2589.04  28
   1   1 -12 40877.6 2221.44  16
  -1   1  12 33020.9 2637.41  15
  -1   1  12 38966.1 2097.09 133
  -1   1  12 37058.3 2014.35 141
  -1   1  12 35043.3 2011.17 130
   1  -1  12 36771.4 2028.76 141
  -1   1  12 38278.8 1965.88 114
  -1   1  12 39880.1 1959.97 119
  -1   1  12 38246.1 2008.78 120
  -1   1  12 36348.6 1964.19 111
  -1  -1 -12 40620.2 2041.16  45
  -1  -1 -12 38810.1 2025.14  41
  -1   1  12 39648.2 2022.61 109
   1  -1  12 36949.7 2050.69 106
   1  -1  12 37288.3 2038.96  99
  -1   1  12 37991.6 1959.65 103
   1  -1  12 37395.2 1970.10 100
  -1   1  12 36353.9 2046.19  80
  -1   1  12 37398.0 2074.01  90
  -1   1  12 38014.0 2013.30  86
   1  -1  12 37577.3 2024.09  74
   1  -1  12 40926.7 1976.02  67
  -1   1  12 38723.8 2072.14  70
  -1   1  12 40003.7 2034.15  74
   1   1 -11 20047.1 1305.91  36
  -1  -1 -11 23619.9 1752.54  22
   1   1 -11 22284.5 1348.14  24
  -1  -1 -11 22205.3 1684.36  28
   1  -1  11 16341.7 1425.97  15
  -1   1  11 20630.2 1716.86  15
   1   1 -11 22502.9 1342.36  16
  -1   1  11 20859.2 1179.99 140
  -1   1  11 20568.0 1151.08 141
  -1   1  11 22026.7 1132.72 143
   1  -1  11 19652.0 1154.61 137
   1  -1  11 20431.9 1163.68 141
  -1   1  11 21116.2 1100.04 119
  -1   1  11 21648.7 1148.22 120
  -1   1  11 21176.1 1104.44 114
   1  -1  11 21215.8 1117.12 100
  -1   1  11 19885.9 1097.36 103
   1  -1  11 20630.3 1185.52 106
  -1   1  11 21456.9 1150.02  86
  -1   1  11 20260.0 1205.14  90
  -1   1  11 22123.9 1225.68  91
  -1   1  11 20671.7 1223.16  79
  -1   1  11 20597.0 1185.49  80
  -1   1  11 20433.9 1195.72  70
  -1   1  11 21196.7 1163.09  74
   1  -1  11 21557.1 1162.77  74
  -1  -1 -11 22064.3 1175.63  45
  -1  -1 -11 22452.9 1167.84  41
  -1  -1 -10 80863.1 4119.99  41
   1   1 -10 82613.8 4310.84  16
  -1   1  10 82213.3 4728.67  15
   1  -1  10 72357.8 4427.98  15
  -1  -1 -10 80443.4 4636.11  28
  -1  -1 -10 80268.3 4671.96  22
   1   1 -10 83326.2 4291.44  24
  -1  -1  -9 51488.4 2741.82  41
  -1  -1  -9 49820.2 2729.97  47
   1  -1   9 57965.4 2709.87  52
   1  -1   9 48733.0 3017.44  15
   1   1  -9 54679.5 2928.18  16
  -1   1   9 51354.7 3255.81  15
   1   1  -9 54297.0 2986.80   9
   1   1  -9 50558.3 2902.97  30
  -1  -1  -9 53272.9 3216.81  22
  -1  -1  -9 53048.6 3190.98  28
   1  -1   8 41920.7 2001.13  52
  -1  -1  -8 36651.4 2021.58  47
  -1  -1  -8 38187.7 2030.36  41
   1   1  -8 38507.2 2201.60  16
   1  -1   8 36553.9 2263.28  15
  -1   1   8 43855.6 2546.51  15
   1   1  -8 37325.6 2183.89  17
   1   1  -8 38553.9 2240.46   9
   1   1  -8 37896.4 2215.69  30
  -1  -1  -8 43231.1 2465.09  28
  -1  -1  -8 41655.5 2469.75  22
   1  -1   7 19925.7 1019.81  52
   1  -1   7 21444.5 1035.72  51
  -1  -1  -7 19216.3 1049.20  41
   1   1  -7 19210.9 1211.25  17
   1  -1   7 19081.8 1243.81  15
  -1  -1  -7 18958.1 1139.93  13
   1   1  -7 20271.3 1250.98   9
  -1   1   7 21428.8 1471.23  15
   1  -1   7 19109.6 999.699  35
  -1  -1  -7 20944.9 1411.28  22
  -1  -1  -7 17537.3 1340.31  28
   1  -1   6 123222. 5957.88  52
  -1  -1  -6 117548. 5981.73  41
   1   1  -6 118866. 6017.73   3
   1  -1   6 119041. 6153.83  15
  -1   1   6 114358. 6140.77  14
   1   1  -6 120661. 6170.94   9
   1   1  -6 118130. 6164.13  17
  -1   1   6 122640. 6369.88  15
   1  -1   6 116248. 5941.22  35
  -1  -1  -6 122721. 6305.38  28
  -1  -1  -6 128571. 6346.70  22
  -1  -1  -5 30646.1 1601.64  41
   1   1  -5 32659.4 1777.65   9
  -1   1   5 29741.5 1720.48  14
   1   1  -5 31495.9 1671.03   3
  -1   1   5 31278.1 1676.75  13
   1   1  -5 33011.3 1796.97  17
  -1   1   5 34672.4 1927.94  15
  -1  -1  -5 33352.9 1888.55  28
  -1  -1  -5 31038.3 1879.64  22
   1  -1   5 29726.4 1664.40  29
   1  -1   5 30877.2 1568.66  35
   1   1  -4 98173.7 5172.48  20
  -1   1   4 100676. 5203.30  13
  -1   1   4 104497. 5390.45  15
   1   1  -4 103442. 5198.67   3
  -1   1   4 100441. 5207.86  14
   1  -1   4 101267. 5186.16  17
  -1   1   4 105485. 5244.08   2
   1   1  -4 100649. 5265.63   9
   1  -1   4 103264. 5269.27  19
   1   1  -4 97825.1 5284.99  17
  -1  -1  -4 102626. 5370.96  22
  -1  -1  -4 101404. 5353.58  28
   1  -1   4 104049. 5213.64  29
   1  -1   4 100089. 5253.69  38
   1   1  -3 210849. 10689.0  20
   1   1  -3 225020. 10805.2  17
  -1   1   3 207049. 10696.7  14
  -1   1   3 226331. 10738.6  13
   1   1  -3 216482. 10773.0   9
  -1   1   3 209381. 10750.9   2
  -1  -1  -3 213467. 10845.7  28
   1   1  -3 206581. 10655.2  26
   1  -1   3 206847. 10766.8  38
   1   1  -2 203988. 10473.4   9
   1   1  -2 210514. 10404.8  20
   1  -1   2 204666. 10351.6  10
   1   1  -2 213142. 10499.7  17
  -1   1   2 212445. 10404.1  14
  -1  -1  -2 208205. 10512.0  25
   1   1  -2 199200. 10369.2  26
  -1   1   1 403677. 19885.0   2
  -1   1   1 420124. 19892.2  15
  -1   1   1 389962. 19863.8  13
   1  -1   1 394216. 19832.3  19
   1   1  -1 391665. 19893.2  29
  -1  -1  -1 389727. 19912.5  25
   1   1  -1 378843. 19888.1  27
  -1   1   0 90285.5 4550.45   9
   1   1   0 79953.7 4423.73  11
  -1  -1   0 84339.6 4540.33   8
  -1   1   0 95141.6 4541.71  13
  -1  -1   0 90969.7 4570.63   9
   1  -1   0 89945.2 4475.68  19
   1  -1   0 96910.2 4582.38   9
   1   1   0 86754.7 4412.41  32
   1  -1   0 93264.0 4486.64  23
  -1  -1   1 381129. 19451.1   8
  -1   1  -1 382571. 19413.5   2
  -1   1  -1 391855. 19400.4  13
  -1   1  -1 398410. 19420.7   9
   1  -1  -1 383615. 19322.0  19
   1   1   1 381036. 19281.8  32
   1  -1  -1 394449. 19349.0  23
  -1  -1   2 205246. 10349.3   8
  -1   1  -2 195577. 10267.5   2
  -1   1  -2 209836. 10261.5  13
  -1  -1   2 208672. 10285.3   9
  -1   1  -2 208017. 10278.9   9
   1  -1  -2 200622. 10158.8  19
   1   1   2 202088. 10142.0  32
  -1   1  -2 201421. 10126.5  31
  -1   1  -3 214023. 10612.0   9
  -1   1  -3 209777. 10602.3   2
  -1  -1   3 208590. 10710.6   8
   1  -1  -3 228536. 10677.9   9
  -1   1  -3 222459. 10589.3  13
   1  -1  -3 199915. 10461.9  19
   1   1   3 210666. 10547.9  30
  -1   1  -3 213130. 10660.3  22
  -1   1  -3 209918. 10459.5  31
  -1  -1   4 90048.4 4820.24  19
  -1   1  -4 96176.0 4979.58   9
  -1   1  -4 99868.6 4994.18  12
  -1  -1   4 100596. 5126.85   8
  -1   1  -4 101943. 4975.47   2
   1   1   4 106077. 4935.62   3
  -1   1  -4 102596. 4942.68  13
   1  -1  -4 108943. 5152.04   8
   1   1   4 92237.1 4870.47  30
   1   1   5 28959.0 1614.66  15
   1   1   5 31960.0 1613.53   3
  -1  -1   5 27587.6 1506.44  19
  -1   1  -5 32053.5 1743.42  12
   1  -1  -5 34905.0 1885.97   8
  -1   1  -5 31097.5 1682.68  10
  -1  -1   5 33639.7 1878.53  15
  -1   1  -5 32454.7 1624.77  13
  -1   1  -5 33806.2 1821.92  28
  -1   1  -6 119328. 6088.08  41
   1   1   6 120698. 6068.19  52
   1   1   6 119529. 6082.72  51
  -1   1  -6 120635. 6088.16  57
  -1   1  -6 127620. 6351.50  12
   1   1   6 124480. 6137.66   3
  -1  -1   6 132478. 6500.98  15
  -1   1  -6 123202. 6281.41  10
   1   1   6 110477. 6204.36  15
   1  -1  -6 132820. 6501.79   8
  -1   1  -6 126969. 6427.79  28
  -1   1  -6 123404. 6416.37  21
  -1   1  -7 19169.0 1039.43  57
   1   1   7 20916.5 1015.13  52
  -1   1  -7 18665.5 1040.33  45
  -1   1  -7 19210.3 1036.56  41
   1   1   7 19219.9 1029.77  51
   1  -1  -7 19880.1 1405.35   8
  -1  -1   7 17601.6 1109.58  13
  -1   1  -7 19579.8 1321.85  12
  -1  -1   7 23191.2 1485.06  15
   1   1   7 17333.0 1184.03  15
  -1   1  -7 20846.9 1284.54  10
  -1   1  -7 20448.0 1390.86  28
  -1   1  -7 20032.0 1385.94  21
  -1   1  -8 38045.5 1970.51  57
  -1   1  -8 38024.1 1966.01  41
   1   1   8 40901.7 1940.94  52
   1   1   8 40329.2 1962.24  51
  -1   1  -8 37966.0 1971.68  45
  -1   1  -8 40780.2 2338.62  12
  -1  -1   8 42827.8 2502.23  15
  -1   1  -8 36665.1 2243.20  10
   1  -1  -8 38001.5 2387.57   8
   1   1   8 36117.7 2168.77  15
  -1   1  -8 40903.4 2405.15  28
  -1   1  -8 42436.6 2424.86  21
  -1   1  -9 50393.9 2788.77  57
  -1   1  -9 52247.6 2792.82  45
   1   1   9 58624.1 2787.70  51
   1   1   9 57277.5 2758.75  52
  -1   1  -9 49000.2 3089.12  10
   1   1   9 46445.1 3005.83  15
  -1  -1   9 54522.6 3342.13  15
   1  -1  -9 53336.6 3257.67   8
  -1   1  -9 54676.7 3199.29  12
  -1   1  -9 53562.6 3256.36  21
  -1   1  -9 55312.4 3263.40  28
  -1   1 -10 75291.8 3876.50  45
  -1   1 -10 78264.1 3880.61  57
  -1   1 -10 75277.5 3864.43  41
  -1   1 -10 79833.2 4440.55  21
  -1   1 -10 82472.1 4449.38  28
   1  -1 -10 69278.4 4013.02  16
  -1   1 -10 75403.9 4257.72  10
   1   1  10 68752.2 4138.82  15
   1  -1 -10 73815.8 4395.83   8
  -1  -1  10 89208.3 4607.31  15
  -1   1 -10 81252.5 4378.15  12
  -1   1 -11 17152.7 1581.90  28
   1  -1 -11 21697.7 1266.35  24
  -1   1 -11 20419.6 1657.25  22
  -1   1 -11 20821.8 1656.09  21
   1  -1 -11 18195.7 1238.75  16
   1  -1 -11 20332.8 1518.81   9
  -1  -1  11 20574.7 1742.89  15
  -1   1 -11 17965.2 1533.15  12
  -1   1 -11 17634.2 1470.05  10
   1  -1 -11 20996.1 1573.45  10
  -1  -1  11 20089.2 1103.15 143
  -1  -1  11 19374.2 1151.04 140
   1   1  11 21254.6 1149.56 141
   1   1  11 21256.4 1145.45 127
  -1  -1  11 19950.7 1089.05 111
  -1  -1  11 20199.0 1153.68 117
  -1  -1  11 20580.9 1116.48 120
  -1  -1  11 19981.7 1063.84 119
  -1  -1  11 19958.9 1116.97 116
  -1  -1  11 21134.8 1081.62 114
  -1   1 -11 20162.8 1129.73  45
  -1   1 -11 21174.1 1137.26  57
  -1  -1  11 20330.2 1129.45  92
  -1  -1  11 21535.0 1130.09 109
  -1  -1  11 20499.6 1185.77  99
   1   1  11 18889.4 1085.98 100
   1   1  11 20132.8 1147.84  90
  -1  -1  11 20274.0 1124.60  86
   1   1  11 20848.1 1181.01  79
  -1  -1  11 20617.0 1141.01  81
  -1  -1  11 21631.9 1206.82  91
  -1  -1  11 21574.4 1185.46  90
   1   1  11 20251.0 1121.13  78
   1   1  11 22121.7 1099.28  67
  -1  -1  11 21868.8 1172.87  70
   1  -1 -12 37928.1 2168.77  24
  -1   1 -12 36122.5 2607.23  21
  -1   1 -12 34390.3 2596.60  22
  -1   1 -12 36606.1 2611.63  28
   1  -1 -12 38603.4 2553.15  10
  -1   1 -12 37644.8 2564.75  12
  -1  -1  12 38023.2 2740.47  15
   1  -1 -12 40707.8 2388.71  18
  -1  -1  12 38989.4 1993.86 143
   1   1  12 41081.4 2043.13 127
  -1  -1  12 37537.0 2040.21 140
  -1  -1  12 39410.5 1967.27 114
  -1  -1  12 37753.5 2041.81 117
  -1  -1  12 35324.4 1965.74 111
  -1  -1  12 38555.5 1945.42 119
  -1   1 -12 38442.5 2021.41  57
  -1   1 -12 38426.7 2017.53  45
  -1  -1  12 39029.8 2016.57 109
   1   1  12 33475.1 1964.06 100
  -1  -1  12 38072.0 2020.39  92
  -1  -1  12 36978.9 1949.33 103
   1   1  12 37112.3 2040.11  90
  -1  -1  12 38159.6 2075.22  90
  -1  -1  12 38750.8 2098.95  91
  -1  -1  12 40149.0 2034.73  81
   1   1  12 38673.3 2077.44  79
   1   1  12 41467.9 2022.51  78
   1   1  12 39436.3 1981.69  67
  -1  -1  12 37122.9 2052.49  70
  -1   1 -13 4172.67 776.497  28
  -1   1 -13 5369.03 826.892  21
  -1   1 -13 5252.10 407.479  31
  -1   1 -13 5338.72 833.115  22
  -1   1 -13 4106.57 718.025  12
   1  -1 -13 4758.54 767.489  10
   1  -1 -13 4221.00 610.557  18
  -1  -1  13 2923.76 702.681  15
   1   1  13 4064.10 366.939 127
  -1  -1  13 3995.99 358.170 140
  -1  -1  13 4343.86 327.380 143
  -1  -1  13 3660.75 339.479 141
  -1  -1  13 4545.12 279.243 119
  -1  -1  13 4638.13 306.655 114
   1   1  13 3992.89 329.872 117
  -1   1 -13 4090.18 348.751  45
  -1   1 -13 4364.98 373.956  57
  -1  -1  13 4231.77 351.509  92
  -1  -1  13 4850.77 353.347 109
   1   1  13 4453.07 384.764  90
  -1  -1  13 4362.30 415.954  91
   1   1  13 4154.80 398.856  79
  -1  -1  13 4886.29 426.826  79
  -1  -1  13 5313.91 387.027  81
   1   1  13 4115.47 316.780  67
  -1  -1  13 4441.95 396.881  70
  -1   1 -14 20059.8 1864.23  22
  -1   1 -14 19723.7 1835.53  28
  -1   1 -14 22937.1 1259.30  31
   1  -1 -14 19541.6 1656.50  21
  -1  -1  14 18646.0 1885.28  15
   1  -1 -14 20374.5 1791.50  12
   1  -1 -14 22238.7 1655.13  18
   1  -1 -14 21642.4 1841.55  10
  -1   1 -14 16481.8 1680.71  12
  -1  -1  14 21714.4 1223.72 141
  -1  -1  14 23884.0 1203.38 143
  -1  -1  14 19415.9 1217.72 140
   1   1  14 20743.4 1237.44 127
  -1  -1  14 22407.0 1140.20 119
   1   1  14 21428.6 1208.00 117
  -1   1 -14 20809.5 1218.33  57
  -1  -1  14 21617.9 1205.65 109
  -1  -1  14 21231.6 1216.92  92
  -1  -1  14 21358.5 1147.47 103
   1   1  14 20658.3 1278.38  79
   1   1  14 21787.9 1180.04  92
  -1  -1  14 24693.1 1333.09  79
   1   1  14 20495.4 1250.55  90
  -1  -1  14 19916.8 1289.33  91
   1   1  14 22090.3 1182.03  67
  -1  -1  14 21513.0 1262.97  70
   1  -1 -15 13345.3 1318.87  28
  -1   1 -15 14809.6 911.986  31
   1  -1 -15 15764.5 1404.91  21
  -1   1 -15 15311.8 1559.16  22
  -1   1 -15 13450.6 1507.48  28
   1  -1 -15 14735.9 1419.80  22
   1  -1 -15 14140.8 1297.26  18
  -1  -1  15 13025.5 1518.35  15
   1  -1 -15 11842.3 1368.91  12
  -1  -1  15 14222.2 879.267 141
   1   1  15 16381.5 894.220 117
  -1  -1  15 15786.9 805.953 119
  -1   1 -15 15386.8 888.139  57
  -1   1 -15 14577.2 892.019  46
  -1  -1  15 13960.9 810.454 103
  -1  -1  15 14557.9 880.861  92
   1   1  15 14071.1 915.332  90
  -1  -1  15 13836.3 946.831  91
   1   1  15 13298.6 932.809  79
   1   1  15 15220.7 848.573  92
  -1   1 -15 13264.0 857.997  82
  -1  -1  15 14135.7 925.258  70
  -1  -1  15 14464.1 892.318  74
   1   1  15 14740.1 842.855  67
  -1   1 -16 2596.61 661.993  28
   1  -1 -16 712.899 425.453  22
   1  -1 -16 1577.20 477.650  28
  -1   1 -16 1916.81 297.324  31
  -1   1 -16 1182.04 585.115  22
   1  -1 -16 1506.46 469.923  21
   1  -1 -16 2268.60 539.549  18
  -1  -1  16 148.372 399.707  15
   1  -1 -16 2444.63 643.153  12
   1   1  16 1598.53 257.809 133
  -1  -1  16 1962.94 247.418 141
   1   1  16 2101.57 268.597 117
  -1   1 -16 1808.91 258.591  57
  -1   1 -16 1651.89 266.731  46
  -1  -1  16 2024.98 200.418 103
  -1   1 -16 1539.86 211.314  82
  -1  -1  16 1570.54 223.540  78
   1   1  16 2204.10 226.648  92
   1   1  16 2112.71 295.111  90
   1   1  16 1341.08 267.053  79
  -1  -1  16 2115.33 249.703  92
  -1  -1  16 1947.80 263.559  74
   1   1  16 1943.45 222.350  67
  -1  -1  16 1988.81 300.518  70
   1  -1 -17 1850.01 490.756  21
   1  -1 -17 1082.10 212.413  31
   1  -1 -17 849.232 421.489  28
   1  -1 -17 722.747 414.417  22
  -1   1 -17 1426.93 266.854  31
  -1   1 -17 1318.59 605.513  28
  -1   1 -17 1954.33 648.356  22
   1   1  17 1549.48 245.741 133
  -1  -1  17 1461.80 224.824 141
  -1  -1  17 1537.40 307.890 133
   1   1  17 1657.31 267.988 117
  -1   1 -17 1617.89 262.498  46
  -1   1 -17 1794.23 246.858  57
   1   1  17 1371.02 191.996  92
  -1  -1  17 1299.03 210.321  78
   1   1  17 1621.64 263.722  90
  -1  -1  17 1148.64 207.663  92
   1   1  17 1187.37 255.867  79
   1   1  17 1623.34 209.712  67
  -1  -1  17 1585.96 294.561  70
  -1  -1  17 1726.93 252.696  74
  -1   1 -18 13663.1 1509.76  28
  -1   1 -18 14598.7 923.175  31
  -1  -1  18 14573.4 893.960 141
   1   1  18 13176.1 897.546 133
  -1  -1  18 15413.4 993.935 133
   1   1  18 15754.1 927.937 117
  -1   1 -18 15322.8 898.310  46
  -1   1 -18 15574.7 939.215  58
   1   1  18 15349.7 874.308  92
  -1  -1  18 14533.3 887.071  92
   1   1  18 14650.6 923.884  90
  -1  -1  18 15048.0 878.087  78
  -1  -1  18 15842.5 955.182  70
   1   1  18 14799.2 927.438  70
  -1  -1  18 16076.4 918.470  74
  -1   1 -19 11515.1 731.423  31
  -1  -1  19 11894.6 794.493 133
   1   1  19 12339.5 744.821 117
  -1   1 -19 11758.8 743.103 126
  -1   1 -19 11196.9 737.547  58
  -1   1 -19 11013.2 697.657  46
  -1   1 -19 11688.5 786.901  60
   1   1  19 10927.5 681.841  92
   1   1  19 11312.7 759.061  95
   1   1  19 10893.6 706.968  80
  -1  -1  19 12279.8 696.460  78
   1   1  19 10935.6 724.931  90
  -1  -1  19 11704.3 752.617  70
   1   1  19 11904.7 742.102  70
  -1   1 -20 2473.09 241.051 126
  -1  -1  20 2803.38 313.816 133
  -1   1 -20 2438.29 284.973 125
  -1   1 -20 2330.00 274.674  58
   1  -1 -20 2386.60 231.930  58
  -1   1 -20 2282.50 230.728  46
  -1   1 -20 2060.37 288.469  60
   1   1  20 2085.82 266.343  95
   1   1  20 2494.19 221.238  92
  -1  -1  20 2107.98 240.348  93
  -1  -1  20 2345.45 296.025  94
   1   1  20 2357.32 252.013  90
   1   1  20 2066.41 225.291  80
  -1  -1  20 2783.05 238.181  78
   1   1  20 2443.68 272.889  70
  -1  -1  20 2262.89 280.232  70
   1   1  21 7824.49 543.838  95
   1   1  21 8129.92 506.287  92
  -1  -1  21 9789.83 576.311  94
  -1   1 -21 9355.72 569.340 125
  -1  -1  21 9223.34 583.046 133
  -1  -1  21 9834.39 569.732  70
   1   1  21 8742.67 549.963  70
  -1  -1  22 278.796 123.565 133
   1   1  22 445.013 110.699  70
   1   1  22 481.412 121.668  93
  -1   2  21 1014.69 166.321 133
   1  -2  21 803.066 139.003 133
   1  -2  21 1083.24 157.339  95
  -1   2  21 795.765 172.699  93
   1  -2  21 1240.29 186.822  90
  -1   2  21 1386.46 203.652  70
   1  -2  20 1972.43 234.800 133
  -1   2  20 2201.07 271.063 133
  -1  -2 -20 1878.26 228.538  60
  -1  -2 -20 2087.67 234.035  46
  -1   2  20 1760.52 261.763  93
  -1   2  20 2392.19 249.383  94
   1  -2  20 2100.76 259.545  90
   1  -2  20 2135.17 247.615  79
  -1   2  20 2940.18 303.493  70
  -1   2  19 1490.28 279.212 133
   1  -2  19 1936.12 237.595 117
  -1  -2 -19 2115.19 233.246 125
  -1  -2 -19 1685.84 255.008  60
  -1  -2 -19 2130.10 255.037  46
   1   2 -19 1385.19 231.798  54
  -1   2  19 1912.69 264.068  94
  -1   2  19 2102.47 289.340  93
   1  -2  19 2155.22 281.429  90
  -1   2  19 1597.96 225.846  80
   1  -2  19 2019.22 266.443  79
  -1   2  19 1909.00 287.450  70
   1   2 -18 1130.99 454.458  28
  -1  -2 -18 679.418 207.531  31
   1  -2  18 297.960 168.802 127
  -1   2  18 614.874 243.902 133
  -1  -2 -18 934.036 199.666 125
   1  -2  18 573.070 188.450 117
  -1  -2 -18 659.814 198.566  57
  -1  -2 -18 386.517 194.910  60
   1   2 -18 426.929 190.210  58
  -1   2  18 651.748 237.075  94
  -1   2  18 610.331 151.060 109
  -1   2  18 555.260 240.036  90
  -1   2  18 762.669 203.334  78
   1  -2  18 912.302 244.070  90
   1  -2  18 482.936 197.250  79
  -1   2  18 491.507 183.701  80
  -1   2  18 752.111 264.356  70
   1   2 -17 13205.7 1396.93  21
   1   2 -17 14897.7 1422.95  28
  -1  -2 -17 13524.8 1570.37  34
   1   2 -17 15491.0 1509.12  22
   1  -2  17 14101.4 883.267 127
  -1   2  17 13861.5 960.467 133
   1  -2  17 15165.6 876.166 117
  -1  -2 -17 15323.8 952.966  60
  -1  -2 -17 14695.0 888.887  57
  -1  -2 -17 14326.9 882.969  45
   1   2 -17 14552.8 878.338  58
   1  -2  17 13610.3 819.887  92
   1  -2  17 14587.1 915.884  99
  -1   2  17 14557.8 862.202 109
  -1   2  17 13860.7 937.501  94
  -1   2  17 13780.0 884.549  95
  -1   2  17 15949.6 886.802  78
  -1   2  17 14203.0 905.254  80
   1  -2  17 15878.5 950.176  90
   1  -2  17 13245.6 938.875  79
  -1   2  17 14961.8 958.819  90
  -1   2  17 15154.6 954.584  70
   1   2 -16 29489.0 2307.37  21
  -1  -2 -16 26911.5 2344.33  28
  -1  -2 -16 30039.1 2577.46  34
   1   2 -16 29789.3 1658.66  31
   1   2 -16 30173.4 2242.86  18
  -1   2  16 20302.1 2194.20  15
   1  -2  16 31320.9 1691.95 127
   1  -2  16 32687.3 1701.87 141
  -1   2  16 32831.5 1786.75 133
   1  -2  16 31055.3 1661.33 117
  -1  -2 -16 30427.3 1682.08  57
  -1  -2 -16 30484.2 1742.20  60
   1   2 -16 29303.6 1669.97  58
  -1  -2 -16 30886.3 1688.69  45
   1  -2  16 27551.6 1613.04  92
  -1   2  16 28578.0 1739.43  94
  -1   2  16 28016.2 1689.77  95
  -1   2  16 33095.9 1700.82  92
  -1   2  16 30775.1 1667.13 109
   1  -2  16 29747.9 1715.10  99
  -1   2  16 32794.4 1678.65  78
   1  -2  16 32725.7 1744.93  90
  -1   2  16 32205.6 1762.42  90
  -1   2  16 30117.5 1712.46  80
   1  -2  16 32377.9 1771.98  79
  -1   2  16 31134.9 1753.32  70
   1   2 -15 1187.09 208.854  31
  -1  -2 -15 1185.35 479.299  28
  -1  -2 -15 955.593 543.374  25
   1   2 -15 1318.07 374.561  24
  -1  -2 -15 1264.40 210.864  41
   1   2 -15 1824.26 526.554  21
   1   2 -15 1269.76 494.964  18
  -1   2  15 1700.08 557.935  15
   1  -2  15 1263.13 217.892 141
  -1   2  15 1118.94 281.790 133
   1  -2  15 1334.45 226.644 127
  -1   2  15 905.184 163.863 120
   1  -2  15 1451.88 202.374 117
  -1  -2 -15 1254.56 234.183  45
  -1   2  15 1408.58 207.657 109
   1  -2  15 1229.56 232.592  99
  -1   2  15 1419.04 238.977  95
  -1   2  15 1090.76 212.278  92
  -1   2  15 1258.43 248.527  80
  -1   2  15 1482.48 223.343  78
  -1   2  15 1373.63 288.035  90
   1  -2  15 1247.94 259.860  90
   1  -2  15 1230.96 160.335  92
  -1   2  15 1639.18 296.442  70
   1   2 -14 11398.2 962.384  24
  -1  -2 -14 12660.3 1326.67  28
   1   2 -14 11003.2 675.118  31
  -1  -2 -14 10305.0 1262.84  22
   1   2 -14 12304.1 1129.96  18
  -1   2  14 9183.80 1210.48  15
   1  -2  14 11437.3 704.936 141
   1  -2  14 10850.1 691.092 127
  -1   2  14 10611.3 765.341 133
  -1   2  14 10152.7 679.817 130
   1  -2  14 10803.1 649.125 117
  -1   2  14 12806.4 634.772 119
  -1   2  14 10309.2 652.545 120
  -1  -2 -14 10503.5 685.114  41
  -1  -2 -14 10913.3 704.417  45
   1  -2  14 11631.8 729.143 106
   1  -2  14 8633.94 598.974 100
   1  -2  14 10749.5 717.468  99
  -1   2  14 11278.2 679.673 109
  -1   2  14 11687.5 704.153  92
  -1   2  14 10544.2 714.187  95
  -1   2  14 10940.2 752.816  90
   1  -2  14 10206.8 624.718  92
  -1   2  14 10986.2 678.543  78
  -1   2  14 11334.1 735.225  80
   1  -2  14 10909.6 688.211  74
   1  -2  14 10174.7 609.449  67
  -1   2  14 12401.6 765.620  70
   1   2 -13 11333.3 688.676  31
  -1  -2 -13 10826.8 1260.80  22
  -1  -2 -13 10301.8 1175.75  28
   1   2 -13 10802.0 928.314  24
   1   2 -13 7408.46 798.329  16
   1   2 -13 11839.5 1077.12  18
  -1   2  13 9661.49 1215.70  15
  -1   2  13 10490.0 694.080 130
   1  -2  13 12231.4 712.427 127
   1  -2  13 11357.8 705.544 141
  -1   2  13 11536.9 773.781 133
  -1   2  13 9918.45 617.877 111
  -1   2  13 10878.3 688.565 122
  -1   2  13 12166.4 639.208 119
  -1   2  13 11976.5 678.534 120
  -1  -2 -13 12386.3 726.157  45
  -1  -2 -13 11439.9 704.648  41
   1  -2  13 11274.2 725.879 106
   1  -2  13 11262.1 724.568  99
  -1   2  13 11100.8 727.381  95
   1  -2  13 11423.1 633.226 100
  -1   2  13 11732.3 705.561  92
  -1   2  13 10954.8 755.530  90
   1  -2  13 9825.48 631.628  92
  -1   2  13 10442.3 726.796  80
   1  -2  13 11619.9 703.719  74
  -1   2  13 12580.8 718.412  74
   1  -2  13 11683.4 633.401  67
  -1   2  13 11704.5 759.185  70
   1   2 -12 9206.48 753.994  36
   1   2 -12 8502.25 781.775  24
  -1  -2 -12 11154.8 1175.67  22
   1   2 -12 10266.0 608.513  31
  -1  -2 -12 9147.29 1081.68  28
   1   2 -12 10103.8 809.170  16
  -1   2  12 11619.2 1213.64  15
   1  -2  12 9819.09 617.132 137
   1  -2  12 10354.6 624.470 127
  -1   2  12 9610.86 677.124 133
   1  -2  12 9222.73 613.415 141
  -1   2  12 9313.63 616.833 130
  -1   2  12 8933.00 598.160 141
  -1   2  12 10146.8 556.085 114
  -1   2  12 9609.67 552.031 111
  -1   2  12 10313.4 602.584 120
  -1   2  12 10559.2 558.176 119
  -1  -2 -12 9823.26 624.177  41
   1  -2  12 10263.4 562.603 100
  -1   2  12 10654.1 652.978  95
  -1   2  12 9637.97 614.809  92
   1  -2  12 9604.99 640.204 106
  -1   2  12 9524.86 602.053  88
  -1   2  12 8809.05 654.421  90
   1  -2  12 8258.27 549.647  92
  -1   2  12 9668.34 654.532  80
  -1   2  12 10476.7 625.798  74
   1  -2  12 9728.66 613.152  74
  -1   2  12 9983.80 664.487  70
  -1  -2 -11 3639.64 695.852  22
   1   2 -11 3962.15 430.747  36
  -1  -2 -11 3737.92 651.753  28
   1   2 -11 3876.12 455.901  24
   1   2 -11 3803.36 289.636  31
   1   2 -11 3679.58 436.992  16
   1  -2  11 3682.74 565.761  15
  -1   2  11 2902.52 619.867  15
  -1   2  11 3515.60 281.068 141
  -1   2  11 3297.01 343.778 133
  -1   2  11 3401.42 294.519 130
   1  -2  11 4115.31 305.271 127
   1  -2  11 3182.81 286.126 141
   1  -2  11 3545.68 290.962 137
  -1   2  11 3840.46 241.748 119
  -1   2  11 3519.55 235.364 114
  -1   2  11 3396.50 278.580 120
  -1  -2 -11 3628.79 287.643  47
  -1  -2 -11 4017.18 315.127  41
   1  -2  11 3420.84 312.269 106
  -1   2  11 3627.77 294.651  92
   1  -2  11 3217.83 243.147 100
  -1   2  11 3534.72 309.155  95
  -1   2  11 3302.41 233.462 103
  -1   2  11 3720.81 287.474  88
  -1   2  11 2985.51 320.399  90
  -1   2  11 3180.22 318.854  80
  -1   2  11 3706.73 298.203  74
   1  -2  11 3452.00 288.538  74
  -1   2  11 2900.28 309.669  70
   1  -2  11 3246.88 275.534  72
  -1  -2 -10 723.216 159.158  41
   1   2 -10 943.961 254.620  36
   1   2 -10 835.071 249.384  24
  -1  -2 -10 1167.48 381.145  28
  -1  -2 -10 990.913 447.582  22
   1   2 -10 683.586 138.591  31
  -1   2  10 868.088 415.289  15
   1   2 -10 904.369 241.538  16
   1  -2  10 406.355 267.873  15
   1  -2  10 760.612 141.650 141
  -1   2  10 847.317 193.282 133
   1  -2  10 954.068 139.428 137
  -1   2  10 913.885 101.852 119
   1  -2  10 778.042 152.476 106
  -1   2  10 655.188 93.1307 103
  -1   2  10 683.585 138.101  88
  -1   2  10 768.533 144.466  92
  -1   2  10 650.108 173.167  90
   1  -2  10 973.713 129.014  72
  -1   2  10 756.082 169.936  70
  -1  -2 -10 721.656 140.747  47
  -1  -2  -9 14406.4 851.119  47
  -1  -2  -9 15627.8 862.517  41
  -1   2   9 17088.7 1364.58  15
   1   2  -9 15904.1 1042.17  16
   1  -2   9 13402.9 1137.18  15
   1   2  -9 15829.4 845.913  31
  -1  -2  -9 14497.6 1234.09  28
  -1  -2  -9 15244.1 1282.05  22
   1   2  -9 16348.4 1029.89  24
   1   2  -9 14832.2 974.909  30
  -1  -2  -8 38088.4 2123.72  47
   1  -2   8 45126.5 2093.70  52
   1   2  -8 43984.2 2332.93  16
   1   2  -8 38115.9 2257.09   9
  -1   2   8 41866.4 2607.43  15
   1  -2   8 38386.3 2122.69   1
   1   2  -8 38656.4 2273.65  30
  -1  -2  -8 37922.8 2502.60  28
  -1  -2  -8 43280.5 2588.38  22
   1   2  -8 41185.4 2112.70  31
  -1  -2  -7 29961.6 1645.38  47
   1  -2   7 32611.8 1613.43  52
   1   2  -7 29477.4 1807.20  16
  -1   2   7 31201.6 2054.67  15
   1   2  -7 31699.3 1785.30   9
  -1   2   7 30660.5 1879.27  14
   1  -2   7 32585.1 1893.26  19
   1   2  -7 31570.2 1822.54  30
  -1  -2  -7 31742.3 2004.53  28
  -1  -2  -7 35700.0 2077.34  22
   1   2  -7 30932.4 1627.82  31
   1  -2   7 31715.9 1600.91  35
  -1  -2  -6 181059. 9371.95  47
   1  -2   6 189169. 9340.85  53
   1  -2   6 183684. 9339.70  52
   1  -2   6 179132. 9408.72   8
  -1   2   6 177713. 9509.82   2
   1   2  -6 187826. 9536.80  16
  -1   2   6 177764. 9576.22  14
  -1   2   6 198449. 9786.06  15
   1   2  -6 183763. 9504.63   9
  -1  -2  -6 188656. 9706.92  28
   1   2  -6 176178. 9470.17  29
   1  -2   6 199920. 9335.65  35
  -1  -2  -6 194060. 9750.35  22
   1   2  -6 186110. 9558.82  30
   1   2  -6 179251. 9350.50  31
   1   2  -5 48551.9 2648.19  17
  -1   2   5 50285.6 2646.81   2
  -1   2   5 51185.5 2679.97  14
  -1   2   5 58331.9 2877.95  15
   1   2  -5 50518.6 2643.67  16
   1   2  -5 53311.3 2701.41  30
   1  -2   5 46774.5 2455.83  35
   1  -2   5 45605.2 2555.92  29
   1  -2   5 50575.9 2645.25  38
  -1  -2  -5 53009.0 2801.50  28
  -1  -2  -5 54094.3 2880.18  34
   1   2  -5 49694.3 2615.87  29
   1   2  -5 49135.2 2468.86  31
   1   2  -4 282855. 14711.0  17
  -1   2   4 310332. 14862.7  15
   1   2  -4 292406. 14610.2   3
  -1   2   4 293355. 14712.7  14
  -1   2   4 295534. 14711.8   2
   1  -2   4 307772. 14731.1  19
   1   2  -4 280380. 14522.6  31
   1  -2   4 294246. 14521.3  35
  -1  -2  -4 294392. 14871.9  34
   1   2  -4 304900. 14748.2  30
   1   2  -4 296790. 14685.2  29
   1  -2   4 292045. 14710.2  38
   1  -2   3 60356.8 3174.90  20
   1   2  -3 59973.3 3164.56  17
   1   2  -3 58637.9 3076.90   3
   1   2  -3 56312.8 3017.34  14
  -1   2   3 60116.7 3145.20  14
  -1  -2  -3 58844.1 3119.77  11
   1  -2   3 60789.3 3151.20  19
  -1   2   3 62426.8 3167.13   2
   1   2  -3 61450.6 3143.78  29
   1   2  -3 58006.1 3178.81  30
  -1  -2  -3 58782.9 3282.32  34
   1  -2   3 61522.7 3186.16  26
  -1  -2  -2 253407. 12599.0  11
   1  -2   2 264285. 12683.5  20
  -1   2   2 274643. 12651.7  14
   1   2  -2 232144. 12509.7  14
   1   2  -2 247578. 12581.2   3
   1  -2   2 260539. 12642.9   9
   1  -2   2 256200. 12629.2  19
  -1  -2  -2 244743. 12710.9  33
   1   2  -2 240883. 12729.3  27
   1   2  -2 253108. 12636.4  29
   1   2  -2 256801. 12673.1  30
  -1  -2  -2 254266. 12770.9  34
   1  -2   1 81755.1 4078.09  19
   1  -2   1 81714.9 4121.67   9
  -1   2   1 84006.7 4135.90   2
   1   2  -1 73037.0 3998.87  14
   1   2  -1 79753.1 4061.48   3
  -1  -2  -1 77778.3 4177.49  33
   1   2  -1 80366.8 4188.46  27
   1   2  -1 79143.4 4102.84  29
  -1   2   0 1084.24 179.362  13
   1  -2   0 1213.14 176.076  19
   1   2   0 957.046 153.652  14
   1  -2   0 989.259 96.0467  10
   1  -2   0 1050.64 220.786  23
  -1  -2   0 1030.60 124.246  23
   1   2   0 1051.80 138.468  32
   1   2   0 617.214 210.666  30
   1   2   1 80245.7 4139.02   3
  -1   2  -1 83460.8 4206.49   2
   1   2   1 75769.7 4145.22  14
  -1   2  -1 82876.5 4158.99  13
  -1  -2   1 81236.0 4207.22   9
   1  -2  -1 83320.0 4175.28  11
   1  -2  -1 80710.7 4116.55  19
  -1   2  -1 73986.8 4161.12  37
   1   2   1 80746.1 4054.42  32
  -1  -2   2 247765. 12863.5   9
   1  -2  -2 265071. 12872.0  11
   1  -2  -2 256313. 12777.3  19
  -1   2  -2 262605. 12881.7   2
   1   2   2 245307. 12866.3  14
   1   2   2 251343. 12819.2  30
  -1   2  -2 257162. 12893.0  28
   1   2   2 252688. 12726.9  32
  -1   2  -2 253857. 12845.7  37
  -1  -2   3 61234.6 3065.26   9
   1   2   3 54151.1 2915.58  16
   1  -2  -3 60171.5 2972.43  19
  -1  -2   3 57058.2 3191.64   8
  -1   2  -3 58228.6 3081.13   2
   1   2   3 57497.8 3120.28  14
  -1   2  -3 58295.5 3037.68   9
   1   2   3 58519.2 3005.23   3
  -1   2  -3 60058.2 3101.45  22
  -1   2  -3 58765.2 3051.35  37
  -1   2  -3 61008.7 3127.59  28
   1   2   3 57889.7 3004.01  30
  -1   2  -4 281645. 14510.1   9
   1  -2  -4 276612. 14427.9  19
  -1  -2   4 291959. 14722.5   8
  -1   2  -4 290304. 14520.7  12
  -1   2  -4 290174. 14562.9   2
   1   2   4 292797. 14468.1   3
  -1   2  -4 302316. 14638.7  21
  -1   2  -4 286396. 14526.6  37
  -1   2  -4 295395. 14636.6  28
  -1   2  -4 295937. 14616.3  22
   1   2   5 49347.9 2530.15  51
  -1   2  -5 49229.6 2527.14  57
  -1   2  -5 48876.1 2526.68  46
  -1   2  -5 50036.4 2645.95   9
  -1  -2   5 49467.5 2565.08  19
  -1   2  -5 52024.6 2640.79  10
  -1   2  -5 51943.0 2706.36  12
   1   2   5 50156.3 2580.10   3
  -1   2  -5 49937.9 2689.32   2
   1  -2  -5 47688.3 2544.72  19
  -1   2  -5 48952.9 2655.35  37
  -1   2  -5 48964.9 2776.24  22
  -1   2  -5 52233.7 2810.81  28
  -1   2  -5 53744.6 2818.54  21
   1   2   6 176119. 8984.65  52
   1   2   6 179285. 9009.43  51
  -1   2  -6 182528. 9011.37  57
  -1   2  -6 184327. 9011.75  46
   1  -2  -6 161219. 9007.98  19
  -1  -2   6 189597. 9053.27  19
  -1   2  -6 195947. 9189.99  10
  -1  -2   6 182933. 9431.40   8
  -1   2  -6 171926. 9124.36   9
  -1   2  -6 187993. 9260.10  12
  -1   2  -6 185205. 9178.85   2
  -1   2  -6 180781. 9148.29  37
  -1   2  -6 198173. 9393.53  21
  -1   2  -6 190038. 9373.97  28
  -1   2  -6 191780. 9362.63  22
  -1   2  -7 31296.7 1646.85  57
   1   2   7 31874.6 1614.63  52
  -1   2  -7 30364.1 1644.55  46
   1   2   7 31575.8 1640.27  51
  -1   2  -7 34988.1 1958.48  12
  -1   2  -7 32293.8 1852.83  10
  -1  -2   7 30805.3 1674.25  19
   1  -2  -7 34779.5 2107.71   8
  -1  -2   7 32732.7 2085.94  15
  -1   2  -7 31386.8 1773.07  37
  -1   2  -7 33369.9 2040.91  22
   1   2   8 43656.5 2132.73  52
   1   2   8 41951.7 2159.14  51
  -1   2  -8 39816.2 2164.69  57
  -1   2  -8 39601.9 2165.20  46
   1  -2  -8 42184.7 2643.49   8
  -1  -2   8 42973.8 2684.09  15
  -1   2  -8 41720.1 2503.77  12
  -1   2  -8 42568.6 2424.89  10
  -1   2  -8 42709.6 2180.99  31
  -1   2  -8 42817.8 2612.08  22
   1   2   9 17328.3 858.264  52
  -1   2  -9 15448.3 897.437  57
  -1   2  -9 14675.2 895.091  46
   1   2   9 16356.5 889.523  51
  -1   2  -9 16781.5 918.893  31
  -1   2  -9 17113.3 1337.75  22
  -1   2  -9 14975.0 1162.65  10
   1  -2  -9 16410.6 1225.58  10
   1  -2  -9 15026.4 1323.09   8
  -1  -2   9 15700.1 1385.41  15
  -1   2  -9 15099.7 1226.18  12
  -1   2 -10 864.199 443.285  22
  -1   2 -10 643.022 178.491  31
  -1   2 -10 1041.52 353.744  10
   1  -2 -10 825.159 333.922   8
  -1  -2  10 619.170 406.396  15
   1  -2 -10 964.453 354.446  10
  -1   2 -10 921.177 364.416  12
   1   2  10 768.046 148.988 127
  -1  -2  10 1594.03 119.535 114
  -1  -2  10 726.483 104.770 111
  -1   2 -10 744.054 171.034  46
  -1   2 -10 954.801 185.985  57
   1   2  10 1080.48 151.653  51
  -1  -2  10 791.408 159.319 104
  -1  -2  10 916.705 135.762 109
   1   2  10 689.524 111.940 100
  -1  -2  10 1072.93 162.265  81
   1   2  10 974.156 129.890  67
  -1   2 -11 3086.94 613.511  21
  -1   2 -11 2987.81 607.175  22
  -1   2 -11 3108.18 315.861  31
   1  -2 -11 3821.96 467.402  18
   1  -2 -11 3293.75 564.635  10
  -1   2 -11 3028.41 569.130  12
  -1  -2  11 5418.43 823.719  15
   1  -2 -11 3863.90 669.421   8
  -1   2 -11 2753.37 501.032  10
   1   2  11 3536.83 299.157 127
  -1  -2  11 3240.27 302.666 140
  -1  -2  11 2778.59 243.693 143
  -1  -2  11 3471.73 232.060 114
  -1  -2  11 3511.40 267.947 116
  -1  -2  11 3176.58 289.353 117
  -1   2 -11 3553.62 305.569  46
  -1   2 -11 3221.74 302.449  57
  -1  -2  11 3258.06 278.799  92
  -1  -2  11 2972.17 271.559 106
  -1  -2  11 3588.65 281.082 109
  -1  -2  11 3404.53 331.221  99
  -1  -2  11 3648.38 351.904  91
  -1  -2  11 3879.58 340.713  90
  -1  -2  11 3425.27 292.062  81
   1   2  11 3347.38 297.928  90
   1   2  11 3226.09 317.349  79
  -1   2 -11 3167.56 299.172  84
   1   2  11 3234.78 252.829  67
  -1  -2  11 3361.22 306.488  70
  -1   2 -12 9977.42 1095.04  22
  -1   2 -12 10515.7 1138.61  21
  -1   2 -12 10376.0 640.200  31
  -1   2 -12 9718.60 1090.99  28
   1  -2 -12 9101.00 873.235  21
   1  -2 -12 10888.9 899.302  18
   1  -2 -12 10387.1 1045.49  12
  -1   2 -12 8796.39 908.696  10
   1  -2 -12 9904.10 1055.02  10
  -1  -2  12 7765.27 1090.28  15
  -1   2 -12 10689.7 1069.78  12
  -1  -2  12 8975.59 616.523 140
   1   2  12 8966.04 527.656 136
   1   2  12 10045.7 624.240 127
  -1  -2  12 9363.76 569.938 143
  -1  -2  12 9122.71 571.380 116
   1   2  12 8766.23 539.848 112
  -1  -2  12 9829.66 549.663 114
   1   2  12 9503.72 574.656 117
  -1   2 -12 9732.29 610.043  46
  -1   2 -12 9667.74 603.984  57
  -1  -2  12 9673.72 599.139  92
  -1  -2  12 9272.13 526.764 103
  -1  -2  12 10356.1 673.135  99
  -1  -2  12 8409.96 586.320 106
  -1  -2  12 10659.0 668.546  90
  -1  -2  12 9662.78 678.635  91
  -1   2 -12 8743.84 585.938  76
  -1  -2  12 9487.11 607.742  81
   1   2  12 9331.86 619.907  90
  -1   2 -12 9816.14 627.161  84
   1   2  12 9313.55 641.849  79
   1   2  12 10417.6 575.476  67
  -1  -2  12 9006.79 622.690  70
   1  -2 -13 10194.9 1008.38  21
  -1   2 -13 9485.14 1180.28  21
  -1   2 -13 10558.3 1216.76  22
  -1   2 -13 12143.5 1266.62  28
  -1   2 -13 12619.3 742.029  31
   1  -2 -13 10964.7 989.148  18
   1  -2 -13 11100.6 1168.93  12
  -1  -2  13 11617.0 1346.95  15
   1  -2 -13 10391.7 1159.14  10
  -1   2 -13 8749.22 1072.16  12
   1   2  13 12110.2 725.366 127
  -1  -2  13 10959.2 710.922 140
  -1  -2  13 11453.3 668.097 143
   1   2  13 11902.1 684.369 117
  -1   2 -13 11703.2 706.112  46
  -1   2 -13 11075.0 692.223  57
  -1  -2  13 12078.8 778.648  99
  -1  -2  13 9998.30 683.575 106
  -1  -2  13 10908.0 685.885  92
  -1  -2  13 10928.1 618.537 103
   1   2  13 10911.0 740.675  79
  -1   2 -13 10994.9 716.517  84
  -1  -2  13 11383.2 752.369  90
   1   2  13 10435.0 708.888  90
  -1   2 -13 9951.68 676.998  76
  -1  -2  13 11636.7 705.905  81
  -1  -2  13 12299.9 789.069  91
  -1  -2  13 10707.2 700.450  74
   1   2  13 10942.9 661.671  67
  -1  -2  13 11172.6 724.652  70
  -1   2 -14 10676.9 1265.02  28
   1  -2 -14 10353.1 1126.16  22
   1  -2 -14 10204.7 1059.92  21
   1  -2 -14 11232.2 1077.85  28
  -1   2 -14 12508.3 751.385  31
   1  -2 -14 8820.30 970.796  18
  -1  -2  14 10570.4 1326.72  15
  -1   2 -14 9932.07 1153.13  12
   1  -2 -14 11277.2 1234.96  12
   1   2  14 11208.4 727.088 127
  -1  -2  14 10710.8 709.146 140
  -1  -2  14 11240.5 710.740 141
  -1  -2  14 11174.3 676.566 143
   1   2  14 10961.5 698.918 117
  -1   2 -14 11808.3 719.239  46
  -1   2 -14 10998.8 701.044  57
  -1  -2  14 11264.4 698.828  92
  -1  -2  14 11121.0 631.099 103
   1   2  14 9861.99 748.700  79
  -1  -2  14 10890.2 762.341  90
  -1  -2  14 11865.7 718.813  81
  -1  -2  14 11153.2 783.121  91
  -1  -2  14 12741.6 819.040  79
   1   2  14 11407.0 735.109  90
  -1  -2  14 10221.1 707.464  74
   1   2  14 11315.0 678.417  67
  -1  -2  14 11452.0 741.031  70
   1  -2 -15 1618.83 467.615  22
   1  -2 -15 1624.29 455.348  21
   1  -2 -15 1024.59 396.771  28
  -1   2 -15 2750.63 684.141  28
  -1   2 -15 1578.80 277.138  31
   1  -2 -15 1098.42 516.664  12
  -1  -2  15 1663.22 624.274  15
  -1  -2  15 1332.00 214.656 140
  -1  -2  15 1625.14 236.303 141
  -1  -2  15 1530.66 201.572 143
   1   2  15 1516.09 237.278 117
  -1   2 -15 1909.76 258.972  46
  -1   2 -15 1365.62 230.062  57
  -1  -2  15 1438.34 160.778 103
  -1  -2  15 1308.19 271.046  90
  -1  -2  15 1275.23 268.432  91
   1   2  15 1068.60 240.126  79
  -1  -2  15 1219.86 203.295  92
   1   2  15 1122.42 231.661  90
  -1  -2  15 1364.55 283.939  79
   1   2  15 1101.45 201.919  67
  -1  -2  15 1200.37 247.260  70
  -1  -2  15 1304.85 227.581  74
  -1   2 -16 26328.2 2342.47  28
   1  -2 -16 26263.9 2185.83  22
  -1   2 -16 31050.1 1688.49  31
  -1  -2  16 22978.7 2275.92  15
   1   2  16 28215.1 1596.53 130
  -1  -2  16 30710.9 1658.79 141
   1   2  16 32561.1 1680.38 117
  -1   2 -16 29903.9 1647.00  46
  -1   2 -16 32670.3 1703.29  58
  -1  -2  16 30423.7 1583.81 103
  -1  -2  16 28963.2 1636.09  92
  -1  -2  16 30566.2 1719.52  90
  -1  -2  16 27362.1 1613.02  78
  -1   2 -16 29963.0 1648.61  82
   1   2  16 31644.3 1627.99  92
  -1  -2  16 34095.7 1781.99  79
   1   2  16 29319.6 1674.95  90
  -1  -2  16 29657.8 1728.64  91
  -1  -2  16 29800.7 1661.27  74
  -1  -2  16 29023.2 1687.06  70
  -1   2 -17 10582.3 1390.73  22
   1  -2 -17 14245.8 1404.66  22
  -1   2 -17 15479.5 923.232  31
  -1   2 -17 16239.2 1599.47  28
  -1  -2  17 15225.7 896.303 141
   1   2  17 15778.0 925.467 117
  -1   2 -17 15048.1 887.265  46
  -1   2 -17 14670.6 932.863  58
  -1  -2  17 13693.0 865.819  92
   1   2  17 14896.6 863.615  92
  -1  -2  17 15644.8 959.255  90
  -1  -2  17 14122.9 855.266  78
  -1   2 -17 13430.3 870.492  82
   1   2  17 14222.6 909.368  90
  -1  -2  17 15887.6 910.558  74
  -1  -2  17 13511.6 911.177  70
   1   2  17 15780.5 925.743  70
  -1   2 -18 820.892 223.605  31
  -1   2 -18 552.700 453.642  28
   1  -2 -18 547.873 174.157  31
  -1  -2  18 994.802 195.068 141
  -1  -2  18 658.426 252.780 133
  -1   2 -18 693.880 245.745  58
  -1   2 -18 841.058 200.028  46
   1   2  18 397.749 220.144 117
   1   2  18 804.539 205.790  90
   1   2  18 974.073 205.287  80
   1   2  18 747.631 167.039  92
  -1   2 -18 866.460 163.677  82
  -1  -2  18 728.019 172.873  78
   1   2  18 463.910 203.289  70
  -1  -2  18 517.706 188.404  74
  -1  -2  18 135.640 213.917  70
  -1  -2  19 1760.09 287.288 133
  -1   2 -19 1849.90 263.450 126
  -1   2 -19 1743.37 267.363  58
  -1   2 -19 1658.62 279.842  60
  -1   2 -19 1317.32 203.306  46
   1   2  19 1591.20 205.907  92
   1   2  19 1629.92 236.438  80
   1   2  19 1923.85 238.200  90
  -1  -2  19 1956.87 210.292  78
  -1  -2  19 1519.77 251.099  70
   1   2  19 1718.18 250.669  70
  -1  -2  20 2286.76 289.648 133
  -1   2 -20 2686.49 265.194 126
  -1   2 -20 2029.28 260.338  58
  -1   2 -20 2111.42 281.356  60
   1   2  20 1507.30 245.459  95
   1   2  20 2501.92 223.027  92
  -1  -2  20 2687.64 221.370  78
   1   2  20 2039.14 236.249  80
   1   2  20 2577.40 260.807  70
  -1  -2  20 2365.63 258.963  70
  -1  -2  21 1108.33 195.791 133
   1   2  21 1186.23 178.752  95
  -1  -2  21 1147.06 196.990  94
  -1   2 -21 1047.63 186.644 125
   1   2  21 1205.20 145.406  92
   1   2  21 1150.23 156.665  80
  -1  -2  21 1172.48 173.486  70
   1   2  21 1282.51 177.185  70
   1  -3  21 3963.03 311.688 133
   1  -3  21 4420.29 312.986  95
  -1   3  21 4960.32 359.591  93
   1  -3  21 5255.27 349.763  90
  -1  -3 -21 5025.67 352.791  66
  -1   3  21 5828.35 362.386  70
   1  -3  21 4911.69 329.727  70
  -1   3  20 2270.31 257.708 133
   1  -3  20 2272.36 249.915 133
   1   3 -20 2617.34 278.902  49
  -1  -3 -20 2278.54 234.497  46
  -1   3  20 2200.62 271.600  93
  -1   3  20 2640.07 246.922  92
   1  -3  20 2340.86 260.522  90
   1  -3  20 2131.61 247.925  79
  -1   3  20 2348.62 279.063  70
   1  -3  20 2108.79 229.405  70
  -1   3  19 474.266 207.246 133
   1  -3  19 483.074 152.708 117
  -1  -3 -19 740.953 198.243  46
   1   3 -19 207.604 160.620  54
  -1  -3 -19 558.171 182.722  57
  -1  -3 -19 436.072 166.576 102
  -1   3  19 898.631 235.553  93
  -1   3  19 346.412 124.477 109
  -1   3  19 479.286 169.270  94
   1  -3  19 436.675 197.277  90
   1  -3  19 722.672 190.332  79
  -1   3  19 706.808 190.614  92
   1  -3  19 463.124 169.346  70
  -1   3  19 538.085 219.401  70
  -1  -3 -18 2944.51 744.227  34
   1   3 -18 2226.31 649.071  27
   1   3 -18 1410.76 452.341  28
   1  -3  18 1319.75 203.297 127
  -1   3  18 1840.70 294.168 133
   1  -3  18 1513.78 210.261 117
   1   3 -18 1593.40 245.262  54
  -1  -3 -18 1524.86 233.036  45
  -1  -3 -18 1963.09 255.045  60
  -1  -3 -18 1871.81 248.598  57
  -1   3  18 1581.70 262.112  94
  -1   3  18 1588.85 201.421 109
   1  -3  18 1094.88 232.347  99
  -1   3  18 1501.18 287.634  93
   1  -3  18 2071.50 295.191  90
  -1   3  18 1736.99 264.130  80
   1  -3  18 1067.12 248.505  79
  -1   3  18 1509.69 238.498  92
  -1   3  18 2240.06 318.733  70
   1   3 -17 11600.1 1205.85  28
  -1  -3 -17 10357.6 1357.96  25
  -1  -3 -17 10125.8 1374.38  34
   1   3 -17 8054.74 1063.29  21
   1  -3  17 10374.1 686.442 141
   1  -3  17 12023.4 698.511 127
  -1   3  17 10513.2 758.611 133
  -1   3  17 9899.13 665.104 129
   1  -3  17 11338.0 675.169 117
  -1  -3 -17 10428.7 694.707  57
   1   3 -17 9021.04 688.710  54
  -1  -3 -17 10289.2 720.195  60
  -1  -3 -17 9932.26 687.962  45
   1   3 -17 10551.8 675.883  58
  -1   3  17 11567.3 678.020 109
   1  -3  17 10797.7 731.285  99
  -1   3  17 10248.0 735.057  94
  -1   3  17 10777.7 702.499  92
  -1   3  17 9136.68 684.031  95
   1  -3  17 11328.8 748.956  90
  -1   3  17 12489.9 756.059  80
   1  -3  17 11170.5 763.085  79
  -1   3  17 11433.5 762.363  70
  -1  -3 -16 16488.3 1751.98  25
   1   3 -16 17061.0 1532.62  21
  -1  -3 -16 14933.0 1693.42  34
   1   3 -16 17416.2 1503.60  18
   1  -3  16 17675.9 974.103 141
  -1   3  16 15151.8 1027.00 133
   1  -3  16 16523.5 960.108 127
   1  -3  16 15823.2 926.205 117
  -1   3  16 14808.6 899.290 120
  -1  -3 -16 16048.1 970.471  45
   1   3 -16 14860.9 937.546  58
  -1  -3 -16 15807.7 996.538  60
  -1   3  16 16022.2 985.092  95
  -1   3  16 15153.3 934.752 109
   1  -3  16 16964.2 1010.26  99
  -1   3  16 15217.9 1004.37  94
  -1   3  16 15947.1 965.808  92
  -1   3  16 15539.5 1002.12  80
  -1   3  16 16189.0 1026.62  90
   1  -3  16 16071.2 1005.63  90
  -1   3  16 18190.4 1046.13  70
   1   3 -15 7235.73 781.726  24
  -1  -3 -15 7216.81 1123.40  34
   1   3 -15 7104.73 902.668  21
   1   3 -15 6127.26 456.002  31
  -1  -3 -15 6730.43 1096.01  25
   1   3 -15 6353.61 849.736  18
  -1   3  15 6396.54 554.050 133
   1  -3  15 7603.79 497.741 127
  -1   3  15 6608.78 489.917 130
   1  -3  15 6098.32 476.984 141
  -1   3  15 5884.15 427.739 120
   1  -3  15 6120.51 436.056 117
  -1   3  15 5891.71 459.067 122
   1   3 -15 5826.11 470.452  58
  -1  -3 -15 6042.96 475.683  41
  -1  -3 -15 6219.15 495.928  45
  -1  -3 -15 5753.40 509.248  60
   1  -3  15 6337.34 500.630 106
  -1   3  15 6348.66 501.404  95
  -1   3  15 6468.67 468.908 109
   1  -3  15 6508.02 519.609  99
  -1   3  15 6270.70 534.199  94
  -1   3  15 6959.70 493.289  92
  -1   3  15 6090.54 456.459  86
  -1   3  15 7565.73 570.425  90
  -1   3  15 6686.45 535.100  80
   1  -3  15 6694.88 469.287  74
  -1   3  15 6483.92 540.594  70
  -1  -3 -14 3848.42 830.185  25
  -1  -3 -14 3078.00 819.001  34
   1   3 -14 4053.70 574.674  24
   1   3 -14 3863.12 334.558  31
   1   3 -14 4341.17 680.264  18
   1   3 -14 3860.99 520.177  16
   1  -3  14 3286.18 333.320 141
   1  -3  14 4061.89 349.048 127
  -1   3  14 3500.55 344.236 130
  -1   3  14 4140.25 421.129 133
   1  -3  14 4102.84 306.395 117
  -1   3  14 3274.26 331.185 122
  -1   3  14 4262.44 305.149 119
  -1   3  14 4192.45 320.801 120
  -1  -3 -14 3842.92 352.326  41
   1   3 -14 3895.30 351.492  58
  -1  -3 -14 3450.47 360.816  45
  -1  -3 -14 4063.64 388.175  60
   1  -3  14 3060.12 350.980 106
  -1   3  14 3707.97 297.018 103
  -1   3  14 3554.02 391.872  94
   1  -3  14 3938.79 372.731  99
  -1   3  14 4064.93 353.603  92
  -1   3  14 3540.14 359.836  95
  -1   3  14 4039.30 396.549  80
  -1   3  14 3615.92 320.257  86
  -1   3  14 4166.62 416.047  90
  -1   3  14 3935.21 410.953  70
   1  -3  14 3968.24 339.173  74
  -1  -3 -13 289.149 490.127  25
   1   3 -13 175.198 148.794  31
   1   3 -13 60.8037 249.927  24
  -1  -3 -13-433.525 505.957  34
  -1  -3 -13 900.060 440.463  28
  -1  -3 -13 477.072 179.598  41
   1   3 -13 234.574 328.405  18
   1   3 -13 322.087 266.066  16
  -1   3  13 260.656 395.270  15
   1  -3  13 229.819 127.377 137
  -1   3  13 314.208 212.531 133
   1  -3  13 445.148 149.392 127
  -1   3  13 341.291 170.878 130
   1  -3  13 416.119 157.622 141
  -1   3  13 385.775 126.847 119
  -1   3  13 306.494 156.058 122
  -1   3  13 283.123 123.882 120
  -1  -3 -13 47.8894 156.001  60
   1   3 -13 384.961 186.919  58
   1  -3  13 271.084 84.2753 100
  -1   3  13 323.505 120.559 103
  -1   3  13 281.811 159.774  95
  -1   3  13 290.837 195.429  94
   1  -3  13 22.7038 154.506 106
  -1   3  13 320.042 154.274  92
  -1   3  13 103.411 197.693  90
  -1   3  13 232.784 157.983  88
  -1   3  13 289.111 115.020  86
  -1   3  13 148.970 186.135  80
   1  -3  13 546.875 157.448  74
  -1   3  13 198.815 193.774  70
  -1  -3 -12 16294.6 1594.64  25
   1   3 -12 10955.9 1003.33  36
  -1  -3 -12 15602.8 1418.52  28
   1   3 -12 14920.2 1144.48  24
  -1  -3 -12 20439.3 1722.57  34
   1   3 -12 15402.3 873.420  31
   1   3 -12 12812.8 1067.35  16
  -1   3  12 12373.1 1411.84  15
  -1   3  12 15032.4 898.896 130
  -1   3  12 14739.9 955.628 133
   1  -3  12 14409.6 882.110 141
   1  -3  12 15264.8 884.236 137
   1  -3  12 15734.8 894.351 127
  -1   3  12 15774.0 875.065 120
  -1   3  12 15131.0 899.898 122
  -1   3  12 16351.8 831.493 119
  -1  -3 -12 15972.0 903.150  41
  -1  -3 -12 13347.4 869.426  47
  -1  -3 -12 14517.3 920.485  60
   1  -3  12 15209.3 824.767 100
  -1   3  12 15814.2 828.368 103
  -1   3  12 14826.4 918.943  95
   1  -3  12 16150.7 921.060 106
  -1   3  12 15869.4 894.657  92
  -1   3  12 13983.9 933.868  94
  -1   3  12 14150.2 931.736  90
  -1   3  12 14642.7 934.494  80
  -1   3  12 15690.6 879.220  88
  -1   3  12 14354.0 865.711  78
  -1   3  12 15540.5 866.791  86
   1  -3  12 15610.3 872.960  72
   1  -3  12 13927.0 869.287  74
  -1   3  12 14340.4 926.796  70
  -1  -3 -11 4553.11 717.182  28
  -1  -3 -11 5006.17 905.492  34
   1   3 -11 5557.40 555.920  36
  -1  -3 -11 5731.81 898.165  25
   1   3 -11 5474.06 584.947  24
   1   3 -11 5473.72 378.878  31
  -1   3  11 5669.71 831.308  15
   1  -3  11 4489.57 667.568  15
   1   3 -11 6210.51 594.141  16
  -1   3  11 5218.24 396.193 130
   1  -3  11 5332.22 380.260 137
  -1   3  11 5174.79 444.199 133
  -1   3  11 4764.20 319.825 111
  -1   3  11 5102.48 319.236 114
  -1   3  11 5538.81 331.633 119
  -1   3  11 4818.35 385.842 122
  -1  -3 -11 4921.13 411.804  60
  -1  -3 -11 5340.27 384.792  47
  -1  -3 -11 5669.89 404.260  41
  -1   3  11 4743.38 427.321  94
   1  -3  11 5339.75 334.804 100
   1  -3  11 4632.35 396.843 106
  -1   3  11 4978.19 408.141  95
  -1   3  11 5355.85 389.905  92
  -1   3  11 5437.32 327.017 103
  -1   3  11 5227.14 355.956  86
  -1   3  11 4654.56 430.090  90
  -1   3  11 4908.50 364.446  78
  -1   3  11 5023.23 376.375  88
  -1   3  11 5620.09 436.839  80
   1  -3  11 5624.82 374.023  72
  -1   3  11 4761.30 411.155  70
   1  -3  11 5078.01 375.015  74
  -1  -3 -10 34666.8 2320.16  28
   1   3 -10 37000.4 2066.51  24
   1   3 -10 34550.8 2024.17  36
  -1  -3 -10 38595.4 2566.92  34
   1   3 -10 35875.2 1806.80  31
  -1  -3 -10 32110.3 2457.96  25
   1  -3  10 33583.7 2250.00  15
  -1   3  10 34667.3 2411.93  15
   1   3 -10 38492.1 2068.13  16
  -1   3  10 33517.9 1875.62 133
  -1   3  10 35002.9 1835.99 130
   1  -3  10 31915.2 1809.46 137
  -1   3  10 34994.7 1763.29 119
   1  -3  10 35242.5 1843.20 106
  -1   3  10 32901.0 1756.10 103
  -1   3  10 34931.6 1873.34  94
  -1   3  10 34549.6 1821.05  92
  -1   3  10 32914.5 1855.18  90
  -1   3  10 32260.8 1793.03  78
  -1   3  10 33043.0 1804.80  88
  -1   3  10 36059.5 1800.87  86
  -1   3  10 33318.0 1853.62  80
  -1   3  10 33567.2 1813.59  83
  -1  -3 -10 36697.6 1833.22  41
  -1  -3 -10 35476.6 1823.51  47
   1  -3  10 33552.6 1809.91  72
  -1   3  10 33362.7 1847.07  70
  -1  -3  -9 4132.50 308.608  59
  -1  -3  -9 4371.04 349.855  60
  -1  -3  -9 5134.80 338.021  47
  -1  -3  -9 5149.08 771.984  25
   1   3  -9 4478.96 472.102  36
  -1  -3  -9 2880.45 646.584  34
   1   3  -9 5534.86 523.373  24
  -1  -3  -9 3979.96 597.853  28
   1   3  -9 4177.27 407.953  30
   1   3  -9 4940.58 322.257  31
  -1   3   9 4499.11 320.307  83
   1  -3   9 3755.11 300.192   1
  -1   3   9 3534.95 657.000  15
   1  -3   9 3793.81 521.516  19
   1   3  -9 5196.84 501.741  16
   1  -3   8 18796.1 1129.68   1
   1   3  -8 24718.3 1353.02  16
   1  -3   8 23417.1 1450.98  19
  -1   3   8 21736.0 1456.12  14
  -1   3   8 22617.6 1633.03  15
  -1   3   8 18970.0 1251.77   2
   1   3  -8 22618.2 1331.90  36
  -1  -3  -8 19830.3 1617.05  34
   1   3  -8 22799.3 1313.70  24
  -1  -3  -8 22747.0 1680.01  25
   1   3  -8 20759.2 1107.46  31
  -1  -3  -8 21791.3 1532.17  28
   1   3  -8 18779.8 1243.63  30
  -1  -3  -8 20605.5 1127.90  47
  -1  -3  -8 20313.1 1119.72  59
  -1  -3  -8 21356.3 1154.57  60
   1  -3   7 81677.4 4552.25   8
  -1   3   7 86782.9 4612.50   2
  -1   3   7 90096.4 4750.30  14
  -1   3   7 86087.6 4908.73  15
   1  -3   7 94085.0 4733.43  19
   1   3  -7 91270.5 4639.82  16
  -1  -3  -7 98139.7 5022.33  25
   1   3  -7 84768.5 4584.35  30
  -1  -3  -7 91063.5 4833.72  28
   1  -3   7 88522.8 4390.97  35
   1   3  -7 90872.4 4419.33  31
  -1  -3  -7 90566.8 4976.60  34
   1   3  -7 85487.2 4418.48  58
  -1  -3  -7 89716.1 4459.78  60
   1  -3   7 83485.1 4395.93  44
  -1  -3  -7 86714.9 4435.85  59
   1   3  -6 198384. 9894.89  16
  -1   3   6 201265. 10169.1  15
  -1   3   6 190583. 9910.21   2
  -1   3   6 190563. 9995.77  14
   1  -3   6 187967. 9854.93  38
   1   3  -6 188529. 9881.42  30
   1   3  -6 190526. 9701.60  31
   1  -3   6 201684. 9684.42  35
  -1  -3  -6 195992. 10202.3  34
  -1  -3  -6 207409. 10229.6  25
   1  -3   6 190446. 9682.05  52
   1  -3   6 190346. 9687.06  44
   1  -3   6 199125. 9692.77  53
  -1  -3  -6 185441. 9723.23  59
  -1   3   5 150620. 7654.39   2
  -1  -3  -5 152081. 7697.98  11
   1  -3   5 150015. 7684.94  19
   1   3  -5 146722. 7602.12  16
  -1   3   5 149547. 7705.48  14
  -1   3   5 153019. 7859.61  15
   1  -3   5 142378. 7416.97  35
   1   3  -5 148316. 7619.11  30
   1  -3   5 142707. 7607.26  38
  -1  -3  -5 152263. 7879.62  25
  -1  -3  -5 145018. 7863.56  34
   1  -3   5 150419. 7420.24  44
   1  -3   5 141971. 7413.42  52
  -1  -3  -5 150506. 7459.67  59
   1  -3   5 160131. 7426.57  53
   1   3  -4 19365.7 1169.78  16
  -1  -3  -4 19795.6 1242.66  11
   1  -3   4 19181.7 1214.16  20
   1  -3   4 21125.6 1243.69  19
  -1   3   4 20809.7 1267.65  14
   1   3  -4 19514.5 1199.13  30
   1  -3   4 19274.1 1014.73  35
   1   3  -4 21104.6 1406.84  27
  -1  -3  -4 19014.4 1384.55  34
   1  -3   4 20757.6 1250.53  26
  -1  -3  -4 18393.3 1359.81  25
  -1  -3  -4 20226.2 1054.14  59
   1  -3   3 22361.6 1309.06  20
  -1   3   3 22578.2 1330.66  14
   1  -3   3 20836.1 1279.33  19
  -1  -3  -3 21077.4 1287.29  11
   1   3  -3 21473.6 1195.12  14
   1   3  -3 20035.9 1407.24  27
  -1  -3  -3 21635.7 1448.82  34
  -1  -3  -3 22197.0 1452.73  25
   1  -3   3 21259.1 1310.86  26
   1   3  -3 18759.3 1246.24  30
   1  -3   2 1646.76 251.934   9
  -1   3   2 1340.69 275.478  14
   1  -3   2 1700.82 248.894  19
   1   3  -2 1317.10 195.920  14
   1   3  -2 1829.49 376.760  27
  -1  -3  -2 1230.96 339.113  25
   1  -3   2 1367.75 280.640  26
   1  -3   2 1543.64 114.265  35
   1   3  -2 1355.10 246.207  30
   1  -3   2 1257.39 279.886  39
   1   3  -1 3671.57 324.684  16
  -1   3   1 4283.24 436.795   4
   1   3  -1 3742.26 351.410  14
   1  -3   1 4305.49 391.748  19
   1  -3   1 4255.83 405.617   9
   1   3  -1 4470.04 388.085  30
   1  -3   1 4236.00 428.077  39
   1   3  -1 4502.10 517.417  27
  -1  -3  -1 3961.73 493.299  25
   1  -3   1 3834.01 424.423  23
   1  -3   0 2473.48 282.501  19
   1   3   0 2493.65 238.603  16
   1   3   0 2376.20 284.993  14
   1  -3   0 2620.98 347.502   9
  -1   3   0 2867.51 341.201   4
   1  -3   0 2563.31 327.866  39
   1   3   0 2545.89 290.086  30
  -1   3   0 2370.50 287.444  37
  -1  -3   0 2010.20 233.907  23
   1  -3   0 2704.07 345.543  23
   1   3   1 4072.38 402.481  14
  -1   3  -1 4575.69 453.010   4
   1  -3  -1 4621.46 464.835  11
   1  -3  -1 5150.75 393.452  19
   1  -3  -1 4081.83 431.771  23
   1   3   1 4145.93 338.757  36
  -1  -3   1 4023.63 329.535  23
  -1   3  -1 4094.37 397.985  37
   1  -3  -2 1731.50 177.979  12
   1   3   2 1815.70 159.929  16
  -1  -3   2 1458.17 255.647   9
   1  -3  -2 1712.99 223.257  19
  -1   3  -2 1983.22 288.636   4
   1   3   2 1868.68 294.320  14
   1  -3  -2 1548.96 217.704  10
   1   3   2 1474.82 227.190  30
  -1   3  -2 1545.79 250.199  28
  -1   3  -2 1315.42 203.657  27
   1  -3  -2 1874.27 211.160  25
   1  -3  -2 1244.56 226.830  33
   1   3   2 1651.56 167.783  32
  -1   3  -2 1027.62 222.265  37
   1  -3  -3 19155.8 1172.82  10
   1  -3  -3 22545.9 1317.13  11
  -1  -3   3 21041.0 1204.64   9
   1   3   3 20068.5 1294.93  14
   1  -3  -3 21302.5 1170.50  19
   1   3   3 19026.0 1060.67  16
  -1   3  -3 20770.6 1254.88  28
  -1   3  -3 21242.6 1241.03  37
  -1   3  -3 21722.1 1228.40  22
   1  -3  -3 20090.1 1186.31  25
   1  -3  -4 19388.6 1176.42  10
   1  -3  -4 18463.7 1109.20  19
  -1   3  -4 18650.0 1099.59  12
   1   3   4 20060.8 1298.42  14
  -1  -3   4 20393.8 1133.88   9
  -1   3  -4 19788.8 1202.31  37
  -1   3  -4 21517.2 1236.29  22
  -1   3  -4 18101.8 1225.79  28
  -1   3  -4 18641.8 1230.35  21
  -1   3  -4 19220.7 1023.32  46
  -1   3  -5 150869. 7562.83  12
   1  -3  -5 153609. 7629.07  10
   1   3   5 154339. 7779.87  14
   1  -3  -5 136107. 7498.07  19
  -1  -3   5 153633. 7509.70  19
  -1   3  -5 149339. 7623.94   2
  -1   3  -5 148670. 7487.11  10
  -1   3  -5 149831. 7706.23  21
  -1   3  -5 152408. 7683.50  22
  -1   3  -5 153068. 7626.08  37
  -1   3  -5 150142. 7709.71  28
  -1   3  -5 142840. 7414.79  46
  -1   3  -6 191677. 9629.84  10
   1  -3  -6 198564. 9756.37  10
  -1   3  -6 187522. 9703.81   2
  -1  -3   6 199962. 9593.98  19
   1  -3  -6 183898. 9580.80  19
  -1   3  -6 187583. 9703.85  12
  -1   3  -6 191255. 9854.35  28
  -1   3  -6 196294. 9710.92  37
  -1   3  -6 194395. 9861.10  21
  -1   3  -6 189832. 9822.53  22
  -1   3  -6 203177. 9513.04  31
  -1   3  -6 183997. 9494.81  46
   1   3   6 191824. 9497.97  51
   1   3   6 181170. 9461.94  52
  -1   3  -7 86737.7 4735.53  10
  -1  -3   7 86878.1 4645.39  19
  -1   3  -7 87287.6 4839.38  12
  -1   3  -7 88866.8 4768.16   2
   1  -3  -7 94605.9 4869.28  10
  -1   3  -7 86577.1 4972.02  28
  -1   3  -7 96732.8 4991.86  22
  -1   3  -7 93947.6 4580.34  31
  -1   3  -7 89650.1 4981.13  21
  -1   3  -7 88517.5 4763.63  37
  -1   3  -7 89783.0 4564.93  46
   1   3   7 87167.8 4558.00  51
   1   3   7 91231.4 4525.67  52
  -1   3  -8 19036.1 1344.12  10
   1  -3  -8 20928.7 1459.25  10
  -1  -3   8 20061.4 1223.12  19
   1  -3  -8 21709.2 1176.08   1
  -1   3  -8 19977.7 1320.51   2
  -1   3  -8 21468.0 1460.91  12
  -1   3  -8 21718.8 1579.32  21
  -1   3  -8 19909.6 1324.52  37
  -1   3  -8 19573.1 1543.01  28
  -1   3  -8 24672.5 1622.94  22
  -1   3  -8 22063.0 1176.31  31
  -1   3  -8 21282.0 1152.18  57
  -1   3  -8 20040.1 1151.27  46
   1   3   8 22722.4 1110.46  52
   1   3   9 4902.29 311.097  67
   1   3   9 4720.83 285.358  52
  -1   3  -9 4957.58 350.102  46
  -1   3  -9 4755.63 341.322  57
  -1   3  -9 4558.48 467.135  37
  -1   3  -9 4531.36 667.209  28
  -1   3  -9 5330.19 373.583  31
  -1   3  -9 4126.67 659.639  21
  -1   3  -9 5583.09 713.188  22
  -1   3  -9 4062.52 522.315  10
   1  -3  -9 4557.07 600.087  10
  -1   3  -9 3893.83 566.280  12
   1  -3  -9 4631.00 676.489   8
   1  -3  -9 4171.44 550.860  12
  -1  -3   9 4279.58 708.231  15
  -1  -3   9 3848.94 359.470  19
   1  -3 -10 31662.2 2369.10   8
   1  -3 -10 36935.7 2248.87  12
  -1   3 -10 33362.8 2105.95  10
   1  -3 -10 35132.3 2263.94  10
   1  -3 -10 34573.5 2016.85  18
  -1   3 -10 30048.3 2164.37  12
  -1  -3  10 37212.5 2526.02  15
   1   3  10 34341.2 1762.96 136
   1   3  10 32280.5 1826.16 127
  -1  -3  10 33240.7 1844.91 140
  -1  -3  10 36860.7 1772.71 114
  -1   3 -10 34179.4 1819.12  46
  -1   3 -10 36248.1 1818.90  57
  -1  -3  10 34172.0 1865.22 104
  -1  -3  10 33623.5 1862.91  99
  -1  -3  10 35103.6 1852.92  90
  -1   3 -10 34480.5 1854.09  84
  -1  -3  10 30497.4 1814.43  81
  -1   3 -10 38751.3 2411.46  21
   1  -3 -10 31659.5 2025.19  21
  -1   3 -10 34321.6 2333.12  22
  -1   3 -10 35036.4 1840.96  31
  -1   3 -10 34414.8 2348.36  28
  -1   3 -11 4590.65 741.797  22
   1  -3 -11 5550.51 582.080  21
  -1   3 -11 4786.99 760.717  21
  -1   3 -11 6071.65 826.359  28
  -1   3 -11 6102.38 425.948  31
  -1   3 -11 4641.88 582.358  10
   1  -3 -11 5986.98 766.383  10
   1  -3 -11 5291.63 544.017  18
   1  -3 -11 3742.18 621.362  12
  -1  -3  11 6814.65 933.745  15
  -1   3 -11 5497.09 718.404  12
  -1  -3  11 5406.03 403.826 140
   1   3  11 4456.13 371.820 127
  -1  -3  11 4419.45 334.083 143
   1   3  11 4756.75 312.698 136
  -1  -3  11 5446.53 323.908 114
  -1  -3  11 4518.05 343.163 116
   1   3  11 5240.87 352.883 117
  -1   3 -11 4954.88 381.417  46
  -1  -3  11 4882.48 359.966  92
  -1  -3  11 4887.47 369.151 106
  -1  -3  11 5314.22 420.474 104
  -1   3 -11 4505.59 391.430  84
   1   3  11 4780.82 322.073  88
  -1  -3  11 5335.94 415.348  90
   1   3  11 4521.36 396.971  79
  -1  -3  11 4936.49 376.913  81
   1   3  11 4903.81 335.498  83
  -1  -3  11 5432.03 394.683  70
   1  -3 -12 14862.2 1233.15  22
  -1   3 -12 14821.4 1424.27  21
  -1   3 -12 16331.2 906.063  31
   1  -3 -12 11914.2 1096.00  21
  -1   3 -12 15086.1 1417.36  22
   1  -3 -12 12545.6 1276.94  10
   1  -3 -12 12353.8 1254.97  12
  -1  -3  12 14776.0 1531.28  15
  -1   3 -12 12960.8 1253.34  12
  -1   3 -12 14246.0 1195.32  10
   1   3  12 14470.3 799.958 136
  -1  -3  12 14471.7 831.047 143
   1   3  12 13382.5 871.598 127
  -1  -3  12 16773.9 822.594 114
  -1  -3  12 14543.0 830.356 116
   1   3  12 14617.2 813.577 112
   1   3  12 14622.7 846.649 117
  -1   3 -12 14751.4 897.830  58
  -1   3 -12 14713.4 865.454  46
  -1  -3  12 14736.9 852.708  92
  -1  -3  12 15639.0 788.629 103
  -1  -3  12 13462.4 855.651 106
   1   3  12 14676.4 825.676  83
  -1  -3  12 14989.9 948.513  91
  -1  -3  12 14395.7 867.068  81
  -1   3 -12 15383.3 907.520  84
  -1  -3  12 14810.6 909.411  90
   1   3  12 13736.7 808.293  88
  -1   3 -12 13806.1 860.694  76
   1   3  12 14242.5 833.980  67
  -1  -3  12 14106.1 878.530  70
  -1   3 -13 606.192 210.428  31
   1  -3 -13 256.982 259.876  22
  -1   3 -13-238.907 346.829  22
  -1  -3  13 145.486 422.342  15
   1  -3 -13 325.515 391.602  10
  -1   3 -13 374.814 375.882  12
   1  -3 -13 206.390 349.880  12
  -1  -3  13 341.553 154.660 140
   1   3  13 213.195 102.356 136
   1   3  13 347.542 123.023 112
   1   3  13 265.231 157.283 117
  -1   3 -13 167.712 214.203  58
  -1   3 -13 255.841 178.184  46
  -1  -3  13 166.254 89.6725 103
  -1  -3  13 297.735 126.609 106
  -1  -3  13 363.081 142.655  92
   1   3  13 193.951 154.074  90
  -1  -3  13 47.9297 181.934  90
  -1  -3  13 211.125 190.625  91
   1   3  13 123.517 94.3824  88
  -1   3 -13 277.170 159.520  84
  -1  -3  13 217.801 154.373  81
  -1   3 -13 205.379 125.976  76
   1   3  13 58.3676 140.303  67
  -1  -3  13 284.644 166.304  70
  -1   3 -14 3231.82 719.346  22
  -1   3 -14 3883.51 368.917  31
   1  -3 -14 2835.76 636.868  12
  -1  -3  14 2439.28 690.028  15
  -1   3 -14 2321.88 572.513  12
   1   3  14 3182.95 262.305 136
  -1  -3  14 3716.74 334.652 140
   1   3  14 3639.60 285.951 112
   1   3  14 4177.82 351.775 117
  -1   3 -14 4076.24 417.266  58
  -1   3 -14 3640.04 340.038  46
  -1  -3  14 3559.93 400.805  99
  -1  -3  14 3765.44 315.298  92
  -1  -3  14 3249.43 315.283 106
  -1  -3  14 3514.02 256.984 103
  -1   3 -14 3380.03 318.366  76
  -1   3 -14 3782.39 355.588  84
  -1  -3  14 3676.07 409.978  91
  -1  -3  14 3469.26 373.355  90
  -1  -3  14 3647.42 334.182  81
   1   3  14 3682.71 339.867  90
   1   3  14 3037.64 265.648  88
   1   3  14 3896.95 301.220  92
   1   3  14 3856.28 323.720  67
  -1  -3  14 3807.96 340.986  74
  -1  -3  14 3562.28 345.055  70
  -1   3 -15 7377.99 1054.08  22
  -1   3 -15 5737.92 491.918  31
  -1  -3  15 6338.16 1023.61  15
   1  -3 -15 5079.67 857.155  12
  -1  -3  15 6090.50 460.539 140
  -1  -3  15 6004.19 469.650 141
   1   3  15 6045.35 482.650 117
  -1   3 -15 5617.27 459.370  46
  -1   3 -15 6223.42 515.759  58
  -1  -3  15 5708.99 390.974 103
   1   3  15 6842.81 555.685  95
  -1  -3  15 6410.60 544.149  91
  -1  -3  15 6964.71 532.371  90
  -1   3 -15 6401.97 468.261  76
  -1  -3  15 8025.68 592.830  79
   1   3  15 7024.49 449.587  92
   1   3  15 5905.97 474.762  90
  -1  -3  15 6717.58 491.518  74
   1   3  15 6293.50 458.283  67
  -1  -3  15 5918.74 487.277  70
  -1   3 -16 16531.1 993.896  31
  -1   3 -16 15672.3 1624.16  22
  -1  -3  16 12084.5 1517.79  15
   1   3  16 15159.2 919.509 130
  -1  -3  16 16767.7 972.822 141
   1   3  16 17316.5 993.252 117
  -1   3 -16 17473.0 1014.78  58
  -1   3 -16 16086.8 952.882  46
  -1  -3  16 15938.5 889.781 103
   1   3  16 17047.8 1056.64  95
   1   3  16 14940.9 965.254  90
  -1  -3  16 15577.8 1010.46  90
  -1   3 -16 14487.7 954.106  82
  -1   3 -16 15612.4 953.713  76
  -1  -3  16 16256.9 1055.89  79
   1   3  16 18051.4 949.520  92
  -1  -3  16 16573.4 1040.65  91
  -1  -3  16 15899.4 969.349  74
   1   3  16 16623.9 984.848  70
   1   3  16 16767.1 951.229  67
  -1  -3  16 15169.4 978.039  70
   1  -3 -17 9293.14 1195.29  25
  -1   3 -17 11295.7 717.913  31
  -1   3 -17 8974.88 1212.99  22
   1   3  17 11599.6 717.445 117
   1   3  17 9897.03 633.871 130
  -1  -3  17 11070.3 685.177 141
  -1   3 -17 10629.8 667.867  46
  -1   3 -17 10922.0 721.972  58
  -1  -3  17 10038.4 721.422  90
  -1  -3  17 10067.2 644.253  78
  -1   3 -17 11081.1 689.714  82
   1   3  17 10095.5 682.783  90
  -1  -3  17 10478.0 757.390  79
  -1  -3  17 10250.5 740.005  91
  -1  -3  17 10606.5 705.979  70
   1   3  17 10328.2 696.696  70
  -1  -3  17 10543.9 691.040  74
  -1   3 -18 1179.24 505.858  28
   1  -3 -18 480.133 414.275  34
  -1  -3  18 1464.38 218.903 141
  -1  -3  18 1602.27 304.228 133
  -1   3 -18 1852.17 279.564  58
   1   3  18 1628.24 266.797 117
  -1  -3  18 1659.87 278.160  90
  -1  -3  18 1723.93 207.175  78
   1   3  18 1637.15 249.779  80
  -1   3 -18 1584.56 218.322  82
  -1  -3  18 2043.21 294.166  79
  -1  -3  18 1001.61 219.673  70
   1   3  18 1434.77 238.972  70
  -1  -3  18 2194.22 256.531  74
  -1  -3  19 632.377 228.772 133
  -1  -3  19 887.325 172.021 141
  -1   3 -19 605.073 218.057  58
  -1  -3  19 876.092 221.488  90
   1   3  19 725.818 199.168  80
  -1   3 -19 682.548 152.383  82
  -1  -3  19 429.580 201.944  79
  -1  -3  19 575.407 145.856  78
  -1  -3  19 682.709 185.886  70
   1   3  19 683.498 181.702  70
  -1  -3  19 569.944 175.077  74
  -1  -3  20 2441.13 290.155 133
  -1   3 -20 2775.37 273.168 126
  -1   3 -20 2558.94 265.237  58
  -1   3 -20 2613.49 283.816  60
   1   3  20 2170.52 259.394  95
   1   3  20 2319.10 220.262  92
  -1  -3  20 2422.32 265.082  90
   1   3  20 2584.47 256.933  80
  -1  -3  20 2071.89 264.996  79
  -1  -3  20 2551.08 206.755  78
  -1  -3  20 2219.74 237.062  70
   1   3  20 2144.74 233.946  70
  -1  -3  21 4711.38 362.030 133
  -1   3 -21 4808.76 326.434 126
   1   3  21 4472.60 343.470  93
   1   3  21 5053.57 319.115  92
  -1  -3  21 5218.07 364.020  94
  -1   3 -21 4785.08 354.972 125
   1   3  21 5104.72 335.441  80
   1   3  21 4506.61 311.738  70
   1  -4  21 446.809 133.792  90
  -1   4  21 408.759 130.457  93
   1  -4  20 3600.26 309.417 133
  -1   4  20 3889.02 312.864  80
   1  -4  20 3046.26 300.592  79
   1  -4  20 4306.52 329.445  90
  -1   4  20 4266.85 328.440  70
  -1  -4 -20 4785.58 332.416  66
   1  -4  20 3769.08 290.497  70
   1   4 -19 8619.55 591.576  54
   1   4 -19 9868.83 653.677  49
  -1  -4 -19 9322.27 600.346  57
  -1   4  19 8905.11 620.840 133
  -1   4  19 9123.57 569.988 109
  -1   4  19 10325.3 619.172  92
  -1   4  19 10612.3 647.280  80
   1  -4  19 8728.72 631.890  79
   1  -4  19 11258.3 655.717  90
  -1   4  19 10885.5 651.911  70
   1  -4  19 9847.09 602.116  70
  -1  -4 -18 413.018 483.567  34
  -1  -4 -18 386.587 423.848  33
  -1   4  18 801.673 229.514 133
   1  -4  18 729.864 154.970 127
   1   4 -18 792.786 242.264  49
  -1  -4 -18 1129.99 215.605  57
   1   4 -18 841.335 197.052  54
  -1  -4 -18 964.930 206.565  45
  -1   4  18 562.260 180.637  94
  -1   4  18 839.471 162.867 109
   1  -4  18 744.242 205.349  99
   1  -4  18 1212.76 251.842  90
  -1   4  18 979.911 245.177  80
  -1   4  18 828.070 200.086  92
   1  -4  18 813.865 219.620  79
  -1   4  18 766.409 225.125  70
   1  -4  18 795.148 179.248  70
   1   4 -17 3307.79 613.820  28
  -1  -4 -17 1516.44 637.742  34
   1   4 -17 2176.62 662.214  27
  -1  -4 -17 1649.20 630.867  25
   1  -4  17 2790.71 290.257 141
  -1   4  17 3090.02 357.077 133
   1  -4  17 2556.00 269.023 127
   1  -4  17 2670.23 261.632 117
  -1  -4 -17 2812.92 321.069  57
  -1  -4 -17 2478.34 304.975  45
   1   4 -17 3004.41 316.746  54
  -1   4  17 3170.01 317.584  92
  -1   4  17 3073.47 279.122 109
   1  -4  17 2695.26 332.531  99
  -1   4  17 2749.36 310.338  94
  -1  -4 -17 2966.37 306.565 102
  -1   4  17 2928.95 351.867  80
   1  -4  17 2579.80 341.197  90
  -1   4  17 3070.97 349.244  70
  -1   4  17 2819.37 279.127  68
   1   4 -16 7705.96 1160.79  27
  -1  -4 -16 9239.19 1287.47  34
  -1  -4 -16 9465.70 1291.56  25
   1  -4  16 9394.57 625.669 141
  -1   4  16 9124.57 697.202 133
   1  -4  16 9398.08 619.118 127
  -1   4  16 9106.99 576.790 120
  -1   4  16 9508.79 624.546 122
   1  -4  16 9144.61 588.083 117
  -1  -4 -16 8640.40 623.376  41
   1   4 -16 9207.01 614.411  58
   1   4 -16 9740.62 656.270  54
  -1  -4 -16 9730.30 656.872  45
   1  -4  16 9346.49 652.155 106
  -1   4  16 9263.36 616.788 109
   1  -4  16 9798.59 678.224  99
  -1   4  16 9295.61 666.969  94
  -1   4  16 9785.35 644.664  92
  -1   4  16 11238.2 722.380  80
   1  -4  16 9722.49 675.478  90
  -1   4  16 9575.74 690.088  70
  -1  -4 -15 21417.9 2102.08  25
  -1  -4 -15 21092.0 2070.24  34
  -1   4  15 24412.9 1396.11 133
   1  -4  15 23577.7 1302.77 127
   1  -4  15 22181.1 1297.58 141
   1  -4  15 22289.1 1256.01 117
  -1   4  15 23176.2 1266.83 120
  -1   4  15 21296.1 1302.73 122
  -1  -4 -15 22411.3 1324.71  60
  -1  -4 -15 24250.1 1333.82  45
   1   4 -15 22790.9 1290.95  58
  -1  -4 -15 22162.5 1310.51  41
   1   4 -15 22142.5 1323.98  54
  -1   4  15 22588.7 1346.81  95
   1  -4  15 25703.5 1367.10  99
  -1   4  15 24485.5 1406.83  93
   1  -4  15 23134.9 1340.78 106
  -1   4  15 23790.7 1317.53  92
  -1   4  15 22089.5 1348.25  94
  -1   4  15 23388.0 1380.18  80
  -1   4  15 22902.2 1286.95  86
   1  -4  15 22557.4 1283.78  74
  -1   4  15 23791.9 1370.83  70
  -1  -4 -14 6474.04 1075.33  34
  -1  -4 -14 5176.94 986.232  25
   1   4 -14 5084.73 668.284  24
  -1  -4 -14 5591.39 827.538  11
   1  -4  14 4550.49 400.592 141
   1  -4  14 5480.14 416.486 127
  -1   4  14 5681.13 506.192 133
   1  -4  14 5240.61 406.187 137
  -1   4  14 5026.56 440.188 130
  -1   4  14 5404.84 389.041 120
  -1   4  14 5329.06 436.788 122
   1  -4  14 5422.31 371.333 117
  -1  -4 -14 5450.87 437.453  41
   1   4 -14 4665.86 411.088  58
  -1  -4 -14 4783.88 429.501  60
   1   4 -14 5007.79 444.096  54
   1  -4  14 5247.78 453.170  99
  -1   4  14 5158.72 455.980  95
  -1   4  14 4165.86 438.347  94
   1  -4  14 5486.33 452.581 106
  -1   4  14 5611.58 428.516  92
  -1   4  14 5002.90 473.455  80
  -1   4  14 5589.51 417.813  88
  -1   4  14 5063.21 391.716  86
  -1   4  14 5873.91 432.795  78
  -1   4  14 5284.07 475.238  70
   1  -4  14 5924.34 409.823  74
  -1  -4 -13 8404.48 1176.28  25
   1   4 -13 7921.91 835.736  24
  -1  -4 -13 11338.6 1356.14  34
  -1  -4 -13 7660.13 996.923  11
   1   4 -13 7363.08 773.921  16
  -1   4  13 8258.75 576.812 130
   1  -4  13 8638.33 554.407 127
   1  -4  13 7762.13 538.565 137
   1  -4  13 7032.31 535.791 141
  -1   4  13 8422.74 635.860 133
  -1   4  13 9094.54 541.933 120
  -1   4  13 9048.73 511.359 119
  -1   4  13 7468.77 563.707 122
   1   4 -13 7817.50 546.075  58
  -1  -4 -13 7923.27 546.658  47
  -1  -4 -13 8058.09 564.712  41
  -1  -4 -13 7434.17 564.595  60
  -1   4  13 7266.42 541.520  92
   1  -4  13 8150.56 582.804 106
  -1   4  13 8014.18 600.352  94
  -1   4  13 8021.11 593.656  95
  -1   4  13 8677.61 504.103 103
  -1   4  13 8155.09 542.406  78
  -1   4  13 7788.27 613.439  90
  -1   4  13 7565.36 536.878  88
  -1   4  13 8090.90 525.643  86
   1  -4  13 7243.85 519.642  72
   1  -4  13 7860.89 531.979  74
  -1   4  13 8088.73 602.887  70
   1   4 -12 960.448 334.373  36
  -1  -4 -12 284.359 528.407  34
   1   4 -12 875.708 333.872  24
  -1  -4 -12 362.903 183.298  41
  -1  -4 -12 141.073 478.734  25
   1   4 -12 870.221 326.017  16
   1  -4  12 307.407 130.159 137
  -1   4  12 290.640 167.412 130
  -1   4  12 390.285 208.517 133
   1  -4  12 390.781 144.677 141
   1  -4  12 849.405 172.885 127
  -1   4  12 397.386 182.005 122
  -1   4  12 553.338 130.693 119
   1   4 -12 369.171 170.999  58
  -1  -4 -12 624.678 181.568  60
  -1  -4 -12 553.512 157.729  47
  -1   4  12 481.485 120.764 103
   1  -4  12 706.008 180.803 106
  -1   4  12 548.784 181.368  95
  -1   4  12 629.186 212.729  94
  -1   4  12 529.164 204.842  90
  -1   4  12 467.044 124.425  86
  -1   4  12 714.434 165.136  88
  -1   4  12 576.460 162.725  92
  -1   4  12 590.461 162.279  78
   1  -4  12 488.292 134.475  72
  -1   4  12 302.617 186.169  70
   1  -4  12 530.416 142.145  74
   1   4 -11 12855.1 1026.74  36
  -1  -4 -11 15169.8 1523.31  25
  -1  -4 -11 14507.8 1520.49  34
   1   4 -11 12883.1 1085.92  24
   1   4 -11 11209.6 1029.03  16
   1  -4  11 13210.9 1267.98  15
  -1   4  11 14277.7 857.681 130
  -1   4  11 13233.0 897.488 133
   1  -4  11 13479.8 821.904 137
  -1   4  11 14049.8 857.483 122
  -1   4  11 15287.8 781.217 119
  -1  -4 -11 14092.3 843.788  41
  -1  -4 -11 14624.8 840.558  47
  -1  -4 -11 12817.2 848.112  60
   1   4 -11 13938.5 825.128  58
  -1   4  11 12976.6 822.103  92
   1  -4  11 13132.3 847.646 106
   1  -4  11 14218.6 775.734 100
  -1   4  11 15526.8 888.781  95
  -1   4  11 14158.5 769.297 103
  -1   4  11 13788.7 881.784  94
  -1   4  11 13121.4 809.306  78
  -1   4  11 14812.5 806.758  86
  -1   4  11 13783.4 882.115  90
  -1   4  11 14287.5 828.493  83
  -1   4  11 14076.0 805.134  69
  -1   4  11 14121.4 866.729  70
   1  -4  11 14846.2 826.867  72
  -1  -4 -10 6532.44 941.559  34
  -1  -4 -10 3596.61 779.777  25
   1   4 -10 4666.21 588.008  24
   1   4 -10 5073.54 564.919  36
   1  -4  10 4858.40 639.382  19
   1   4 -10 5498.11 596.651  16
  -1   4  10 5446.15 466.344 133
  -1   4  10 5446.65 423.277 130
   1  -4  10 6353.98 407.187 137
   1  -4  10 5180.66 382.506 135
  -1   4  10 6538.66 442.497 122
  -1  -4 -10 5570.33 408.411  47
  -1  -4 -10 5399.67 394.167  59
   1   4 -10 5461.01 404.576  58
  -1  -4 -10 5337.50 421.607  60
   1  -4  10 5995.17 429.021 106
  -1   4  10 6019.73 408.111  92
  -1   4  10 5655.73 346.029 103
  -1   4  10 5085.87 429.182  95
  -1   4  10 5971.76 457.141  94
   1  -4  10 5628.88 424.592 104
  -1   4  10 5967.73 393.850  78
  -1   4  10 5958.98 464.768  90
  -1   4  10 6080.56 410.483  83
  -1   4  10 6542.20 385.536  86
   1  -4  10 5231.41 384.193  72
  -1   4  10 5751.11 440.381  70
  -1   4  10 5499.30 380.650  69
  -1  -4  -9 4574.08 841.907  25
  -1  -4  -9 5935.23 880.957  34
   1   4  -9 6225.96 597.323  36
   1   4  -9 4768.23 552.774  24
  -1  -4  -9 5796.11 733.623  11
   1   4  -9 5563.31 570.390  16
   1  -4   9 4863.48 612.330  19
  -1   4   9 6165.92 738.253  14
  -1   4   9 4976.46 491.780   2
   1  -4   9 5326.24 401.431   1
  -1   4   9 5746.05 450.465 133
   1  -4   9 4739.93 359.320 135
   1  -4   9 5581.32 379.448 137
  -1   4   9 5008.17 400.139 122
  -1   4   9 5550.80 331.894 119
  -1   4   9 5159.65 413.167  95
   1  -4   9 5593.61 406.575 104
  -1   4   9 5157.22 373.084  92
   1  -4   9 5795.39 406.733 106
  -1   4   9 5737.80 433.162  94
  -1   4   9 5581.59 366.206  78
  -1   4   9 5568.09 420.771  80
  -1   4   9 5838.22 436.951  90
  -1   4   9 5475.33 382.295  83
  -1   4   9 5515.83 372.191  88
  -1  -4  -9 5373.07 403.061  60
   1   4  -9 5077.81 378.616  58
  -1  -4  -9 5916.88 395.603  47
  -1  -4  -9 5649.22 383.214  59
  -1   4   9 5503.74 415.458  70
   1  -4   9 5261.52 369.394  72
  -1  -4  -8 32592.0 1831.13  60
   1   4  -8 33099.8 1802.46  58
  -1  -4  -8 34912.6 1824.80  59
   1   4  -8 34462.1 1832.18  54
  -1  -4  -8 34815.2 2436.17  25
   1   4  -8 36627.7 2051.48  36
  -1  -4  -8 36887.6 2466.23  34
   1   4  -8 35370.9 2037.02  24
  -1   4   8 35394.8 1861.61  80
  -1   4   8 33302.4 1804.80  88
  -1   4   8 34424.6 1815.39  83
   1   4  -8 41691.1 2089.02  16
  -1   4   8 35851.6 2231.38  14
  -1  -4  -8 36053.7 2239.71  11
   1  -4   8 35105.4 1862.38   1
   1  -4   8 35347.2 2151.08  19
  -1   4   8 32883.5 2019.69   2
   1   4  -7 9088.32 725.367  36
   1  -4   7 9110.83 500.434  35
  -1  -4  -7 9363.58 1007.64  34
   1   4  -7 9570.47 729.644  24
  -1  -4  -7 10794.5 1073.57  25
  -1   4   7 7728.65 816.370  14
  -1  -4  -7 7910.91 834.601  11
   1   4  -7 9391.69 725.025  16
   1  -4   7 9612.91 600.528   1
  -1   4   7 7540.96 705.275   2
   1  -4   7 9923.61 806.769  19
  -1  -4  -7 8933.91 559.836  60
   1   4  -7 9025.49 557.604  54
   1  -4   7 8873.92 509.942  44
   1   4  -7 9120.24 538.423  58
  -1  -4  -7 9813.63 559.942  59
   1   4  -6 140746. 7073.06  30
   1  -4   6 145831. 6859.92  35
  -1  -4  -6 146999. 7481.72  25
  -1  -4  -6 141551. 7464.61  34
   1   4  -6 155767. 7515.97  27
   1  -4   6 138391. 7042.07  38
   1   4  -6 143129. 7106.14  36
   1  -4   6 126816. 6851.70  40
  -1  -4  -6 148970. 7269.75  11
   1   4  -6 149735. 7110.35  16
  -1  -4  -6 134199. 6883.87   6
  -1   4   6 142978. 7155.97   2
  -1   4   6 144742. 7272.50  14
   1   4  -6 133720. 6901.44  54
   1  -4   6 138275. 6864.23  44
  -1  -4  -6 131355. 6904.57  60
   1   4  -6 133463. 6880.72  58
  -1  -4  -6 139501. 6911.43  59
   1  -4   5 38671.2 1985.62  35
   1  -4   5 38563.8 2200.71  38
   1   4  -5 39679.6 2497.56  27
  -1  -4  -5 41179.0 2512.47  34
  -1  -4  -5 38883.8 2493.16  25
   1   4  -5 37784.6 2176.13  30
   1   4  -5 38789.4 2191.99  36
  -1  -4  -5 41039.8 2329.85  11
   1   4  -5 40865.1 2189.60  16
  -1   4   5 37610.6 2328.61  14
   1  -4   5 41518.1 2289.73  19
   1   4  -5 37719.7 2024.93  54
   1   4  -5 39405.2 2054.01  49
   1  -4   5 40912.3 1991.21  44
  -1  -4  -5 39915.0 2040.60  59
  -1  -4  -5 36215.1 2013.87  55
  -1  -4  -4 97709.4 5432.35  25
  -1  -4  -4 98188.0 5441.57  34
   1   4  -4 98400.1 5146.88  30
   1   4  -4 103337. 5456.10  27
   1   4  -4 96397.7 5145.13  36
   1  -4   4 100376. 5239.33  26
  -1  -4  -4 98440.4 5257.75  11
  -1   4   4 102483. 5305.49  14
   1  -4   4 101102. 5208.21  20
  -1   4   4 104316. 5265.43   4
   1  -4   4 101132. 5236.52  19
   1   4  -4 103233. 5150.94  14
   1   4  -4 95132.1 4987.16  54
   1  -4   4 103379. 4961.52  53
  -1  -4  -4 96184.1 5005.06  59
   1  -4   4 100158. 4957.84  44
   1   4  -4 94130.3 5008.83  49
  -1  -4  -4 93176.9 4987.76  55
   1   4  -3 296621. 14484.7  27
  -1  -4  -3 306770. 14517.1  25
   1  -4   3 311816. 14309.2  26
   1   4  -3 294010. 14184.8  36
   1   4  -3 296850. 14195.9  30
   1  -4   3 288603. 14158.1   9
   1  -4   3 299438. 14277.7  20
   1   4  -3 314556. 14202.4  14
  -1   4   3 312716. 14355.4  14
  -1   4   3 304912. 14316.6   4
  -1  -4  -3 294876. 14300.1  11
   1  -4   3 307163. 14274.9  19
  -1  -4  -3 287751. 14044.6  59
   1  -4   3 241763. 13991.3  53
  -1  -4  -3 280795. 14033.7  55
   1   4  -3 296680. 14049.0  49
   1  -4   2 217170. 10664.8  39
  -1  -4  -2 216991. 10790.3  25
   1   4  -2 209884. 10508.8  30
   1  -4   2 210588. 10322.4  35
   1   4  -2 215337. 10758.5  27
   1   4  -2 219731. 10521.9  14
   1   4  -2 214837. 10473.3  16
   1  -4   2 232657. 10590.7  19
   1  -4   2 208057. 10510.0   9
   1   4  -2 206263. 10379.2  56
   1   4  -2 205448. 10365.3  49
  -1  -4  -2 207313. 10365.1  59
  -1   4   2 203289. 10355.0  43
  -1  -4  -2 205641. 10362.2  55
   1  -4   2 193852. 10321.7  53
   1  -4   1 178158. 9025.49  39
   1   4  -1 173914. 8861.07  36
  -1  -4  -1 166574. 8879.49  23
   1  -4   1 182913. 8714.59  35
   1   4  -1 167440. 8754.98  32
   1  -4   1 184492. 9015.89  23
   1   4  -1 173935. 8888.96  30
  -1   4   1 180173. 9014.95   4
   1  -4   1 184539. 8948.97  19
   1  -4   1 170089. 8922.58   9
   1   4  -1 182408. 8842.40  16
   1   4  -1 181428. 8920.80  14
  -1  -4  -1 169570. 8751.70  55
  -1   4   1 165685. 8741.64  43
   1   4  -1 167281. 8762.65  56
   1   4   0 105904. 5072.94  30
  -1  -4   0 87787.9 5078.73  39
  -1   4   0 93651.8 5120.64  37
  -1  -4   0 96351.0 5041.44  23
   1  -4   0 104585. 5186.02  23
   1   4   0 93136.5 4924.33  32
   1  -4   0 109562. 4889.75  35
   1   4   0 100758. 5024.20  36
   1  -4   0 98199.4 5188.72  39
   1  -4   0 103573. 5105.73  19
   1   4   0 103503. 4999.15  16
   1  -4   0 98496.4 5133.96   9
   1   4   0 93357.7 5093.92  14
  -1   4   0 99561.8 5179.95   4
   1   4   0 86613.5 4925.83  56
  -1  -4   0 98815.7 4927.24  55
  -1   4   0 90452.1 4911.31  43
  -1  -4   0 90851.5 4916.20  59
   1   4   1 167352. 8582.55  24
   1  -4  -1 175889. 8827.28  23
  -1   4  -1 176633. 8794.72  37
   1   4   1 175801. 8669.72  36
   1   4   1 169790. 8582.10  32
  -1  -4   1 168936. 8693.21  23
   1  -4  -1 178464. 8858.04  39
  -1  -4   1 170386. 8759.27  39
   1  -4  -1 187085. 8759.91  19
  -1   4  -1 177873. 8839.14   4
   1   4   1 173815. 8794.08  14
   1   4   1 178292. 8635.47  16
  -1  -4   1 164909. 8574.07  59
   1   4   1 162210. 8586.16  56
  -1   4  -2 208370. 10406.6  37
  -1   4  -2 203136. 10339.5  28
   1  -4  -2 204685. 10413.0  33
   1  -4  -2 216373. 10459.7  23
   1   4   2 197977. 10260.1  36
   1   4   2 205933. 10193.8  32
   1   4   2 198653. 10171.0  24
  -1   4  -2 202312. 10326.1  27
   1  -4  -2 215213. 10486.9  11
   1   4   2 216122. 10231.8  16
  -1   4  -2 216893. 10457.2   4
   1   4   2 210249. 10445.7  14
  -1  -4   2 204475. 10366.3   9
   1  -4  -2 215590. 10349.4  19
   1   4   2 194947. 10186.3  48
  -1   4  -2 200048. 10185.2  54
  -1  -4   2 195588. 10183.1  59
  -1   4  -3 282759. 14714.8  28
  -1   4  -3 302698. 14764.5  37
   1  -4  -3 284109. 14687.0  25
  -1   4  -3 290332. 14663.5  22
   1  -4  -3 279600. 14771.5  33
  -1   4  -3 287955. 14711.7  27
   1   4   3 300794. 14831.7  14
   1  -4  -3 297628. 14841.7  11
  -1  -4   3 277269. 14658.4   9
  -1   4  -3 308777. 14808.7   4
   1  -4  -3 293132. 14670.1  19
  -1   4  -3 289816. 14531.3  54
  -1   4  -4 104190. 5212.54  37
  -1   4  -4 99041.0 5186.35  21
   1  -4  -4 89026.7 5110.28  34
  -1   4  -4 96173.0 5134.43  22
   1  -4  -4 93599.5 5152.60  25
  -1   4  -4 100304. 5199.79  28
   1  -4  -4 92606.9 5076.46  19
  -1  -4   4 98268.9 5049.72   9
   1  -4  -4 91007.5 5061.84  12
  -1   4  -4 104067. 5231.18   4
   1   4   4 101868. 5305.40  14
   1  -4  -4 99463.4 5287.65  11
  -1   4  -4 100775. 4963.28  49
  -1   4  -4 100023. 4965.26  54
  -1   4  -5 38839.0 2207.13  28
  -1   4  -5 36424.0 2178.51  21
  -1   4  -5 38052.3 2155.54  22
   1  -4  -5 37758.9 2175.96  25
  -1   4  -5 38506.2 2174.88  37
   1  -4  -5 38608.8 2141.69  10
   1  -4  -5 36169.8 2250.49  11
  -1  -4   5 38660.2 2042.02  19
   1  -4  -5 38521.5 2052.97  19
  -1   4  -5 36280.6 1996.06  12
  -1   4  -5 31766.7 1907.22  10
   1   4   5 38981.5 2299.95  14
   1  -4  -5 35149.5 2069.06  12
  -1   4  -5 39633.8 1934.33  54
  -1   4  -5 37450.1 1926.48  49
   1  -4  -6 138413. 7330.74  25
  -1   4  -6 149303. 7311.37  37
  -1   4  -6 147239. 7364.85  21
  -1   4  -6 148883. 7375.17  28
  -1   4  -6 143408. 7312.13  22
  -1  -4   6 152624. 7154.73  19
   1  -4  -6 148083. 7157.22  19
  -1  -4   6 136989. 6986.67   6
  -1   4  -6 133825. 7064.15  10
   1  -4  -6 148204. 7447.14  11
   1  -4  -6 133684. 7211.09  12
   1   4   6 151551. 7492.66  14
   1  -4  -6 132778. 7259.98  10
  -1   4  -6 135659. 7241.99   2
  -1   4  -6 139032. 7151.12  12
  -1   4  -6 139512. 6994.75  46
   1   4   6 142164. 6996.50  51
   1   4   6 132900. 6948.25  52
  -1   4  -6 140393. 7020.04  54
  -1   4  -7 7361.27 815.499  28
  -1   4  -7 9220.11 770.381  37
  -1   4  -7 9562.42 848.063  22
  -1   4  -7 8790.01 862.823  21
   1  -4  -7 9918.66 879.179  25
   1  -4  -7 8095.91 654.663  19
   1  -4  -7 8811.51 799.916  10
  -1   4  -7 8004.14 646.663  10
  -1  -4   7 9310.55 536.455   6
   1  -4  -7 8545.14 755.668  12
  -1   4  -7 8373.03 720.686  12
  -1   4  -7 8741.40 756.948   2
  -1  -4   7 8451.85 655.289  19
   1  -4  -7 10012.0 617.487   1
  -1   4  -7 9070.83 554.635  46
   1   4   7 9512.27 502.301  52
   1   4   7 9858.94 553.335  51
  -1   4  -7 10603.6 584.246  58
  -1  -4   8 35362.5 1888.86  71
   1   4   8 34659.1 1861.40  51
  -1   4  -8 36132.9 1875.94  46
   1   4   8 35645.0 1817.75  52
  -1   4  -8 37949.7 1902.66  58
  -1   4  -8 32134.8 2273.43  21
  -1   4  -8 33663.7 2115.13  37
  -1   4  -8 39478.3 2354.03  28
  -1   4  -8 37901.6 1903.26  31
  -1   4  -8 35860.0 2278.41  22
  -1   4  -8 32820.6 2029.02  10
   1  -4  -8 34435.7 2172.57  12
   1  -4  -8 38422.4 1937.17   1
  -1   4  -8 34177.2 2128.57  12
   1  -4  -8 35751.2 2229.89  10
  -1   4  -8 38110.7 2151.12   2
  -1  -4   8 34388.9 2001.94  19
  -1  -4   8 34287.3 1848.82   6
  -1  -4   9 5888.92 481.452  19
   1  -4  -9 6156.89 706.076  10
  -1   4  -9 5286.18 605.759  12
   1  -4  -9 6582.15 676.048  12
  -1   4  -9 5716.32 546.677  10
   1   4   9 5557.69 341.864 136
  -1   4  -9 5449.45 371.369 134
   1   4   9 5154.75 357.398 117
  -1  -4   9 5679.95 334.218 114
  -1   4  -9 5866.55 426.693  58
   1   4   9 5441.67 374.720  51
  -1   4  -9 5934.98 397.548  46
  -1  -4   9 5034.11 411.300  99
   1   4   9 5719.46 440.682  95
  -1  -4   9 5828.57 406.556  71
   1   4   9 5523.75 365.285  67
  -1   4  -9 5484.52 369.136  62
  -1   4  -9 4878.39 703.922  21
  -1   4  -9 4609.66 531.533  37
  -1   4  -9 5147.09 704.154  22
  -1   4  -9 5948.94 422.170  31
  -1   4  -9 6213.90 762.423  28
  -1   4 -10 6393.40 442.835  31
  -1   4 -10 5995.36 774.211  22
  -1   4 -10 5752.52 788.719  28
  -1   4 -10 5242.93 567.928  37
  -1   4 -10 4819.27 736.175  21
   1  -4 -10 5308.90 701.990  10
   1  -4 -10 5919.41 703.278  12
  -1  -4  10 5508.66 864.324  15
  -1   4 -10 5309.65 656.021  12
  -1   4 -10 5453.66 382.432 134
   1   4  10 5937.36 359.864 136
  -1  -4  10 5718.13 435.262 140
  -1  -4  10 6632.97 361.873 114
   1   4  10 5310.68 379.771 117
   1   4  10 6159.36 397.922  51
  -1   4 -10 6163.61 417.754  46
  -1   4 -10 6356.77 457.055  58
  -1  -4  10 5427.58 402.028 106
  -1  -4  10 5332.88 443.249  99
   1   4  10 6303.05 469.036  95
  -1  -4  10 5982.52 432.171  90
   1   4  10 5318.91 378.510  83
  -1  -4  10 4902.15 393.537  70
   1   4  10 5281.49 382.365  67
  -1   4 -11 14472.5 1344.95  28
  -1   4 -11 14767.7 858.736  31
  -1   4 -11 12851.2 1281.59  22
  -1   4 -11 13021.5 1307.67  21
  -1  -4  11 13715.6 1466.39  15
   1  -4 -11 12448.8 1194.40  12
  -1   4 -11 11882.4 1129.42  12
   1  -4 -11 13070.3 1236.39  10
  -1   4 -11 13446.3 791.522 134
  -1  -4  11 12162.7 832.536 140
   1   4  11 13483.7 766.945 136
  -1  -4  11 15724.1 777.105 114
   1   4  11 13341.1 775.841 112
   1   4  11 14039.7 805.015 117
  -1   4 -11 14685.4 827.470  46
  -1   4 -11 14531.7 864.258  58
  -1  -4  11 13395.1 822.432 106
   1   4  11 16709.9 922.370  95
  -1  -4  11 13443.1 739.038 103
  -1  -4  11 14937.0 879.585  99
  -1  -4  11 14620.7 855.783  90
   1   4  11 12674.8 783.977  83
   1   4  11 13919.3 774.935  88
  -1   4 -11 14472.2 864.158  84
  -1  -4  11 13659.8 823.205  81
   1   4  11 13902.3 800.070  67
  -1  -4  11 13067.3 819.973  70
  -1   4 -12 800.181 480.210  28
  -1   4 -12 439.199 372.771  22
  -1   4 -12 457.467 388.220  21
  -1   4 -12 286.219 191.492  31
   1  -4 -12 910.816 386.637  10
  -1  -4  12 435.209 475.474  15
  -1   4 -12 799.379 350.448  12
   1  -4 -12 376.634 274.177  12
  -1  -4  12 576.404 135.612 143
  -1  -4  12 508.978 182.196 140
   1   4  12 388.217 120.422 136
   1   4  12 588.936 152.966 117
   1   4  12 590.647 143.883 112
  -1   4 -12 226.436 223.932  58
  -1   4 -12 483.385 195.641  46
  -1  -4  12 403.162 188.437  99
  -1  -4  12 240.359 126.300 106
  -1  -4  12 440.339 85.7615 103
   1   4  12 301.658 191.789  95
  -1   4 -12 721.728 193.100  84
  -1  -4  12 542.543 194.032  90
   1   4  12 529.180 129.320  83
   1   4  12 275.623 104.455  88
  -1  -4  12 582.102 164.171  81
  -1  -4  12 569.109 157.244  70
  -1   4 -13 6487.31 953.462  21
  -1   4 -13 7992.92 555.247  31
   1  -4 -13 7243.05 1007.94  25
  -1   4 -13 6354.20 946.135  28
  -1   4 -13 7450.60 1003.99  22
  -1   4 -13 5590.71 790.766  12
  -1  -4  13 6593.53 1060.48  15
   1  -4 -13 6990.69 904.440  12
  -1  -4  13 7639.67 488.005 143
   1   4  13 6793.25 461.716 136
  -1  -4  13 6903.47 519.453 140
   1   4  13 8094.69 487.872 112
   1   4  13 6976.40 510.846 117
  -1   4 -13 8105.83 573.269  58
  -1   4 -13 7510.82 516.740  46
  -1  -4  13 7522.36 436.007 103
   1   4  13 9434.49 626.039  95
  -1  -4  13 7708.56 522.286 106
   1   4  13 6806.52 463.881  88
  -1  -4  13 8122.86 619.306  91
  -1  -4  13 8480.30 577.549  90
   1   4  13 7072.55 475.904  83
  -1   4 -13 6782.80 517.524  76
  -1  -4  13 6805.27 507.903  81
  -1   4 -13 7912.08 571.480  84
   1   4  13 7287.78 516.437  70
  -1  -4  13 6992.23 514.997  70
   1  -4 -14 7226.59 994.538  25
  -1   4 -14 4389.48 838.335  28
  -1   4 -14 5660.07 902.011  22
  -1   4 -14 5261.69 454.239  31
   1  -4 -14 5742.90 834.968  12
  -1  -4  14 4257.32 877.748  15
  -1  -4  14 5935.76 393.323 143
  -1  -4  14 4904.83 407.552 140
   1   4  14 4870.38 360.690 136
   1   4  14 5394.04 380.230 112
   1   4  14 5702.06 429.784 117
  -1   4 -14 4678.31 402.461  46
  -1   4 -14 5613.99 480.311  58
   1   4  14 6543.54 520.009  95
  -1  -4  14 5434.84 336.282 103
  -1  -4  14 4576.73 396.611 106
  -1  -4  14 5130.02 485.448  91
  -1   4 -14 5104.60 416.992  76
   1   4  14 4500.48 354.018  88
   1   4  14 5805.42 388.428  92
  -1  -4  14 4942.20 404.186  81
  -1   4 -14 4731.79 436.328  84
  -1  -4  14 5901.89 472.266  90
   1   4  14 5129.65 418.845  70
  -1  -4  14 4288.27 399.471  70
   1   4  14 5178.27 411.110  67
  -1   4 -15 22336.9 2004.32  28
  -1   4 -15 21928.1 1966.67  22
   1  -4 -15 21772.2 1948.55  25
  -1  -4  15 21651.0 2059.03  15
   1   4  15 19521.0 1220.84 136
  -1  -4  15 25450.0 1276.74 143
  -1  -4  15 21980.0 1275.60 140
   1   4  15 23219.1 1250.66 112
   1   4  15 24590.3 1313.85 117
  -1   4 -15 22404.6 1271.04  46
  -1   4 -15 24173.4 1336.52  58
   1   4  15 25229.6 1398.99  95
  -1  -4  15 21897.1 1282.99 106
  -1  -4  15 22692.1 1210.65 103
   1   4  15 24617.8 1269.57  92
   1   4  15 21543.5 1230.33  88
  -1  -4  15 24014.8 1393.09  91
  -1   4 -15 23930.4 1333.27  84
  -1   4 -15 22380.5 1296.49  76
  -1  -4  15 23873.2 1342.45  90
   1   4  15 23651.7 1287.83  67
  -1  -4  15 21729.7 1290.96  70
   1   4  15 20849.8 1286.93  70
  -1  -4  15 22770.6 1300.28  74
   1  -4 -16 6791.41 1027.59  25
  -1   4 -16 6483.92 1058.91  28
   1  -4 -16 8772.68 1133.31  34
  -1   4 -16 7777.26 1118.54  22
  -1  -4  16 11696.5 635.575 143
   1   4  16 9217.15 612.261 130
   1   4  16 10251.6 669.150 117
  -1   4 -16 9332.55 674.686  58
   1   4  16 10642.7 734.422  95
  -1  -4  16 9190.20 675.109  90
  -1   4 -16 10057.5 650.373  76
  -1  -4  16 9763.89 714.746  91
  -1   4 -16 9014.64 643.528  82
  -1  -4  16 11505.7 751.421  79
   1   4  16 9809.41 619.526  92
  -1  -4  16 9349.14 646.289  74
   1   4  16 9129.46 639.371  70
  -1  -4  16 9513.09 640.024  70
  -1   4 -17 2780.59 660.087  28
   1  -4 -17 2374.87 604.197  34
   1   4  17 2621.10 257.665 130
   1   4  17 2746.91 321.796 117
   1   4  17 2909.33 351.100  95
   1   4  17 2728.01 276.906  92
   1   4  17 3456.73 338.845  80
  -1  -4  17 2909.44 343.876  91
  -1   4 -17 2968.24 296.625  82
  -1  -4  17 3013.50 333.441  90
  -1   4 -17 2893.55 285.986  76
  -1  -4  17 3822.40 385.594  79
  -1  -4  17 2380.92 246.195  78
  -1  -4  17 2210.33 274.279  70
   1   4  17 2609.19 293.943  70
  -1  -4  17 3010.01 302.175  74
  -1   4 -17 3587.30 362.606  58
  -1  -4  18 741.732 173.743 141
  -1   4 -18 878.388 231.651  58
  -1   4 -18 1148.03 234.276  49
  -1  -4  18 470.096 199.874  90
  -1  -4  18 644.807 144.364  78
   1   4  18 767.158 172.223  92
  -1   4 -18 850.583 175.559  82
  -1  -4  18 719.368 217.339  79
   1   4  18 401.428 171.823  70
  -1  -4  18 897.489 193.014  74
  -1  -4  18 587.876 173.311  70
  -1  -4  19 9948.53 610.828 141
   1   4  19 9500.57 616.008 122
  -1   4 -19 9172.15 651.305  60
  -1   4 -19 10027.5 636.474  58
  -1   4 -19 10621.9 650.255  49
   1   4  19 9869.95 603.982  92
  -1  -4  19 10372.5 577.854  78
  -1   4 -19 9901.22 612.401  82
  -1  -4  19 10240.2 643.282  90
  -1  -4  19 8783.41 650.007  79
   1   4  19 9206.98 603.672  70
  -1  -4  19 11093.0 625.717  74
   1   4  20 3713.56 328.067  93
   1   4  20 4567.43 304.030  92
  -1   4 -20 4242.58 338.957  60
  -1  -4  20 3956.99 319.088  90
  -1  -4  20 3993.22 257.741  78
  -1   4 -20 3738.11 277.313  82
  -1  -4  20 4098.36 333.013  79
   1   4  20 4596.50 332.492  80
  -1   4 -20 4413.18 338.311 126
   1   4  20 3166.73 282.483 122
  -1   4 -20 4237.59 335.357 125
   1   4  21 516.176 126.652  80
   1   4  21 428.248 118.889  93
  -1  -4  21 456.675 136.857  94
  -1   4 -21 567.886 131.116 125
   1  -5  20 3601.72 277.744 133
  -1   5  20 3979.95 308.668  93
  -1   5  20 3157.50 277.199  80
   1   5 -20 3493.73 249.819  82
   1  -5  20 3327.08 271.139  79
   1  -5  20 3629.96 286.599  90
  -1   5  20 3143.98 249.498  70
  -1   5  19 2836.00 316.535  93
  -1   5  19 2669.36 220.720 109
  -1   5  19 2605.93 253.151  92
  -1  -5 -19 2346.90 246.164  66
   1  -5  19 2570.18 230.334  70
  -1   5  19 3053.98 275.316  70
  -1   5  19 2807.34 291.402  80
   1  -5  19 2814.21 278.115  79
   1  -5  19 2682.99 279.450  90
   1   5 -19 2683.48 290.952  49
  -1  -5 -19 2920.97 266.823  57
   1   5 -18 2955.97 321.185  49
  -1  -5 -18 2642.63 286.140  45
   1   5 -18 2300.65 257.805  54
  -1  -5 -18 2982.82 291.356  57
   1  -5  18 2240.71 223.408 127
  -1   5  18 3120.77 253.277 109
  -1   5  18 2940.00 342.997  93
   1  -5  18 2690.70 302.438  99
  -1   5  18 3187.56 332.197  80
  -1   5  18 2583.99 275.470  92
   1  -5  18 2811.90 305.754  90
   1  -5  18 2631.81 307.480  79
  -1   5  18 2947.95 302.526  70
   1   5 -17 2546.61 642.451  27
  -1  -5 -17 1683.03 636.745  34
  -1  -5 -17 2254.86 260.452  41
   1   5 -17 2338.88 202.407 134
   1  -5  17 2250.62 250.911 141
  -1   5  17 2591.90 309.009 133
   1  -5  17 2086.35 229.638 127
  -1  -5 -17 2123.01 288.619  45
   1   5 -17 2221.22 320.474  49
   1   5 -17 2462.03 274.338  54
  -1   5  17 2912.82 289.528  92
  -1   5  17 2357.45 355.070  93
  -1   5  17 2128.54 235.840 109
   1  -5  17 2609.73 298.869  99
   1  -5  17 2947.89 322.382  90
  -1   5  17 2817.82 337.445  80
  -1   5  17 2808.19 324.966  70
  -1   5  17 2038.60 254.513  68
  -1  -5 -16-150.800 437.757  25
  -1  -5 -16-607.628 579.468  34
   1   5 -16 102.002 267.976  28
   1   5 -16 440.444 513.956  27
  -1  -5 -16 205.710 166.313  41
   1  -5  16 268.915 142.251 127
  -1   5  16 184.764 200.314 133
   1  -5  16 364.087 176.283 141
   1  -5  16 304.313 106.017 117
  -1   5  16 20.2987 164.121 122
  -1   5  16 302.929 106.824 120
   1   5 -16 345.475 241.901  49
   1   5 -16 143.760 191.340  54
  -1  -5 -16 195.701 214.698  45
   1  -5  16 348.017 206.640  99
  -1   5  16 196.409 141.906 109
   1  -5  16 250.169 172.688 106
  -1   5  16 150.067 227.697  93
  -1   5  16 327.932 164.734  94
  -1   5  16 140.961 171.187  92
  -1   5  16 220.327 207.971  70
   1   5 -15 5595.55 810.001  18
  -1   5  15 6364.57 508.005 130
  -1   5  15 5305.42 515.111 133
   1  -5  15 6827.81 478.314 141
   1  -5  15 7255.66 475.243 127
   1  -5  15 5781.99 417.291 117
  -1   5  15 6811.37 444.867 120
  -1   5  15 6506.90 503.207 122
   1   5 -15 6167.52 464.000  58
  -1  -5 -15 6271.46 493.467  41
  -1  -5 -15 7264.92 525.416  45
   1   5 -15 6471.40 561.129  49
   1   5 -15 5951.54 495.645  54
   1  -5  15 7186.22 533.320  99
  -1   5  15 6196.77 483.593  92
  -1   5  15 6369.85 575.474  93
  -1   5  15 6835.66 510.662  94
   1  -5  15 7197.78 523.287 106
  -1   5  15 6964.22 537.423  70
  -1  -5 -15 5530.67 1047.30  34
   1   5 -15 5555.66 998.089  27
   1   5 -15 5201.89 787.704  21
  -1  -5 -15 4707.33 984.805  25
  -1  -5 -14 32071.9 2744.78  25
  -1  -5 -14 34051.3 2784.46  34
   1   5 -14 29128.7 2345.26  21
   1   5 -14 39415.3 2898.21  27
  -1  -5 -14 32889.1 2733.75  33
  -1  -5 -14 28696.3 2409.06  11
   1   5 -14 30308.5 2342.35  18
  -1   5  14 34747.9 1976.11 133
  -1   5  14 37311.5 1948.30 130
   1  -5  14 32310.3 1880.53 137
   1  -5  14 33667.0 1890.53 141
   1  -5  14 39912.3 1909.82 127
   1  -5  14 33052.6 1837.07 117
  -1   5  14 38624.9 1955.12 122
  -1   5  14 35346.6 1876.16 120
   1   5 -14 35836.6 1888.03  58
   1   5 -14 37780.9 1996.85  49
   1   5 -14 36601.6 1934.71  54
  -1  -5 -14 35376.9 1922.36  41
  -1  -5 -14 34075.1 1906.00  47
   1  -5  14 37817.6 1955.93  99
  -1   5  14 35042.7 2001.88  93
  -1   5  14 33435.9 1931.31  94
  -1   5  14 37801.4 1918.37  92
   1  -5  14 36949.8 1949.41 106
  -1   5  14 36736.6 1904.95  88
  -1   5  14 32834.2 1868.76  86
   1  -5  14 34894.0 1881.00  72
   1   5 -14 33400.8 1828.80  62
  -1   5  14 33465.4 1946.34  70
  -1  -5 -13 464.687 542.151  25
  -1  -5 -13-42.9590 172.349  41
   1   5 -13-153.622 520.622  27
  -1  -5 -13 312.103 473.029  34
   1   5 -13-76.6301 335.298  24
  -1  -5 -13 301.799 544.419  33
   1   5 -13-86.1474 291.991  18
  -1  -5 -13-324.782 518.866  11
   1  -5  13 75.7757 131.693 141
  -1   5  13 143.155 182.088 130
  -1   5  13 235.609 204.618 133
   1  -5  13 110.439 137.727 127
   1  -5  13 90.8123 133.087 137
   1  -5  13 172.170 97.5666 117
  -1   5  13 389.157 196.292 122
   1   5 -13-88.9503 209.643  54
  -1  -5 -13 62.8377 144.426  47
   1   5 -13 68.7989 179.428  58
  -1   5  13 123.187 225.524  93
   1  -5  13 96.9466 164.368 106
  -1   5  13 99.8210 177.486  94
  -1   5  13 198.896 163.358  92
  -1   5  13-37.4877 163.286  88
  -1   5  13 253.914 115.489  86
  -1   5  13 117.111 212.874  80
   1  -5  13 175.058 122.676  72
  -1   5  13 125.730 196.879  70
   1   5 -12 3383.89 755.028  27
  -1  -5 -12 3717.83 876.457  25
  -1  -5 -12 4646.67 921.328  34
  -1  -5 -12 3626.46 807.133  33
   1   5 -12 2552.55 519.161  24
  -1  -5 -12 2700.18 621.702  11
   1   5 -12 2757.96 512.082  16
   1   5 -12 2958.87 561.807  18
  -1   5  12 3460.86 340.735 130
  -1   5  12 2487.51 350.304 133
   1  -5  12 2873.61 282.505 137
  -1   5  12 2981.59 328.757 122
  -1  -5 -12 3117.07 306.175  47
   1   5 -12 3185.66 335.842  54
  -1  -5 -12 2964.12 317.209  41
   1   5 -12 3253.05 304.622  58
  -1   5  12 3407.52 308.438  92
  -1   5  12 2909.95 372.763  93
   1  -5  12 3209.08 329.367 106
  -1   5  12 2946.32 336.446  94
  -1   5  12 2665.21 296.350  83
  -1   5  12 2955.06 262.987  86
  -1   5  12 3075.86 369.673  80
   1  -5  12 3677.09 301.223  72
  -1   5  12 2980.75 334.676  70
  -1   5  12 2936.06 257.139  69
  -1  -5 -11 20927.4 1861.78  25
   1   5 -11 20399.4 1370.22  36
   1   5 -11 17495.6 1345.78  24
  -1  -5 -11 18691.2 1810.96  34
   1   5 -11 19073.4 1778.42  27
  -1  -5 -11 17692.6 1735.38  33
  -1  -5 -11 18696.1 1560.98  11
   1   5 -11 17801.1 1384.25  18
   1   5 -11 20496.1 1381.41  16
  -1   5  11 18862.4 1118.23 133
   1  -5  11 17467.3 1028.68 137
  -1   5  11 19764.1 995.118 119
  -1   5  11 18865.7 1084.27 122
  -1  -5 -11 18083.0 1053.02  47
   1   5 -11 18467.1 1070.75  54
   1   5 -11 17618.6 1028.82  58
  -1  -5 -11 16953.4 1029.61  59
   1  -5  11 16123.2 1057.53 104
  -1   5  11 17645.2 1031.46  92
  -1   5  11 17128.0 1077.45  94
  -1   5  11 17966.4 1119.86  93
   1  -5  11 18545.3 1077.70 106
  -1   5  11 18308.4 1107.93  80
  -1   5  11 18269.2 1007.97  86
  -1   5  11 18466.9 1041.32  83
  -1   5  11 16577.1 1066.64  70
  -1   5  11 17492.8 1012.92  69
   1  -5  11 18068.1 1030.25  72
  -1  -5 -10 12701.6 1414.33  25
   1   5 -10 13419.4 1073.40  24
   1   5 -10 15129.2 1478.85  27
  -1  -5 -10 14848.7 1451.22  33
   1   5 -10 13680.5 1065.38  36
  -1  -5 -10 12669.5 1437.08  34
   1   5 -10 12846.4 1046.36  16
  -1   5  10 11428.7 1196.65  14
  -1  -5 -10 11466.1 1191.82  11
   1  -5  10 12464.9 1120.94  19
  -1   5  10 13971.8 867.088 133
   1  -5  10 14185.1 760.968 143
   1  -5  10 12369.2 772.498 137
   1  -5  10 11976.8 754.439 135
  -1   5  10 14027.5 734.286 119
  -1   5  10 12830.0 820.686 122
  -1  -5 -10 12305.2 789.738  47
   1   5 -10 14456.6 819.281  54
   1   5 -10 13153.6 778.244  58
  -1  -5 -10 13224.1 788.387  59
   1  -5  10 12921.3 805.199 106
  -1   5  10 12773.4 850.388  93
  -1   5  10 11545.6 812.064  94
  -1   5  10 12749.2 772.399  92
   1  -5  10 13288.9 812.135 104
  -1   5  10 12489.4 720.358 103
  -1   5  10 12919.7 838.967  80
  -1   5  10 14034.9 777.101  78
  -1   5  10 13392.5 788.236  83
  -1   5  10 13903.2 756.955  86
  -1   5  10 13647.0 778.608  88
  -1   5  10 11887.8 806.560  70
  -1   5  10 12785.3 762.869  69
   1  -5  10 13200.1 772.464  72
   1   5  -9 22112.0 1560.87  36
   1   5  -9 23047.4 1973.23  27
  -1  -5  -9 25510.8 2026.96  25
  -1  -5  -9 23248.9 1979.39  34
   1   5  -9 23849.9 1580.94  24
  -1  -5  -9 23782.8 1980.03  33
  -1  -5  -9 23110.9 1776.79  11
   1   5  -9 20270.1 1540.82  16
   1  -5   9 21984.4 1387.61   1
  -1   5   9 22517.9 1541.89   2
  -1   5   9 25004.6 1821.99  14
   1  -5   9 23910.0 1679.56  19
  -1   5   9 25158.9 1354.85 130
   1  -5   9 23789.5 1303.66 135
   1  -5   9 24928.0 1290.40 143
  -1   5   9 24880.4 1390.17 133
   1  -5   9 25763.6 1325.28 137
  -1   5   9 25860.4 1269.21 119
  -1   5   9 23504.8 1354.51 122
   1   5  -9 25494.8 1386.85  49
  -1  -5  -9 24451.1 1336.48  47
   1   5  -9 25686.6 1345.97  54
   1   5  -9 23739.2 1307.83  58
  -1  -5  -9 25691.9 1333.80  59
  -1   5   9 23618.8 1387.57  93
  -1   5   9 23510.8 1361.56  94
  -1   5   9 23699.7 1256.00 103
  -1   5   9 22911.9 1302.78  92
   1  -5   9 23077.0 1338.38 104
  -1   5   9 22545.1 1312.58  83
  -1   5   9 23800.0 1307.60  88
  -1   5   9 23651.2 1370.58  80
  -1   5   9 24568.7 1303.72  78
   1  -5   9 23678.0 1310.62  72
  -1   5   9 22853.1 1345.90  70
  -1   5   9 23401.4 1304.63  69
   1   5  -8 10517.9 943.731  36
  -1  -5  -8 12265.4 1320.88  34
   1   5  -8 13174.8 1314.78  27
  -1  -5  -8 13918.3 1380.64  33
  -1  -5  -8 14426.8 1382.52  25
   1   5  -8 11212.4 949.772  16
  -1  -5  -8 12882.3 1145.85  11
   1  -5   8 12856.1 829.468   1
  -1   5   8 14937.7 1220.57  14
  -1   5   8 11689.1 985.948   2
   1  -5   8 12121.1 1056.12  19
  -1   5   8 13324.7 790.545 130
   1  -5   8 13442.4 751.254 135
   1  -5   8 12083.9 780.540 142
   1  -5   8 13627.1 765.496 137
  -1   5   8 12519.6 817.899 133
  -1   5   8 13325.0 709.017 119
  -1   5   8 12556.9 729.569 115
  -1   5   8 12570.7 795.075 122
  -1  -5  -8 15197.8 790.617  59
   1   5  -8 12844.9 808.543  49
   1   5  -8 13001.3 754.645  58
   1   5  -8 13666.2 786.303  54
  -1   5   8 11708.5 815.155  93
  -1   5   8 12178.7 795.994  94
   1  -5   8 12400.6 777.098 104
  -1   5   8 13282.2 748.793  92
  -1   5   8 13225.5 754.577  88
  -1   5   8 13023.6 760.168  83
  -1   5   8 14438.8 823.398  80
  -1   5   8 13759.2 748.855  78
  -1   5   8 12684.9 790.648  70
   1   5  -7 8571.60 766.692  16
   1  -5   7 11190.8 904.007  19
  -1   5   7 10072.6 851.225   2
  -1  -5  -7 10713.7 996.974  11
   1  -5   7 9991.15 666.968   1
  -1   5   7 9554.51 948.457  14
  -1  -5  -7 9109.14 578.562   6
   1  -5   7 9457.61 597.992 137
  -1   5   7 10576.2 667.056 133
  -1   5   7 10298.8 627.867 130
   1  -5   7 9573.35 621.399 142
  -1   5   7 9968.11 640.143 122
   1   5  -7 12197.5 674.038  49
   1  -5   7 10162.7 568.809  44
   1   5  -7 10860.0 630.085  54
  -1  -5  -7 11025.9 626.781  59
   1  -5   7 9779.42 562.655  55
  -1   5   7 9899.91 664.527  93
   1  -5   7 9930.27 622.423 108
  -1   5   7 9838.15 590.091  88
  -1   5   7 10989.6 661.114  80
  -1   5   7 9417.78 596.313  83
  -1  -5  -7 10381.8 1105.65  25
   1   5  -7 9590.27 796.007  36
  -1  -5  -7 10508.0 1129.08  34
   1   5  -7 8854.12 1066.87  27
  -1  -5  -7 9287.07 1078.46  33
   1  -5   7 9553.21 557.893  40
   1   5  -6 4964.70 500.038  16
   1  -5   6 4049.86 369.118   1
   1   5  -6 4081.05 469.264  14
  -1   5   6 4723.81 609.577  14
  -1  -5  -6 4503.66 613.224  11
   1   5  -6 4507.83 334.612  54
   1   5  -6 4319.99 362.026  49
   1  -5   6 4172.73 273.976  55
  -1  -5  -6 4517.12 332.206  59
   1  -5   6 4142.07 278.923  44
  -1  -5  -6 4889.31 757.887  25
   1   5  -6 4222.27 481.624  36
   1  -5   6 4366.62 272.748  35
  -1  -5  -6 5629.66 769.673  34
   1   5  -6 4478.52 461.031  24
  -1  -5  -6 3689.51 680.678  33
   1   5  -6 4389.78 698.033  27
   1  -5   6 4352.77 272.429  40
   1  -5   5 21953.3 1234.86   1
   1  -5   5 22362.4 1430.74  19
  -1   5   5 23521.4 1461.59   4
  -1   5   5 20558.7 1491.06  14
  -1  -5  -5 19751.1 1459.89  11
   1  -5   5 19088.0 1301.41  20
   1   5  -5 20752.4 1335.33  14
   1   5  -5 21119.5 1171.82  49
   1   5  -5 20387.7 1140.42  54
  -1  -5  -5 20967.3 1135.37  55
   1  -5   5 20966.6 1096.20  53
   1  -5   5 21027.6 1096.44  44
  -1  -5  -5 20865.0 1156.30  59
   1  -5   5 20133.2 1089.02  40
   1   5  -5 20167.1 1325.59  36
  -1  -5  -5 24204.0 1694.34  25
  -1  -5  -5 21028.8 1634.68  34
   1   5  -5 21229.8 1285.34  24
  -1  -5  -5 21725.6 1633.55  33
   1  -5   5 21558.2 1375.27  26
   1   5  -5 21052.8 1638.86  27
   1  -5   4 100137. 5147.64  19
   1  -5   4 99240.3 4965.85   1
   1   5  -4 98713.9 5065.40  14
  -1   5   4 97094.4 5231.40  14
  -1   5   4 100191. 5180.59   4
   1  -5   4 94506.8 5081.10  20
  -1  -5  -4 91485.2 4847.91  55
   1   5  -4 95918.3 4868.43  49
   1  -5   4 94186.2 4803.10  53
  -1  -5  -4 96134.0 4869.18  59
   1   5  -4 91021.4 4838.03  54
  -1  -5  -4 98473.2 5398.83  25
   1   5  -4 97906.5 5037.45  36
   1   5  -4 95173.9 4975.25  24
  -1  -5  -4 100723. 5399.19  33
   1   5  -4 98405.0 5399.16  27
   1  -5   4 103846. 5146.07  26
   1  -5   3 8678.87 737.439  19
   1   5  -3 9705.92 685.649  16
   1  -5   3 7969.33 616.453   9
   1  -5   3 9042.79 744.530  20
   1   5  -3 9472.62 722.498  14
  -1   5   3 8198.51 770.631   4
   1  -5   3 9141.56 489.246  53
  -1  -5  -3 8325.36 542.298  55
  -1  -5  -3 8714.57 548.794  59
   1   5  -3 7925.66 543.123  49
  -1  -5  -3 7964.00 927.867  25
   1  -5   3 9174.36 486.174  35
  -1  -5  -3 8261.26 913.991  33
   1   5  -3 8367.73 616.916  24
   1   5  -3 8193.04 893.790  27
   1  -5   3 8989.38 765.326  26
   1   5  -2 4055.48 464.469  14
   1  -5   2 3883.31 420.460   9
   1   5  -2 4106.31 416.867  16
   1  -5   2 5046.25 505.712  19
   1   5  -2 4057.05 308.186  43
  -1  -5  -2 4909.65 332.877  59
   1  -5   2 4690.74 275.703  53
  -1  -5  -2 4815.05 334.573  55
   1  -5   2 4493.31 274.159  44
   1   5  -2 4651.57 343.604  49
  -1   5   2 4560.73 322.727  43
  -1   5   2 4018.92 488.725  37
   1  -5   2 4373.74 271.325  35
   1   5  -2 4844.34 398.920  24
   1   5  -2 4213.72 329.826  32
   1  -5   2 4608.49 565.000  39
   1   5  -1 33185.3 2060.46  16
   1  -5   1 39942.8 2187.27   9
   1   5  -1 42912.1 2235.41  14
  -1   5   1 42796.8 2341.91   4
   1  -5   1 44934.7 2247.89  19
  -1  -5  -1 40289.0 1990.66  55
   1  -5   1 32506.6 1919.71  53
  -1   5   1 40476.8 1977.13  43
   1   5  -1 38428.4 1961.89  43
  -1  -5  -1 40758.1 2176.86  23
   1   5  -1 35558.0 2096.25  36
   1  -5   1 37148.7 1924.06  35
   1   5  -1 38337.0 2034.48  24
   1   5  -1 39808.2 1983.66  32
   1  -5   1 45567.8 2341.66  23
  -1  -5  -1 42699.3 2263.88  39
   1  -5   1 40820.9 2332.96  39
   1   5   0 52511.4 2619.58  16
   1  -5   0 48811.7 2749.60   9
   1  -5   0 57170.2 2760.70  19
  -1   5   0 57804.1 2912.87  14
   1   5   0 51922.9 2777.28  14
  -1   5   0 52940.4 2865.75   4
   1   5   0 46750.4 2493.74  43
  -1   5   0 49837.9 2510.27  43
  -1  -5   0 48510.3 2509.31  59
  -1  -5   0 49030.1 2517.51  55
  -1  -5   0 46787.9 2487.04  47
   1   5   0 48708.1 2508.86  48
   1  -5   0 47090.1 2460.55  53
  -1  -5   0 50414.7 2759.43  39
   1  -5   0 50900.3 2846.29  39
  -1  -5   0 51986.3 2696.82  23
   1  -5   0 48135.9 2459.78  35
   1   5   0 42385.1 2534.38  24
   1  -5   0 50468.0 2816.78  23
   1   5   0 49308.5 2513.62  32
   1   5   0 48282.3 2639.90  36
   1   5   1 46918.9 2243.41  16
   1   5   1 41072.2 2399.74  14
  -1   5  -1 42598.3 2472.03   4
   1  -5  -1 44526.0 2340.31  19
  -1  -5   1 40607.3 2128.58  59
  -1  -5   1 37468.8 2104.85  47
  -1   5  -1 41887.5 2135.71  43
   1  -5  -1 39102.1 2084.60  53
   1   5   1 39682.1 2128.70  48
  -1  -5   1 39624.6 2358.79  39
   1  -5  -1 41245.3 2456.80  39
   1  -5  -1 42521.2 2086.13  35
  -1   5  -1 40367.9 2380.95  37
   1   5   1 45548.0 2282.36  36
   1  -5  -1 44641.6 2465.33  23
   1   5   1 40716.8 2151.65  24
   1   5   1 41511.6 2135.63  32
  -1  -5   1 41311.5 2299.93  23
   1  -5  -2 4366.71 445.948  19
   1   5   2 5124.04 565.270  14
  -1   5  -2 5781.53 596.176   4
   1   5   2 4141.47 322.218  48
  -1  -5   2 4502.09 317.858  59
  -1  -5   2 4101.56 292.221  47
  -1  -5   2 4349.23 499.718  39
   1  -5  -2 4696.30 559.249  23
   1  -5  -2 5122.58 277.157  35
   1   5   2 4547.73 325.166  32
  -1   5  -2 4694.40 509.662  37
  -1  -5   3 8014.65 623.453   9
   1  -5  -3 7041.81 785.738  11
   1  -5  -3 8105.89 643.743  19
  -1   5  -3 8864.55 786.764   4
   1   5   3 8206.78 780.678  14
  -1  -5   3 8044.43 499.540  59
  -1   5  -3 8101.74 514.807  49
  -1   5  -3 8759.39 526.499  54
   1  -5  -3 8810.58 809.003  23
  -1   5  -3 7146.77 664.658  27
  -1   5  -3 7844.25 711.038  37
  -1   5  -3 8376.74 658.316  28
   1  -5  -3 8750.10 459.408  35
   1  -5  -3 7837.35 767.397  33
   1  -5  -4 92688.5 5116.30  19
   1  -5  -4 100003. 5076.05   1
  -1  -5   4 97460.3 5120.38  19
  -1  -5   4 88051.8 5026.82   9
  -1   5  -4 100179. 5281.89   4
   1   5   4 97755.9 5353.79  14
   1  -5  -4 93973.4 5347.59  11
  -1   5  -4 97144.0 4971.56  49
  -1   5  -4 98097.2 4977.04  54
  -1   5  -4 101244. 5271.56  37
   1  -5  -4 92095.7 5207.15  25
  -1   5  -4 91933.9 5185.86  28
   1  -5  -4 103749. 4911.75  35
  -1   5  -4 93084.0 5111.21  22
   1  -5  -4 92324.0 5309.82  33
  -1   5  -4 93293.0 5222.40  27
  -1  -5   5 20336.2 1277.77  19
   1  -5  -5 19348.2 1264.49  19
  -1   5  -5 20137.7 1401.75   4
   1   5   5 21333.8 1532.23  14
   1  -5  -5 21886.3 1222.10   1
   1  -5  -5 21246.5 1523.32  11
  -1   5  -5 20576.4 1141.38  54
   1   5   5 20142.7 1112.08  51
  -1   5  -5 21401.4 1140.82  49
   1  -5  -5 21119.7 1063.64  35
  -1   5  -5 20570.0 1392.21  28
  -1   5  -5 21322.8 1419.52  37
  -1   5  -5 18887.6 1395.77  27
   1  -5  -5 16894.4 1422.55  33
  -1   5  -5 18674.5 1305.33  22
   1  -5  -5 18555.5 1376.33  25
  -1   5  -5 20492.5 1380.49  21
   1  -5  -6 4158.52 434.531  19
   1  -5  -6 4906.66 674.434  11
   1   5   6 3624.76 617.306  14
   1  -5  -6 4836.38 392.251   1
  -1  -5   6 4396.34 447.497  19
   1  -5  -6 4528.61 566.933  25
  -1   5  -6 4886.98 553.160  37
   1  -5  -6 4256.18 257.966  35
  -1   5  -6 4232.96 546.213  28
  -1   5  -6 4252.10 572.505  27
   1  -5  -6 4261.52 613.327  33
  -1   5  -6 4596.98 519.020  22
  -1   5  -6 4456.36 557.717  21
  -1   5  -6 4375.95 351.782  58
  -1   5  -6 5008.44 364.864  49
   1   5   6 4499.76 316.320  51
   1  -5  -7 12595.2 1114.84  11
   1  -5  -7 9643.72 735.970  19
   1  -5  -7 10905.4 687.392   1
   1   5   7 10401.3 1055.04  14
  -1   5  -7 7976.07 684.123  12
  -1  -5   7 9762.95 580.382   6
  -1  -5   7 9585.79 751.416  19
  -1   5  -7 10050.3 851.735   2
  -1   5  -7 10683.4 595.575 134
  -1   5  -7 11021.2 644.024  49
  -1   5  -7 11254.0 635.638  58
   1   5   7 9353.19 580.487  51
   1   5   7 10625.6 655.747  95
   1   5   7 8644.57 567.121  67
  -1   5  -7 10012.0 593.128  62
  -1  -5   7 10296.9 612.504  71
  -1   5  -7 10656.4 882.595  37
  -1   5  -7 10003.3 923.810  28
   1  -5  -7 9095.66 876.274  34
   1  -5  -7 8212.48 871.107  25
  -1   5  -7 8585.05 876.362  21
  -1   5  -7 9064.15 850.098  22
   1  -5  -8 13014.4 1142.41  25
  -1   5  -8 12798.1 1082.28  22
  -1   5  -8 11596.8 1090.23  28
  -1   5  -8 11514.4 996.365  37
   1  -5  -8 11211.0 1057.03  34
  -1   5  -8 12330.0 1109.95  21
  -1   5  -8 10433.3 872.526  12
   1  -5  -8 14211.3 1275.90  11
  -1  -5   8 13180.3 913.337  19
  -1  -5   8 12928.3 715.981   6
  -1   5  -8 13722.2 1048.19   2
   1  -5  -8 11756.0 1004.81  12
   1  -5  -8 12854.6 825.076   1
   1   5   8 12915.4 694.630 136
  -1   5  -8 12596.5 731.453 134
   1   5   8 11366.0 674.652 113
  -1   5  -8 12713.9 770.276  58
  -1   5  -8 13677.6 786.722  49
   1   5   8 12891.8 721.128  51
  -1  -5   8 13013.3 760.390  99
   1   5   8 14308.8 804.876  95
   1   5   8 11592.8 713.500  83
   1   5   8 12011.0 713.723  67
  -1   5  -8 13402.1 733.451  62
  -1  -5   8 13109.5 754.464  71
  -1   5  -9 23508.9 1602.68  37
   1  -5  -9 22954.8 1765.81  25
  -1   5  -9 23251.4 1763.07  28
   1  -5  -9 23273.3 1754.43  34
  -1   5  -9 24971.2 1751.88  22
  -1   5  -9 22020.2 1732.49  21
   1  -5  -9 24909.6 1865.53  11
   1  -5  -9 22152.6 1644.51  12
  -1  -5   9 22257.6 1467.51  19
  -1   5  -9 24587.7 1296.71 134
   1   5   9 23400.1 1258.00 136
   1   5   9 21565.0 1237.11 113
  -1  -5   9 25490.5 1249.97 114
   1   5   9 24686.0 1257.43 121
  -1   5  -9 24938.8 1355.36  49
  -1   5  -9 24968.3 1337.94  58
   1   5   9 25350.6 1290.81  51
   1   5   9 27402.1 1391.09  95
  -1  -5   9 22411.1 1329.94  99
   1   5   9 21658.3 1276.42  83
  -1  -5   9 25118.4 1332.77  71
   1   5   9 22293.6 1281.35  67
  -1   5  -9 24274.9 1293.02  62
   1  -5 -10 9819.06 1138.99  25
   1  -5 -10 15090.5 1284.58  34
  -1   5 -10 11953.6 1169.17  22
  -1   5 -10 12027.4 1205.43  21
  -1   5 -10 11692.1 1200.10  28
  -1   5 -10 11990.2 1022.96  37
   1  -5 -10 11684.8 1279.55  11
   1  -5 -10 10964.9 1081.33  12
   1   5  10 13010.0 736.363 136
  -1  -5  10 12038.1 806.807 140
  -1   5 -10 12521.8 763.456 134
   1   5  10 13320.7 746.300 112
   1   5  10 13089.6 728.195 121
   1   5  10 13073.9 761.273 117
   1   5  10 14706.3 769.986  51
  -1   5 -10 14359.9 831.024  58
  -1  -5  10 13216.7 784.909 106
   1   5  10 14918.1 864.135  95
  -1  -5  10 12652.7 810.507  99
   1   5  10 12539.9 755.358  83
  -1  -5  10 13491.9 797.998  90
   1   5  10 12909.8 764.804  67
  -1   5 -10 12427.3 754.989  62
   1  -5 -11 18007.8 1557.27  25
  -1   5 -11 18600.9 1575.52  28
   1  -5 -11 17751.8 1541.67  34
  -1   5 -11 15778.0 1507.51  21
  -1   5 -11 16899.5 1493.05  22
  -1  -5  11 18155.3 1760.44  15
   1  -5 -11 16460.8 1416.11  12
   1  -5 -11 14852.6 1522.02  11
  -1  -5  11 17192.6 1027.53 140
  -1   5 -11 16460.3 973.620 134
   1   5  11 16167.5 951.385 136
   1   5  11 18247.7 973.194 112
   1   5  11 17423.5 989.729 117
  -1   5 -11 20275.3 1059.93  58
  -1  -5  11 19079.7 1060.76  99
   1   5  11 19415.5 1098.08  95
  -1   5 -11 15741.8 975.136 101
  -1  -5  11 18221.7 1013.12 106
  -1  -5  11 16485.4 1013.29  90
   1   5  11 16767.4 954.944  88
  -1   5 -11 18445.1 1055.96  84
  -1  -5  11 16881.2 999.451  81
   1   5  11 17580.5 977.783  83
  -1   5 -11 16361.3 967.236  62
   1   5  11 17618.7 989.929  67
  -1   5 -12 4705.40 777.364  28
   1  -5 -12 2293.81 591.987  34
  -1   5 -12 3403.60 689.260  21
  -1   5 -12 1859.87 527.441  22
   1  -5 -12 5022.58 794.983  25
  -1  -5  12 3548.24 811.996  15
   1  -5 -12 3424.36 715.999  11
  -1   5 -12 2969.48 270.048 134
  -1  -5  12 2463.58 252.098 143
   1   5  12 3081.14 262.728 136
  -1  -5  12 2543.99 292.539 140
   1   5  12 3188.54 279.054 112
   1   5  12 2954.25 290.221 117
  -1   5 -12 3147.26 369.207  58
  -1  -5  12 2917.77 291.097 106
   1   5  12 3237.70 359.306  95
  -1  -5  12 2914.68 334.963  99
  -1  -5  12 3155.02 294.224  81
  -1   5 -12 3467.75 323.560  76
  -1   5 -12 3248.97 343.256  84
   1   5  12 2999.18 255.459  88
  -1  -5  12 3069.27 323.642  90
   1   5  12 2582.65 255.869  83
   1   5  12 2772.22 291.271  67
  -1   5 -13-118.561 388.161  22
   1  -5 -13-115.617 350.446  34
  -1   5 -13-126.811 415.172  28
   1  -5 -13-860.113 558.651  11
  -1  -5  13 159.878 442.377  15
  -1   5 -13-45.4785 120.145 134
   1   5  13-54.5695 141.265 136
  -1  -5  13-123.304 174.358 140
  -1  -5  13 228.503 127.181 143
   1   5  13 211.023 146.295 112
   1   5  13-18.8743 153.175 117
  -1   5 -13-22.5399 235.855  58
   1   5  13 90.6636 194.334  95
  -1  -5  13 20.1742 126.091 106
  -1  -5  13 217.797 197.891  99
   1   5  13 14.8665 121.361  83
   1   5  13 82.5102 109.657  92
   1   5  13 258.683 123.258  88
  -1   5 -13 161.610 171.596  84
  -1  -5  13-18.1528 143.856  81
  -1  -5  13 90.7372 176.437  90
   1   5  13 54.3720 170.820  67
  -1  -5  13 155.306 127.256  70
  -1   5 -13 134.842 149.782  76
  -1   5 -14 32989.5 2642.69  28
   1  -5 -14 33388.9 2563.92  34
  -1   5 -14 29091.8 2521.69  22
  -1  -5  14 33419.3 2782.32  15
   1  -5 -14 31216.8 2571.76  11
   1   5  14 32739.3 1877.15 136
  -1  -5  14 37489.9 1902.45 143
  -1  -5  14 32408.5 1914.41 140
   1   5  14 38892.0 1909.40 112
   1   5  14 35246.2 1930.82 117
  -1   5 -14 39797.3 1977.87  58
  -1   5 -14 37771.7 2003.90  49
  -1  -5  14 36854.6 2001.80  99
  -1  -5  14 34521.9 1925.23 106
   1   5  14 38284.6 2028.49  95
  -1  -5  14 40386.0 2057.64  91
  -1   5 -14 35799.8 1951.92  76
   1   5  14 38582.6 1903.99  92
  -1  -5  14 33887.2 1909.72  81
  -1  -5  14 35812.1 1959.16  90
   1   5  14 33226.5 1877.06  88
  -1   5 -14 37516.6 1992.88  84
  -1  -5  14 32292.2 1900.46  70
  -1   5 -15 7685.21 1039.25  28
  -1   5 -15 5713.76 913.271  22
  -1  -5  15 4821.75 920.166  15
  -1  -5  15 6403.79 452.994 143
   1   5  15 6922.77 504.836 117
   1   5  15 6219.32 456.694 112
  -1  -5  15 6254.43 543.638  99
  -1  -5  15 6535.73 476.798 106
   1   5  15 7182.09 571.893  95
  -1  -5  15 6135.66 458.568  70
  -1  -5  15 6352.86 488.053  74
  -1  -5  15 7514.21 579.613  91
  -1  -5  15 6414.24 510.092  90
   1   5  15 6031.36 430.435  88
  -1   5 -15 6891.82 512.452  82
   1   5  15 6912.24 525.427  80
   1   5  15 7170.86 465.950  92
  -1   5 -15 6667.57 501.058  76
  -1   5 -15 6126.31 515.548  84
  -1   5 -15 6445.39 538.456  49
  -1   5 -15 6863.68 534.168  58
  -1   5 -16-117.390 370.588  27
  -1   5 -16 262.309 397.761  28
   1  -5 -16 373.101 392.583  33
  -1   5 -16 21.2294 222.542  58
  -1   5 -16 98.0096 208.301  49
   1   5  16 517.775 171.390 130
  -1  -5  16 618.163 163.949 143
   1   5  16 347.648 219.944  95
  -1  -5  16 584.191 228.997  91
  -1  -5  16 65.9048 174.588  90
   1   5  16 120.785 103.898  88
   1   5  16 184.065 193.571  80
  -1   5 -16 458.616 192.517  82
  -1   5 -16 329.252 180.677  84
   1   5  16 271.306 156.086  92
  -1  -5  16 325.324 128.809  70
  -1  -5  16 212.968 164.800  74
   1  -5 -17 1128.86 466.705  33
   1   5  17 2618.44 249.927 130
  -1   5 -17 2409.50 293.818  58
  -1   5 -17 2709.20 319.544  54
  -1   5 -17 2594.32 308.369  49
   1   5  17 2346.47 316.563  95
  -1  -5  17 2037.84 209.744  78
   1   5  17 1901.32 276.681  80
  -1   5 -17 2391.50 278.988  82
  -1  -5  17 2223.61 300.758  91
  -1  -5  17 2420.97 288.411  90
  -1  -5  17 2465.85 314.726  79
   1   5  17 2387.62 250.944  92
  -1  -5  17 2409.79 266.583  74
  -1   5 -17 1928.96 244.038  76
   1   5  18 2369.91 236.515 130
   1   5  18 2594.24 283.647 122
  -1   5 -18 2757.47 297.999  49
  -1   5 -18 2436.67 295.635  54
  -1   5 -18 2608.25 295.843  60
   1   5  18 2662.89 314.712  95
   1   5  18 2595.49 253.966  92
   1   5  18 2668.20 304.841  93
  -1  -5  18 2663.76 282.423  90
  -1   5 -18 2718.61 253.396  76
  -1  -5  18 2859.40 220.784  78
   1   5  18 2928.98 300.865  80
  -1   5 -18 2717.22 270.434  82
  -1  -5  18 3037.63 322.773  79
  -1  -5  18 2474.86 291.140  91
  -1  -5  18 2758.06 271.069  74
  -1  -5  19 2836.79 291.375 133
   1   5  19 2430.97 254.252 122
  -1   5 -19 2271.57 260.355  60
   1   5  19 2716.40 240.148  92
   1   5  19 2573.48 272.561  93
   1   5  19 2857.47 284.273  80
  -1   5 -19 2685.07 247.298  82
  -1  -5  19 2529.44 253.336  90
  -1  -5  19 2681.12 279.465  79
  -1  -5  19 3223.30 255.957  74
   1   5  20 3100.15 254.967  93
   1   5  20 3850.15 252.797  92
   1   5  20 2773.26 236.079 122
  -1   5 -20 3658.85 286.407 126
  -1   5 -20 3248.08 271.061 125
  -1  -5  20 3042.02 264.737  79
  -1   5 -20 2716.36 224.797  82
  -1  -5  20 3845.83 285.667 133
  -1   6  20 308.839 129.915  93
  -1   6  19 543.478 101.696 109
  -1   6  19 466.823 171.428  93
  -1   6  19 344.330 168.634  80
   1  -6  19 357.775 138.867  79
  -1  -6 -19 425.160 110.541  71
   1   6 -19 404.561 88.5258  76
   1   6 -18 4860.00 381.349  49
   1   6 -18 4390.70 371.651  56
  -1  -6 -18 4440.23 360.892  45
  -1  -6 -18 5026.58 360.541  57
  -1   6  18 4458.48 339.032 129
  -1   6  18 4382.65 395.709  93
  -1   6  18 4101.20 333.329  92
  -1   6  18 3971.93 309.322 109
   1  -6  18 4229.18 362.380  99
   1   6 -18 3997.75 313.039  76
   1  -6  18 4886.61 387.944  79
  -1   6  18 4277.68 328.319  70
  -1  -6 -17 623.264 180.157  41
   1  -6  17 648.168 149.579 141
   1   6 -17 505.896 116.277 134
   1   6 -17 445.160 208.442  49
   1   6 -17 606.718 175.514  54
  -1  -6 -17 455.202 205.855  45
   1  -6  17 494.569 200.318  99
  -1   6  17 646.713 149.311 109
  -1   6  17 663.202 244.773  93
  -1   6  17 515.959 172.766  92
  -1   6  17 885.445 191.702  70
  -1   6  17 454.610 163.904  68
  -1  -6 -17 450.716 165.066  66
   1   6 -16 6843.41 858.049  28
  -1  -6 -16 5771.25 971.938  33
   1  -6  16 7202.89 481.376 141
   1  -6  16 6683.86 459.067 127
   1   6 -16 6631.39 440.183 134
  -1   6  16 6281.58 432.586 120
   1   6 -16 6759.69 548.554  49
   1   6 -16 6296.68 494.773  54
  -1  -6 -16 8309.65 549.114  45
  -1  -6 -16 6823.64 514.384  41
  -1   6  16 6898.95 483.435 109
  -1   6  16 7146.93 579.232  93
  -1   6  16 7839.67 509.642  92
   1  -6  16 7299.78 539.260  99
   1  -6  16 6887.35 517.782 106
  -1   6  16 8249.64 597.316  80
  -1   6  16 7301.35 526.187  68
  -1  -6 -16 6680.60 514.407  66
  -1   6  16 7742.15 528.985  70
   1   6 -15 193.364 268.290  28
  -1  -6 -15 894.465 522.156  34
  -1  -6 -15 1034.64 517.706  33
  -1  -6 -15 308.976 198.925  41
  -1  -6 -15 1197.21 571.127  25
   1  -6  15 571.957 154.899 127
  -1   6  15 502.594 222.557 130
   1  -6  15 527.373 164.777 141
  -1   6  15 421.583 209.985 122
  -1   6  15 580.353 133.233 120
  -1  -6 -15 619.876 234.946  45
   1   6 -15 266.191 193.214  54
   1   6 -15 317.776 240.547  49
  -1  -6 -15 184.895 154.935  47
  -1   6  15 242.095 240.641  93
   1  -6  15 161.887 174.094 106
   1  -6  15 290.391 192.822  99
  -1   6  15 383.517 247.086  80
  -1   6  15 551.913 190.198  88
  -1   6  15 541.600 180.274  92
   1   6 -15 355.935 114.605  62
  -1   6  15 337.371 196.871  70
  -1  -6 -14 2486.39 772.712  25
  -1  -6 -14 2790.81 734.345  34
  -1  -6 -14 2304.19 764.188  33
   1   6 -14 3257.24 618.306  21
   1   6 -14 3666.80 618.579  18
  -1   6  14 3219.53 364.431 133
   1  -6  14 2478.23 284.557 141
   1  -6  14 2900.64 277.815 137
   1  -6  14 3003.18 285.061 127
  -1   6  14 3658.06 369.347 130
  -1   6  14 3506.40 370.326 122
  -1   6  14 3088.44 276.854 120
  -1  -6 -14 3355.14 345.211  41
   1   6 -14 3787.19 402.105  49
  -1  -6 -14 2607.89 303.954  47
   1   6 -14 3051.40 335.704  54
  -1   6  14 3564.72 316.104  92
  -1   6  14 2774.98 382.783  93
   1  -6  14 3598.23 354.009 106
   1  -6  14 3394.69 352.611  99
  -1   6  14 3021.85 395.763  80
  -1   6  14 3387.26 278.710  86
  -1   6  14 2915.30 332.915  70
   1  -6  14 2813.91 276.248  72
   1   6 -14 3141.58 257.306  62
  -1  -6 -13 11904.1 1490.53  34
  -1  -6 -13 14742.8 1601.68  25
  -1  -6 -13 9313.62 1342.41  33
  -1  -6 -13 8277.53 1201.46  11
   1   6 -13 13200.5 1220.84  18
   1  -6  13 12521.8 788.911 141
   1  -6  13 12264.5 783.512 137
   1  -6  13 14005.6 793.396 127
  -1   6  13 11988.9 861.060 133
  -1   6  13 13794.7 863.745 122
   1   6 -13 13547.1 892.737  49
  -1  -6 -13 12936.4 821.935  47
   1   6 -13 13297.0 836.978  54
  -1  -6 -13 12967.4 829.021  41
  -1   6  13 13117.7 802.156  92
   1  -6  13 14557.0 859.666 106
  -1   6  13 12558.5 887.513  93
  -1   6  13 13082.6 889.149  80
  -1   6  13 13332.1 769.732  86
   1   6 -13 12870.6 747.099  62
   1  -6  13 13003.5 787.588  72
  -1   6  13 12974.6 836.439  70
  -1  -6 -12 27368.2 2323.17  25
  -1  -6 -12 23175.1 2237.78  34
  -1  -6 -12 24827.7 2258.24  33
  -1  -6 -12 23854.1 2026.64  11
   1   6 -12 25412.1 1899.34  18
   1  -6  12 27102.1 1476.90 137
  -1   6  12 24818.2 1541.23 133
  -1   6  12 28109.9 1548.82 122
   1   6 -12 29419.4 1580.41  49
  -1  -6 -12 26578.9 1505.61  47
   1   6 -12 27353.2 1514.34  54
  -1  -6 -12 27086.8 1507.53  41
   1  -6  12 28479.8 1529.61 106
  -1   6  12 26951.5 1580.34  93
  -1   6  12 23626.1 1492.00  94
  -1   6  12 26074.1 1475.61  92
   1  -6  12 26096.2 1513.66 104
  -1   6  12 27482.3 1571.14  80
  -1   6  12 27168.8 1448.27  86
  -1   6  12 27564.2 1496.65  83
  -1   6  12 25725.4 1513.37  70
   1  -6  12 28785.0 1481.86  72
  -1   6  12 25728.7 1448.41  69
  -1  -6 -11 5981.92 998.865  25
  -1  -6 -11 4631.06 917.585  34
  -1  -6 -11 5344.75 966.188  33
   1   6 -11 4931.62 670.872  24
  -1  -6 -11 5239.99 838.989  11
   1   6 -11 4937.17 661.294  18
   1  -6  11 4248.04 641.798  19
   1  -6  11 4340.17 367.633 137
  -1   6  11 4695.93 423.691 130
  -1   6  11 4656.58 438.880 133
  -1   6  11 4588.88 431.775 122
  -1  -6 -11 4946.19 390.373  59
   1   6 -11 5574.53 486.854  49
  -1  -6 -11 4671.19 402.612  47
   1   6 -11 5403.69 432.022  54
   1  -6  11 4111.55 392.549 104
  -1   6  11 4563.65 451.969  93
  -1   6  11 4273.12 365.338  92
   1  -6  11 5178.10 423.452 106
  -1   6  11 4772.31 409.239  94
  -1   6  11 4346.85 383.874  83
  -1   6  11 4509.42 443.356  80
  -1   6  11 5135.20 347.729  86
  -1   6  11 4925.25 382.280  88
   1  -6  11 5132.46 377.614  72
  -1   6  11 4449.99 351.307  69
  -1   6  11 5084.03 421.299  70
  -1  -6 -10 23596.8 2091.52  34
  -1  -6 -10 26069.6 2144.98  33
  -1  -6 -10 27355.4 2181.97  25
  -1  -6 -10 23452.3 1882.83  11
   1   6 -10 25279.3 1699.05  18
   1   6 -10 26808.9 1725.34  16
  -1   6  10 22877.3 1877.15  14
   1  -6  10 22117.1 1734.74  19
  -1   6  10 23906.2 1397.04 133
   1  -6  10 22778.3 1304.49 135
  -1   6  10 25294.5 1378.90 130
   1  -6  10 23861.2 1329.51 137
  -1   6  10 24947.5 1393.59 122
   1   6 -10 24864.9 1409.92  49
  -1  -6 -10 23762.4 1344.11  59
  -1  -6 -10 26068.7 1366.50  47
   1   6 -10 26628.1 1371.79  54
   1  -6  10 22132.4 1352.01 104
  -1   6  10 23086.7 1359.42  94
  -1   6  10 24414.0 1425.48  93
  -1   6  10 23419.5 1313.80  92
  -1   6  10 26213.6 1417.36  80
  -1   6  10 25794.0 1333.41  88
  -1   6  10 22973.7 1329.50  83
  -1   6  10 24507.9 1294.18  86
   1  -6  10 23834.6 1324.77  72
  -1   6  10 23811.7 1363.70  70
  -1   6  10 21789.5 1307.42  69
   1   6 -10 22188.6 1267.11  64
   1   6  -9 16319.4 1199.53  36
  -1  -6  -9 13628.9 1481.62  34
  -1  -6  -9 16983.2 1602.37  33
  -1  -6  -9 15437.9 1554.97  25
   1  -6   9 11677.0 1143.58  19
   1   6  -9 17835.7 1215.35  16
  -1   6   9 14924.4 1370.84  14
  -1   6   9 13405.8 1107.68   2
   1  -6   9 13518.2 967.750   1
  -1  -6  -9 12303.6 1277.35  11
  -1   6   9 14454.4 917.754 133
   1  -6   9 16441.3 864.006 137
   1  -6   9 13946.6 827.409 135
  -1   6   9 13941.1 880.075 130
  -1   6   9 14551.6 907.210 122
  -1  -6  -9 14312.1 871.240  47
   1   6  -9 15657.0 884.127  54
  -1  -6  -9 14695.2 867.204  59
   1   6  -9 15433.1 924.098  49
  -1   6   9 13771.6 825.756  92
   1  -6   9 13080.0 863.041 104
  -1   6   9 13186.4 869.805  94
  -1   6   9 13756.6 929.720  93
  -1   6   9 14942.5 843.331  88
  -1   6   9 14662.6 915.288  80
  -1   6   9 14663.0 858.555  83
   1  -6   9 14694.0 841.895  72
   1   6  -9 14286.7 796.586  64
  -1   6   9 14417.2 841.450  69
  -1   6   9 13752.7 874.424  70
  -1  -6  -8 12817.3 1426.72  25
   1   6  -8 13310.8 1071.68  24
  -1  -6  -8 16331.1 1534.92  34
  -1  -6  -8 11912.8 1377.18  33
   1   6  -8 14936.3 1116.17  36
   1   6  -8 14507.8 1098.32  16
   1  -6   8 13922.9 931.275   1
  -1   6   8 14749.1 1307.66  14
   1  -6   8 12984.0 1139.93  19
  -1   6   8 12634.6 1087.72   2
  -1  -6  -8 12509.1 1239.49  11
   1  -6   8 13801.1 799.277 135
   1  -6   8 15121.7 826.302 137
  -1   6   8 14468.4 851.095 130
   1  -6   8 13282.4 847.700 142
  -1   6   8 13325.2 865.449 122
  -1   6   8 13554.8 778.479 115
   1   6  -8 13301.6 757.210 118
  -1   6   8 14543.3 766.564 119
   1   6  -8 14865.5 847.074  54
   1   6  -8 14349.2 878.771  49
  -1  -6  -8 15760.5 851.952  59
  -1   6   8 13783.8 893.971  93
   1  -6   8 13116.1 831.592 104
  -1   6   8 12490.7 833.415  94
   1  -6   8 14078.0 852.524 108
  -1   6   8 13199.3 798.961  88
  -1   6   8 14337.4 878.355  80
  -1   6   8 13693.2 815.705  83
   1   6  -8 13608.7 766.113  64
  -1  -6  -7 3059.22 705.916  25
   1   6  -7 2839.84 442.033  36
  -1  -6  -7 3521.02 719.004  33
   1   6  -7 2556.19 393.712  24
   1  -6   7 1860.87 176.503  40
  -1   6   7 1485.64 367.878   2
   1   6  -7 2381.56 408.314  16
  -1  -6  -7 2355.68 550.798  11
  -1   6   7 3035.36 556.548  14
  -1  -6  -7 2089.40 201.590   6
   1  -6   7 2831.61 461.076  19
   1  -6   7 2542.68 294.246   1
   1  -6   7 2237.34 226.732 137
  -1   6   7 2171.87 250.609 130
   1  -6   7 1779.42 241.461 142
   1  -6   7 2290.75 206.903 135
   1   6  -7 1972.92 177.884 118
  -1   6   7 1846.82 266.046 122
  -1   6   7 2007.32 192.949 115
  -1   6   7 2220.42 178.722 119
   1   6  -7 2559.03 299.770  49
   1  -6   7 1947.75 182.570  55
   1   6  -7 1904.76 245.654  54
  -1  -6  -7 1970.45 235.148  59
   1  -6   7 1811.22 183.409  44
  -1   6   7 2165.62 290.657  93
   1  -6   7 2092.01 232.022 104
   1  -6   7 1984.70 231.161 108
  -1   6   7 2042.54 267.066  80
  -1   6   7 2257.34 226.533  83
  -1   6   7 2175.74 215.694  85
  -1   6   7 2072.98 212.444  88
  -1  -6  -7 2057.10 237.697  73
   1  -6   6 4207.08 391.977   1
  -1   6   6 3613.07 613.282  14
  -1   6   6 3980.28 333.722 130
   1  -6   6 4213.61 304.400 135
   1  -6   6 4072.40 339.399 142
   1   6  -6 3691.11 265.785 118
  -1   6   6 4236.48 294.620 115
   1   6  -6 4623.55 384.727  49
   1   6  -6 4295.38 344.802  54
  -1  -6  -6 4492.57 352.284  59
   1  -6   6 4445.65 285.897  55
   1  -6   6 3686.82 276.359  44
   1  -6   6 4229.39 330.199 104
  -1   6   6 4260.74 385.874  93
   1  -6   6 3694.39 329.070 108
  -1   6   6 4175.48 301.386  88
  -1   6   6 3864.65 311.152  85
  -1   6   6 4194.92 369.278  80
  -1   6   6 3852.17 313.900  83
  -1  -6  -6 2871.61 699.474  25
   1   6  -6 4833.72 547.311  36
  -1  -6  -6 4636.64 750.665  33
   1   6  -6 2922.18 438.489  24
   1  -6   6 4255.13 281.768  40
  -1   6   5 3110.85 490.007   4
   1  -6   5 2619.61 358.626  20
   1  -6   5 2164.06 413.403  19
  -1   6   5 3166.28 558.000  14
   1  -6   5 3116.93 329.635   1
   1   6  -5 3148.92 432.899  14
   1  -6   5 3168.79 276.110 142
  -1   6   5 2865.41 262.828 130
   1   6  -5 2499.54 197.021 118
   1  -6   5 2808.66 208.355  55
  -1  -6  -5 3043.97 258.158  55
   1  -6   5 2589.00 204.928  44
  -1  -6  -5 3134.93 280.925  59
   1   6  -5 2570.62 286.308  49
   1  -6   5 2687.81 255.582 108
  -1   6   5 2623.57 314.842  93
  -1   6   5 2681.26 236.971  83
  -1   6   5 3240.49 300.805  80
  -1   6   5 2812.16 224.782  88
  -1  -6  -5 2402.57 647.870  25
   1  -6   5 2614.87 205.537  40
   1   6  -5 2470.39 414.452  36
  -1  -6  -5 3246.29 623.013  33
   1   6  -5 2149.11 354.774  24
   1  -6   5 2789.16 410.830  26
  -1   6   4 801.267 182.261 122
   1   6  -4 752.758 197.499  49
  -1  -6  -4 509.923 133.278  55
  -1  -6  -4 420.714 143.908  59
   1  -6   4 235.379 119.985 142
   1  -6   4 734.243 94.0055  40
  -1  -6  -4 200.566 412.486  33
   1   6  -4 967.138 291.712  36
   1  -6   4 750.562 270.882  26
   1  -6   4 459.673 91.5536  35
   1   6  -4 515.969 230.873  24
   1   6  -4 568.184 229.049  16
   1  -6   4 384.482 216.193  20
   1  -6   4 840.980 186.776   1
   1  -6   4 458.202 247.058  19
   1   6  -4 647.391 251.828  14
  -1   6   4 583.794 285.121   4
   1   6  -3 7091.96 601.972  24
   1   6  -3 7569.82 513.432  32
  -1  -6  -3 7091.83 706.031  23
   1  -6   3 7850.91 442.139  35
   1  -6   3 7750.52 751.004  26
  -1  -6  -3 8003.85 514.679  55
   1  -6   3 7841.23 447.927  44
   1  -6   3 7835.07 446.499  53
   1   6  -3 7973.33 496.290  43
  -1  -6  -3 8537.52 523.261  59
   1   6  -3 7825.56 661.936  16
   1  -6   3 6606.60 562.059   9
   1  -6   3 7548.46 592.493   1
   1   6  -3 7605.58 712.566  14
  -1   6   3 8405.94 804.211   4
   1  -6   3 6613.06 686.393  19
   1  -6   3 7268.87 691.156  20
   1  -6   2 5058.88 293.460  35
  -1   6   2 3716.83 515.662  37
   1   6  -2 5241.29 513.280  36
  -1  -6  -2 4358.37 524.087  23
   1   6  -2 4474.09 435.575  24
   1   6  -2 4593.42 360.852  32
   1  -6   2 4109.04 605.703  39
  -1  -6  -2 4912.39 587.590  39
  -1  -6  -2 4391.66 348.197  59
   1   6  -2 4467.51 342.192  43
  -1  -6  -2 4770.63 359.299  55
   1  -6   2 4706.27 292.840  53
   1  -6   2 4837.11 296.355  44
   1  -6   2 4968.58 470.362   9
   1  -6   2 5168.32 573.554  19
   1   6  -2 4839.92 491.539  16
   1   6  -2 5117.37 573.038  14
  -1  -6  -1 413.022 209.387  23
   1  -6   1 277.212 309.697  39
   1  -6   1 189.227 247.443  23
  -1   6   1 56.4533 204.421  37
   1   6  -1 393.144 207.144  36
  -1  -6  -1-57.1305 229.748  39
   1  -6   1 387.380 78.6248  35
   1   6  -1 301.790 167.064  24
   1   6  -1 368.161 143.965  32
  -1  -6  -1 1183.21 172.130  55
   1   6  -1 107.447 133.600  48
   1  -6   1 420.685 81.6725  44
   1  -6   1 394.028 77.6011  53
   1   6  -1 233.208 114.721  43
  -1   6   1 233.141 135.473  43
   1  -6   1 629.196 226.582   9
   1   6  -1 479.764 204.124  16
   1  -6   1 332.911 168.402   1
  -1   6   1 401.990 293.638  14
   1   6  -1 492.368 275.542  14
   1  -6   1 149.318 195.555  19
  -1   6   1 197.590 264.674   4
   1  -6   0 3993.24 573.281  23
   1   6   0 3867.28 353.831  24
   1   6   0 3837.98 307.515  32
   1  -6   0 4029.57 249.393  35
  -1  -6   0 4579.80 503.311  23
   1  -6   0 3981.68 582.786  39
  -1  -6   0 3681.63 505.700  39
   1  -6   0 3815.40 246.333  53
   1   6   0 3516.51 289.321  43
   1   6   0 3551.01 298.382  48
  -1  -6   0 3782.05 312.038  55
  -1  -6   0 3329.72 273.722  47
   1  -6   0 3913.37 248.929  44
  -1  -6   0 4184.42 306.689  59
  -1   6   0 4370.70 320.739  43
   1  -6   0 3901.53 475.425  19
   1  -6   0 4057.86 504.694   9
   1  -6   0 3990.82 403.148   1
   1   6   0 2791.14 474.715  14
  -1   6   0 4475.53 603.294  14
  -1   6   0 3726.16 563.824   4
   1  -6  -1 62.8032 280.481  23
  -1   6  -1 283.879 222.523  37
   1  -6  -1 207.238 256.747  39
   1  -6  -1 316.576 71.7262  35
   1   6   1 343.886 136.042  32
  -1  -6   1 166.178 227.681  39
  -1  -6   1 149.404 105.714  59
  -1   6  -1 115.339 129.878  43
   1  -6  -1 294.239 80.3766  53
  -1  -6   1 338.503 102.174  47
   1   6   1 174.790 136.150  48
   1  -6  -1 269.295 143.952   1
  -1   6  -1-70.1359 294.577  14
   1   6   1 119.919 246.397  14
  -1   6  -1 459.760 304.356   4
   1  -6  -1 267.947 214.392  19
  -1   6  -2 4270.46 540.671  37
   1  -6  -2 4261.86 597.673  23
   1  -6  -2 5093.03 275.239  35
   1   6   2 4289.61 331.140  32
   1  -6  -2 5020.08 655.968  39
  -1   6  -2 4547.82 336.993  43
   1  -6  -2 3802.46 265.469  53
  -1  -6   2 3968.34 293.865  47
  -1  -6   2 5078.76 334.720  59
   1   6   2 4443.80 328.988  48
   1  -6  -2 4124.40 404.769   1
   1   6   2 3951.77 572.259  14
  -1   6  -2 4168.36 575.257   4
   1  -6  -2 4534.38 492.739  19
   1  -6  -3 6694.10 406.847  53
  -1  -6   3 7527.03 469.153  59
  -1  -6   3 6526.63 431.358  47
  -1   6  -3 7142.55 458.675  62
  -1   6  -3 8734.01 772.378  37
   1  -6  -3 8113.29 832.719  23
   1  -6  -3 7751.03 412.284  35
   1   6   3 8196.32 822.459  14
   1  -6  -3 8372.34 663.891  19
   1  -6  -3 7436.81 569.604   1
  -1   6  -3 8351.26 778.473   4
  -1  -6   4 536.832 212.400  19
   1  -6  -4 375.773 154.124   1
   1   6   4 517.103 336.938  14
  -1   6  -4 385.972 253.157   4
  -1   6  -4 678.058 135.626 134
  -1  -6   4 461.631 120.183  59
  -1   6  -4 523.555 165.565  49
   1  -6  -4 500.027 78.6376  53
  -1   6  -4 847.652 296.190  37
  -1   6  -4 765.564 208.943  28
   1   6   4 489.002 151.309  37
   1  -6  -4 715.424 338.175  23
   1  -6  -4 546.352 81.8457  35
   1  -6  -4 590.756 330.559  33
  -1   6  -4 653.040 135.740  62
  -1  -6   5 2733.92 378.809  19
   1  -6  -5 3448.15 654.610  11
   1  -6  -5 3076.59 333.353   1
   1  -6  -5 3442.28 405.305  19
   1   6   5 2969.40 537.271  14
  -1   6  -5 3409.87 502.824   4
  -1   6  -5 3552.98 269.159 134
   1   6   5 2537.21 214.192 136
   1   6   5 2600.80 209.665 113
  -1   6  -5 3083.10 294.332  49
   1   6   5 3132.61 253.208  51
  -1   6  -5 4109.69 524.123  37
   1  -6  -5 3267.88 197.890  35
  -1   6  -5 3237.64 435.208  28
   1  -6  -5 2885.12 552.119  23
   1  -6  -5 1908.47 464.793  33
  -1   6  -5 2500.91 436.410  27
  -1   6  -5 3703.45 271.388  64
  -1   6  -5 3210.00 268.757  62
  -1  -6   5 2504.27 253.776  71
   1  -6  -6 4458.35 466.083  19
   1  -6  -6 2146.18 594.417  11
  -1  -6   6 3793.20 458.910  19
   1  -6  -6 4819.64 420.067   1
   1   6   6 3775.35 628.651  14
   1   6   6 4101.11 277.959 136
  -1   6  -6 4639.37 323.058 134
   1   6   6 3971.19 267.949 113
   1   6   6 4480.02 309.224  51
  -1   6  -6 4154.56 354.357  49
  -1  -6   6 3571.66 312.408 108
   1   6   6 4229.12 365.683  95
  -1   6  -6 4088.30 465.754  22
  -1   6  -6 5718.64 628.582  37
  -1   6  -6 3838.64 518.157  28
   1  -6  -6 3183.65 579.524  33
  -1   6  -6 4186.17 567.745  27
   1   6   6 3726.67 297.244  67
  -1  -6   6 4379.82 333.550  71
  -1   6  -6 3708.42 300.248  64
  -1   6  -6 4161.98 319.649  62
   1  -6  -7 2231.04 288.237   1
   1  -6  -7 2102.98 564.232  11
  -1  -6   7 2004.87 352.065  19
   1   6   7 2212.10 173.559   7
   1  -6  -7 1596.98 300.558  19
   1   6   7 2788.26 597.781  14
  -1  -6   7 2218.65 208.573   6
  -1  -6   7 1744.57 211.384 142
   1   6   7 2145.55 193.621 136
  -1   6  -7 2212.52 221.266 134
   1   6   7 1736.69 173.200 113
   1   6   7 2295.93 189.256 121
  -1   6  -7 2221.92 260.746  49
   1   6   7 1864.42 200.621  51
  -1  -6   7 1831.03 212.637  99
   1   6   7 2213.50 268.657  95
  -1  -6   7 2275.86 230.754 108
   1   6   7 1882.78 213.455  67
  -1  -6   7 1821.18 215.554  71
  -1   6  -7 2512.97 232.997  62
  -1   6  -7 2156.75 210.623  64
  -1   6  -7 2189.55 406.932  37
  -1   6  -7 2498.98 445.757  28
   1  -6  -7 2056.77 508.075  33
  -1   6  -7 1921.73 427.153  27
  -1   6  -7 1866.28 350.990  22
  -1   6  -8 12188.8 1077.53  37
  -1   6  -8 12361.8 1140.49  28
  -1   6  -8 13247.8 1201.74  27
   1  -6  -8 12374.3 1262.15  33
  -1   6  -8 11127.7 1042.61  22
   1  -6  -8 12892.3 1282.73  11
   1  -6  -8 14471.2 942.222   1
  -1  -6   8 13198.0 1001.43  19
  -1  -6   8 13228.9 770.272   6
  -1   6  -8 13050.5 1100.55   2
  -1   6  -8 13921.5 792.475 134
   1   6   8 13738.1 749.242 121
  -1   6  -8 13343.4 834.406  49
   1   6   8 13883.2 767.636  51
  -1  -6   8 11953.1 794.359  99
   1   6   8 15444.4 876.210  95
  -1  -6   8 14290.0 813.962 108
   1   6   8 12336.0 768.716  83
  -1   6  -8 13511.3 789.786  62
  -1  -6   8 14868.9 818.479  71
   1   6   8 12685.6 774.603  67
  -1   6  -8 12909.5 771.972  64
  -1   6  -9 12981.2 1224.98  28
  -1   6  -9 12621.3 1114.44  37
  -1   6  -9 15912.9 1338.53  27
   1  -6  -9 13677.9 1355.84  33
  -1   6  -9 13115.0 1168.15  22
   1  -6  -9 14401.6 1396.01  11
  -1  -6   9 14377.4 802.001   6
  -1  -6   9 12924.7 1014.13  19
  -1   6  -9 14687.4 826.122 134
   1   6   9 12575.3 783.575 136
   1   6   9 14373.4 784.182 121
  -1   6  -9 14943.2 887.411  49
   1   6   9 14784.5 804.121  51
  -1  -6   9 14383.4 855.109  99
   1   6   9 12859.3 804.036  83
  -1  -6   9 14663.7 853.150  71
  -1   6  -9 13339.4 813.416  62
  -1   6 -10 20185.8 1779.72  27
  -1   6 -10 22183.1 1634.08  37
  -1   6 -10 23062.0 1809.09  28
   1  -6 -10 21858.1 1886.87  33
  -1   6 -10 21374.1 1713.50  22
   1  -6 -10 22628.2 1923.52  11
  -1  -6  10 22395.3 1325.51 140
  -1   6 -10 22664.9 1287.30 134
   1   6  10 21930.7 1258.95 136
   1   6  10 22889.6 1251.15 121
   1   6  10 23401.6 1272.25 112
  -1   6 -10 24695.4 1344.84  58
  -1   6 -10 26484.4 1375.83  49
   1   6  10 25348.9 1279.30  51
   1   6  10 24695.2 1387.67  95
  -1  -6  10 24691.6 1314.43 106
  -1  -6  10 23668.3 1333.38  99
   1   6  10 22807.9 1253.22  77
  -1  -6  10 22300.7 1294.47  90
   1   6  10 23544.9 1281.94  83
   1   6  10 22500.5 1288.39  67
  -1   6 -10 22614.1 1283.20  62
  -1   6 -11 3456.50 548.835  37
  -1   6 -11 3663.17 699.324  28
   1  -6 -11 4803.43 825.064  33
  -1   6 -11 3619.96 684.219  27
  -1   6 -11 4458.75 698.335  22
  -1  -6  11 5102.75 906.871  15
   1  -6 -11 3746.03 782.662  11
  -1  -6  11 4272.89 392.078 140
  -1   6 -11 4790.87 369.800 134
   1   6  11 4165.78 345.797 136
   1   6  11 4817.75 363.281 112
   1   6  11 4882.86 338.744 121
  -1   6 -11 5064.35 445.278  58
  -1   6 -11 5076.49 449.958  49
   1   6  11 4638.05 450.307  95
  -1  -6  11 4646.41 430.309 104
  -1  -6  11 4938.14 387.402 106
  -1  -6  11 5472.62 432.383  99
  -1   6 -11 5214.19 376.955 101
  -1  -6  11 4343.12 377.115  90
   1   6  11 4199.17 324.802  77
   1   6  11 4712.75 344.731  88
  -1  -6  11 4241.56 364.424  81
   1   6  11 5247.48 373.172  83
  -1   6 -11 5310.19 419.613  76
  -1   6 -11 4361.82 356.828  62
   1  -6 -12 23193.0 2072.80  11
  -1  -6  12 26020.0 2328.67  15
  -1  -6  12 24464.0 1477.98 140
   1   6  12 25006.0 1438.82 136
  -1   6 -12 26174.9 1459.09 134
  -1  -6  12 26068.7 1435.89 143
   1   6  12 27423.3 1459.86 112
   1   6  12 25118.6 1460.73 117
  -1   6 -12 27872.1 1520.03  58
  -1   6 -12 28857.3 1547.32  49
  -1  -6  12 27942.6 1551.42 104
   1   6  12 28679.3 1576.70  95
  -1   6 -12 24996.9 1456.60 101
  -1  -6  12 27149.9 1528.90  99
  -1  -6  12 27914.7 1489.49 106
  -1  -6  12 27068.7 1488.76  90
  -1   6 -12 29051.9 1524.20  76
   1   6  12 26696.6 1451.66  83
   1   6  12 27443.8 1431.35  92
  -1  -6  12 24818.0 1455.10  81
  -1   6 -12 27076.9 1536.26  84
   1   6  12 27469.8 1440.31  88
  -1   6 -12 24430.3 2058.82  28
  -1   6 -12 28396.4 2143.01  27
  -1   6 -12 20922.5 1907.40  22
   1  -6 -12 23972.2 2100.70  33
   1  -6 -13 11753.2 1386.71  11
  -1  -6  13 13615.9 1550.00  15
   1   6  13 11877.9 776.939 136
  -1  -6  13 11822.3 803.663 140
  -1  -6  13 13435.0 779.517 143
  -1   6 -13 12738.4 788.291 134
   1   6  13 13938.9 808.654 112
  -1   6 -13 14240.5 886.197  49
  -1   6 -13 15288.5 871.296  58
  -1  -6  13 14178.7 878.316  99
  -1  -6  13 14051.8 889.321 104
   1   6  13 13350.6 895.094  95
  -1  -6  13 12791.0 811.578 106
   1   6  13 13451.7 775.262  92
   1   6  13 12509.0 836.816  80
   1   6  13 13256.2 784.729  83
   1   6  13 13428.6 779.167  88
  -1   6 -13 13634.0 852.683  76
  -1  -6  13 12463.4 790.022  81
  -1   6 -13 14198.2 881.847  84
  -1  -6  13 13963.0 833.222  90
  -1   6 -13 10023.5 1257.03  28
  -1   6 -13 12784.1 1341.74  27
   1  -6 -13 11750.4 1345.29  33
  -1   6 -13 10691.0 1232.61  22
  -1  -6  14 2693.57 709.771  15
  -1   6 -14 2609.79 269.221 134
  -1  -6  14 3195.30 281.268 143
   1   6  14 3079.87 304.201 112
  -1   6 -14 3224.62 372.975  49
   1   6  14 3890.59 407.748  95
  -1  -6  14 3158.06 358.562  99
   1   6  14 2804.42 340.781  93
  -1  -6  14 2866.15 291.515 106
  -1  -6  14 2952.76 319.657  90
  -1   6 -14 3078.31 329.053  76
  -1   6 -14 3717.48 351.064  82
   1   6  14 3104.33 273.851  88
  -1  -6  14 3430.03 292.183  81
  -1   6 -14 3629.33 363.710  84
  -1  -6  14 2976.30 377.713  91
   1   6  14 2903.64 274.579  83
   1   6  14 2952.53 272.681  92
   1   6  14 3131.28 344.376  80
  -1   6 -14 2409.04 616.604  28
   1  -6 -14 1654.21 555.329  33
  -1   6 -14 3010.87 642.972  27
  -1   6 -15 249.605 345.833  28
   1  -6 -15 242.614 336.178  33
  -1   6 -15 219.846 372.982  27
  -1  -6  15 343.043 143.014 143
   1   6  15 248.463 175.541 112
  -1  -6  15 375.061 136.646 106
   1   6  15 499.808 239.307  95
   1   6  15 121.952 191.812  93
  -1  -6  15 288.562 170.213  74
  -1   6 -15 515.506 185.972  76
   1   6  15 533.570 144.285  92
  -1  -6  15 299.859 189.331  90
  -1  -6  15 422.360 212.017  91
   1   6  15 415.749 199.934  80
  -1   6 -15 485.799 202.279  82
  -1   6 -15 818.339 218.876  84
   1   6  15 395.861 143.076  88
  -1   6 -15 263.863 219.939  54
  -1   6 -15 241.944 219.792  49
   1   6  16 7121.77 498.556 130
  -1  -6  16 8084.58 484.385 143
  -1  -6  16 7390.87 513.354 141
  -1   6 -16 7128.34 543.864  54
  -1   6 -16 8059.65 558.801  49
   1   6  16 6920.49 533.953  93
   1   6  16 7710.35 486.433  92
  -1  -6  16 6934.16 507.904  90
  -1   6 -16 6438.69 506.369  76
   1   6  16 7431.63 542.304  80
  -1  -6  16 7656.13 572.799  91
   1   6  16 7086.90 458.672  88
  -1   6 -16 7213.27 531.820  82
  -1   6 -16 6972.75 523.100  84
  -1  -6  16 7019.98 499.178  74
   1   6  17 568.855 159.625 130
  -1  -6  17 685.631 168.307 141
   1   6  17 637.312 202.360 122
  -1   6 -17 394.256 184.793  49
  -1   6 -17 578.905 209.809  54
  -1   6 -17 565.120 172.311  60
   1   6  17 394.052 175.227  93
  -1  -6  17 418.185 157.894  90
  -1  -6  17 452.955 186.685  91
   1   6  17 600.115 204.301  80
  -1   6 -17 392.697 144.569  84
  -1  -6  17 548.434 193.566  79
  -1  -6  17 421.125 113.091  78
  -1   6 -17 557.550 166.314  82
   1   6  17 644.475 155.408  92
  -1  -6  17 771.716 173.601  74
  -1   6 -17 556.067 165.846  76
  -1  -6  18 4287.46 368.771 133
   1   6  18 4261.75 323.736 130
   1   6  18 4433.17 360.685 122
  -1   6 -18 4076.88 348.000  60
  -1   6 -18 4592.05 366.034  54
   1   6  18 4370.49 355.596  93
   1   6  18 4257.21 322.052  92
   1   6  18 4946.55 382.508  80
  -1  -6  18 4188.18 360.913  91
  -1  -6  18 4430.24 370.076  79
  -1   6 -18 4401.55 348.581  82
  -1   6 -18 4165.53 327.732  76
  -1  -6  18 5250.18 340.095  74
  -1  -6  19 291.581 147.423 133
   1   6  19 461.187 131.475  93
  -1   6 -19 535.957 157.295 126
  -1   6 -19 392.276 130.987 125
   1   6  19 401.225 142.532 122
   1   6  19 233.158 149.101  80
   1   6  19 504.503 120.408  92
  -1   6 -19 598.915 134.835  82
  -1  -6  19 337.346 133.830  79
  -1  -6  19 584.077 125.244  74
   1   6  20 144.949 81.4787  92
   1   6  20 193.492 112.740  80
  -1  -6  20 165.143 104.761  94
  -1   6 -20 373.911 116.107 126
   1  -7  19 89.2172 97.3348  90
   1   7 -19 82.4004 91.5152  82
   1  -7  19 326.292 108.084  79
  -1  -7 -19 167.416 121.483  96
  -1   7  19 43.2157 131.690  93
  -1   7  19-76.4602 68.6298 109
  -1   7  18 1067.75 158.501 129
  -1   7  18 980.544 132.175 109
  -1   7  18 908.887 196.067  93
   1  -7  18 717.432 169.727  99
   1  -7  18 994.262 170.162  90
  -1   7  18 716.131 197.383  80
   1  -7  18 918.508 175.819  79
  -1   7  18 766.611 139.147  68
   1   7 -18 714.738 130.554  76
   1  -7  17 2384.94 232.248 141
  -1   7  17 3495.75 298.428 129
   1   7 -17 3121.39 231.806 134
   1  -7  17 3325.88 306.324  99
  -1   7  17 2648.88 249.929 109
  -1   7  17 3249.21 329.201  93
  -1   7  17 3450.28 263.444  92
   1   7 -17 2971.85 298.271  56
  -1  -7 -17 3326.32 314.255  45
   1   7 -17 3308.96 318.385  49
   1  -7  17 2945.51 286.688  90
  -1   7  17 3768.68 352.340  80
  -1   7  17 2885.25 284.060  68
  -1  -7 -17 2270.82 251.235  71
   1   7 -16 4503.99 319.134 134
   1  -7  16 4103.30 327.530 141
   1   7 -16 4383.09 400.693  49
   1   7 -16 4596.50 398.443  56
  -1  -7 -16 4544.93 396.706  45
  -1  -7 -16 4331.14 381.057  41
   1  -7  16 4774.55 374.612 106
  -1   7  16 4480.65 425.507  93
  -1   7  16 4627.04 348.239  92
   1  -7  16 4377.94 387.802  99
   1  -7  16 4945.97 388.606  90
  -1   7  16 4670.38 433.714  80
  -1   7  16 4511.68 388.478  68
   1   7 -16 3910.95 299.540  62
  -1  -7 -15 2746.39 682.434  33
   1   7 -15 2576.89 651.836  27
   1  -7  15 2554.87 237.016 127
   1  -7  15 2574.82 260.086 141
   1   7 -15 2695.97 249.370 134
  -1   7  15 2729.71 233.530 120
  -1  -7 -15 2752.99 323.124  45
   1   7 -15 2770.80 330.981  56
  -1  -7 -15 2711.47 286.061  47
  -1  -7 -15 3199.84 323.944  41
   1   7 -15 2323.74 336.628  49
   1  -7  15 2903.95 315.359  99
   1  -7  15 2738.67 300.370 106
  -1   7  15 2176.01 342.805  93
  -1   7  15 2841.32 271.133  92
  -1   7  15 2437.28 356.761  80
   1   7 -15 2730.82 239.837  62
  -1   7  15 3168.41 330.695  68
   1   7 -14 8014.52 953.521  28
  -1  -7 -14 8277.09 1198.63  33
   1   7 -14 8406.24 1185.19  27
  -1  -7 -14 7905.14 1182.11  25
   1  -7  14 8568.08 596.228 137
   1  -7  14 8943.29 592.644 127
   1  -7  14 9657.41 616.357 141
  -1   7  14 9279.14 594.703 120
   1   7 -14 9648.24 697.184  49
   1   7 -14 8976.81 641.887  54
  -1  -7 -14 9712.84 658.010  47
  -1  -7 -14 10281.3 676.202  41
   1  -7  14 10381.3 676.650  99
  -1   7  14 10097.5 726.883  93
  -1   7  14 10357.4 629.996  92
   1  -7  14 10043.7 669.066 106
  -1   7  14 10508.1 732.255  80
   1  -7  14 10732.0 618.914  72
   1   7 -14 10387.5 596.445  62
  -1  -7 -13 3364.56 775.757  25
  -1  -7 -13 1699.11 582.829  33
   1   7 -13 3235.67 768.451  27
   1   7 -13 2054.20 460.896  21
  -1  -7 -13 2078.27 289.086  41
   1  -7  13 2427.22 251.371 141
   1  -7  13 1889.41 223.861 137
  -1   7  13 2306.99 320.094 130
   1  -7  13 2116.87 232.837 127
  -1   7  13 1835.62 294.564 122
   1   7 -13 2286.86 337.888  49
   1   7 -13 2454.80 294.271  54
  -1  -7 -13 1781.92 261.829  47
   1  -7  13 2410.74 294.923 106
  -1   7  13 2252.74 353.291  93
  -1   7  13 2110.14 273.156  83
  -1   7  13 1774.64 256.542  88
  -1   7  13 2017.65 342.228  80
  -1   7  13 2222.76 211.149  86
  -1   7  13 1733.81 228.283  92
   1  -7  13 2132.96 232.784  72
  -1   7  13 2098.11 205.031  69
   1   7 -13 2100.05 221.306  62
  -1  -7 -12 17905.7 1835.03  25
   1   7 -12 15844.5 1452.62  21
  -1  -7 -12 19834.7 1930.08  33
   1   7 -12 19010.3 1845.19  27
   1   7 -12 17922.4 1499.70  18
  -1   7  12 21557.4 1185.71 130
  -1   7  12 19452.2 1180.16 122
  -1  -7 -12 16911.8 1108.15  59
   1   7 -12 20088.2 1195.75  49
  -1  -7 -12 19290.7 1142.58  47
  -1  -7 -12 20411.0 1152.05  41
   1   7 -12 19267.0 1139.08  54
   1  -7  12 17911.3 1134.67 104
  -1   7  12 20387.2 1220.00  93
   1  -7  12 19843.5 1152.66 106
  -1   7  12 18761.2 1093.29  92
  -1   7  12 20604.9 1209.17  80
  -1   7  12 20491.1 1119.79  88
  -1   7  12 18042.6 1059.90  86
  -1   7  12 19822.2 1125.74  83
   1  -7  12 19487.2 1102.11  72
  -1   7  12 18524.6 1076.48  69
   1   7 -12 19900.3 1071.29  62
  -1  -7 -11 1550.91 609.418  25
  -1  -7 -11 1884.25 661.242  33
   1   7 -11 742.517 506.312  27
   1  -7  11 1400.34 416.128  19
   1   7 -11 1319.91 394.203  18
   1  -7  11 1245.33 187.133 137
  -1   7  11 1132.28 259.779 130
  -1   7  11 1215.50 273.789 122
   1   7 -11 1095.96 234.440  54
  -1  -7 -11 1119.97 225.898  47
  -1  -7 -11 1282.12 213.883  59
   1   7 -11 1215.61 311.734  49
  -1   7  11 1014.89 291.077  93
   1  -7  11 993.060 202.663 104
   1  -7  11 1068.17 211.207 106
  -1   7  11 873.041 205.624  83
  -1   7  11 964.297 208.907  88
  -1   7  11 1030.09 280.529  80
   1   7 -11 1187.64 139.449  87
  -1   7  11 994.498 143.986  86
  -1   7  11 1023.70 180.352  92
   1  -7  11 1197.00 185.077  72
  -1   7  11 1272.26 182.617  69
   1   7 -11 1230.58 173.948  62
   1   7 -11 1040.36 145.291  64
  -1  -7 -10 455.245 515.472  25
  -1  -7 -10 615.517 539.739  33
   1   7 -10 578.470 457.623  27
   1  -7  10 519.480 305.108  19
  -1   7  10 951.968 478.459  14
   1   7 -10 703.819 321.968  18
  -1   7  10 765.187 224.156 130
   1  -7  10 716.790 137.308 135
   1  -7  10 705.316 163.736 137
  -1   7  10 896.126 241.430 122
  -1  -7 -10 666.020 181.562  59
   1   7 -10 600.394 196.422  54
  -1  -7 -10 954.505 215.281  47
   1   7 -10 970.182 299.461  49
   1  -7  10 497.409 169.305 104
  -1   7  10 1024.52 272.622  93
  -1   7  10 617.236 191.282  83
  -1   7  10 596.284 234.456  80
  -1   7  10 903.645 195.046  88
   1   7 -10 691.154 118.731  87
  -1   7  10 685.303 123.297  86
  -1   7  10 743.368 157.594  69
   1   7 -10 728.403 129.316  64
   1  -7  10 741.494 159.869  72
  -1  -7  -9 23949.4 2203.12  33
   1   7  -9 26437.1 2211.71  27
  -1  -7  -9 27681.9 2277.06  25
   1   7  -9 24525.3 1754.47  18
  -1   7   9 23687.2 2016.32  14
   1  -7   9 24540.3 1863.25  19
   1  -7   9 26635.6 1431.52 135
  -1   7   9 27467.0 1502.99 130
   1  -7   9 28335.6 1462.10 137
   1   7  -9 25561.3 1390.40 118
  -1   7   9 26603.6 1523.24 122
  -1  -7  -9 26878.8 1488.94  47
   1   7  -9 28048.0 1532.36  49
  -1  -7  -9 27405.1 1489.55  59
   1   7  -9 26752.3 1480.42  54
  -1   7   9 27622.1 1557.30  93
   1  -7   9 25376.9 1476.91 104
  -1   7   9 26616.4 1527.91  80
  -1   7   9 26789.0 1447.55  88
   1   7  -9 25162.4 1388.58  87
  -1   7   9 26359.7 1461.15  83
   1   7  -9 25493.3 1401.98  64
  -1   7   9 25888.6 1446.99  69
   1   7  -8 61284.7 3232.00  24
  -1  -7  -8 54321.1 3697.04  25
  -1  -7  -8 56996.2 3742.48  33
   1   7  -8 54418.7 3655.26  27
   1   7  -8 53199.3 3125.06  18
   1  -7   8 51495.2 3266.81  19
  -1   7   8 52429.8 3473.02  14
   1  -7   8 54072.0 3034.41   1
  -1  -7  -8 51879.3 2815.82   6
  -1   7   8 49596.4 3226.41   2
   1  -7   8 52543.3 2811.84 135
  -1   7   8 57710.3 2881.88 130
   1  -7   8 58271.5 2846.21 137
   1  -7   8 53639.2 2883.33 142
  -1   7   8 49818.0 2784.37 115
   1   7  -8 53481.9 2777.36 118
  -1  -7  -8 57074.7 2877.16  59
   1   7  -8 55808.8 2901.65  49
  -1  -7  -8 57849.2 2875.15  47
   1   7  -8 54503.8 2909.99  56
   1  -7   8 51939.3 2802.63  55
   1  -7   8 54545.9 2880.30 108
  -1   7   8 56206.1 2934.78  93
   1  -7   8 50630.2 2850.83 104
  -1   7   8 57023.6 2844.24  83
  -1   7   8 54748.9 2822.60  88
  -1   7   8 54969.9 2907.87  80
   1   7  -8 54599.0 2789.33  64
  -1  -7  -7 10268.4 1259.29  25
   1  -7   7 9376.98 562.898  40
   1   7  -7 9675.63 846.745  24
  -1  -7  -7 8970.01 1223.75  33
   1   7  -7 8891.23 1144.55  27
   1  -7   7 9011.46 732.423   1
  -1   7   7 8947.70 913.649   2
   1   7  -7 9004.47 536.916   7
   1   7  -7 8514.05 774.864  18
  -1   7   7 9049.82 1031.48  14
  -1  -7  -7 9465.67 584.612   6
   1  -7   7 7813.09 866.779  19
  -1   7   7 9476.79 620.742 130
   1  -7   7 10367.6 604.009 137
   1  -7   7 9557.89 630.161 142
   1  -7   7 9635.73 577.463 135
   1   7  -7 9495.99 545.454 118
  -1   7   7 8433.77 547.752 115
   1  -7   7 8800.69 563.252  55
   1   7  -7 10457.9 677.804  56
   1   7  -7 9090.36 660.176  49
  -1  -7  -7 9973.21 631.514  59
   1  -7   7 8441.40 601.352 104
  -1   7   7 9866.02 685.369  93
   1  -7   7 10150.7 631.634 108
  -1   7   7 8217.36 567.397  88
  -1   7   7 9725.61 663.633  80
  -1   7   7 9093.41 589.701  85
  -1   7   7 9579.50 595.977  83
   1   7  -7 9146.39 546.402  64
  -1   7   7 8405.39 575.570  64
  -1  -7  -6 5706.12 975.049  33
   1   7  -6 9091.72 1100.72  27
   1   7  -6 7933.50 751.483  24
   1  -7   6 7959.65 501.834  40
   1  -7   6 8158.77 661.835   1
   1   7  -6 8350.65 485.386   7
  -1   7   6 7336.01 946.115  14
   1  -7   6 8686.07 524.387 135
  -1   7   6 8570.83 561.273 130
   1  -7   6 8131.51 571.540 142
  -1   7   6 8256.95 505.652 115
   1   7  -6 8412.30 488.847 118
  -1   7   6 8438.18 607.857 122
   1   7  -6 9056.86 614.208  49
   1   7  -6 8549.76 607.637  56
  -1  -7  -6 8429.15 573.601  59
   1  -7   6 8170.01 501.594  44
   1  -7   6 7753.63 503.422  55
   1  -7   6 8832.49 567.883 108
  -1   7   6 8503.89 622.874  93
   1  -7   6 8077.70 553.146 104
  -1   7   6 7726.67 509.431  88
  -1   7   6 8644.72 602.746  80
  -1   7   6 8248.99 536.174  85
  -1   7   6 7721.12 524.907  83
  -1  -7  -6 7143.59 524.180  73
   1   7  -6 8128.35 489.103  64
  -1   7   6 7739.88 526.648  64
  -1  -7  -5 61571.0 3428.95  23
   1   7  -5 60468.2 3258.53  24
   1   7  -5 59538.5 3038.52  32
   1  -7   5 61562.3 3306.64  26
   1  -7   5 57092.4 2965.08  40
   1  -7   5 59911.6 3424.12  19
   1   7  -5 59791.4 2947.82   7
  -1   7   5 61191.0 3512.88   4
   1  -7   5 61229.8 3172.33   1
   1  -7   5 62646.7 3047.81 142
  -1   7   5 57684.0 3014.44 130
   1   7  -5 56577.1 2947.44 118
  -1   7   5 58608.7 2974.25 115
   1   7  -5 61382.3 3056.96  49
   1  -7   5 56073.3 2967.30  55
   1   7  -5 61139.8 3068.10  56
  -1  -7  -5 62429.6 3046.15  59
   1   7  -5 59251.2 3020.43  43
  -1   7   5 60772.7 3082.88  93
   1  -7   5 54878.1 3014.31 104
   1  -7   5 57954.9 3029.69 108
  -1   7   5 57426.1 2989.31  83
  -1   7   5 54426.7 2937.25  89
  -1   7   5 59370.7 3061.20  80
  -1   7   5 56159.4 2970.86  88
  -1   7   5 58272.5 3002.85  85
  -1   7   5 54195.2 2984.29  61
  -1  -7  -5 55383.2 3039.73  71
  -1  -7  -5 55817.6 2993.36  73
   1   7  -5 55468.3 2950.68  64
  -1   7   5 56878.0 2996.67  64
   1  -7   4 62883.0 3194.65  40
   1   7  -4 66640.1 3466.02  24
   1   7  -4 64437.0 3261.88  32
   1  -7   4 65551.0 3578.89  26
  -1  -7  -4 61293.3 3599.07  23
   1  -7   4 65789.3 3645.26  19
   1   7  -4 64869.7 3178.95   7
   1   7  -4 59868.7 3554.08  14
  -1   7   4 66512.6 3735.50   4
   1  -7   4 57864.4 3482.76  20
   1  -7   4 62452.0 3390.47   1
  -1   7   4 58864.0 3234.38 130
   1  -7   4 65581.1 3273.72 142
   1   7  -4 59931.3 3175.14 118
   1  -7   4 62067.9 3197.62  55
   1   7  -4 65251.7 3289.71  56
  -1  -7  -4 69046.0 3267.43  55
   1  -7   4 63521.2 3191.26  44
   1   7  -4 64806.8 3249.29  43
  -1  -7  -4 69415.6 3280.08  59
   1  -7   4 63477.4 3258.97 108
  -1   7   4 63150.4 3303.68  93
   1   7  -4 61754.3 3192.62  77
  -1   7   4 59718.6 3172.41  89
  -1   7   4 59938.5 3194.93  88
  -1   7   4 62490.9 3232.48  85
  -1   7   4 64213.6 3285.06  80
  -1   7   4 60433.3 3213.34  83
  -1   7   4 60929.7 3227.77  61
  -1  -7  -4 59438.2 3222.43  73
   1   7  -4 62328.1 3180.44  64
  -1  -7  -4 57015.3 3260.23  71
  -1   7   4 62125.8 3230.53  64
  -1  -7  -3 46509.1 2735.60  23
   1   7  -3 47466.5 2575.09  24
   1  -7   3 46167.3 2322.27  35
   1   7  -3 46095.0 2398.70  32
   1  -7   3 50435.9 2767.53  26
  -1  -7  -3 46507.8 2830.83  39
   1  -7   3 46321.1 2337.54  40
   1  -7   3 51491.0 2796.20  19
   1  -7   3 39387.7 2642.12  20
   1   7  -3 45938.9 2322.08   7
   1   7  -3 43781.1 2720.20  14
  -1   7   3 48194.0 2869.12   4
   1  -7   3 48883.9 2545.76   1
  -1   7   3 44436.9 2377.40 130
   1  -7   3 43825.6 2396.31 110
   1   7  -3 43564.3 2319.35 118
   1   7  -3 47012.1 2427.08  56
   1   7  -3 46939.0 2392.22  43
   1  -7   3 45311.0 2330.46  44
  -1  -7  -3 50146.1 2415.99  55
  -1   7   3 45617.9 2378.36  61
  -1  -7  -3 48382.6 2414.93  59
  -1  -7  -3 42838.2 2430.99  96
   1  -7   3 45303.7 2400.09 108
   1   7  -3 44364.1 2337.95  77
  -1   7   3 43849.9 2335.58  88
  -1   7   3 44506.6 2371.70  85
  -1   7   3 44779.2 2414.92  80
  -1   7   3 44329.1 2408.53  68
  -1  -7  -3 42907.3 2406.21  71
   1   7  -3 43466.2 2321.85  64
  -1   7   3 45931.5 2377.84  64
  -1  -7  -3 43529.1 2367.67  73
  -1  -7  -2-71.0786 136.839  73
  -1   7   2-105.880 120.592  64
  -1  -7  -2 19.3079 133.040  71
  -1   7   2 152.974 128.532  68
   1   7  -2 74.6344 92.6619 124
   1   7  -2 73.3531 83.8015 118
  -1   7   2 166.029 134.048 118
   1   7  -2 161.555 181.072  56
   1   7  -2 98.3561 135.330  43
   1   7  -2-45.9887 132.120  48
  -1  -7  -2 372.986 148.676  55
   1  -7   2-57.4733 85.0285  53
   1  -7   2 54.6824 72.2417  44
  -1  -7  -2 179.156 180.666  96
  -1   7   2-14.4043 96.8317 101
   1  -7   2 189.798 247.569  19
  -1   7   2 502.877 319.663  14
   1   7  -2 132.019 277.000  14
   1   7  -2 39.9814 92.3152   7
   1  -7   2 85.1866 278.897  39
  -1  -7  -2-72.5720 254.004  39
  -1   7   2-138.878 250.517  37
   1  -7   2 148.365 84.3796  40
   1  -7   2-16.0335 76.8691  35
   1   7  -2 117.399 143.044  32
  -1  -7  -2 59.1833 248.356  23
  -1  -7  -1 12628.1 768.768  73
  -1   7   1 12984.9 774.758  64
  -1   7   1 12879.8 800.586  68
  -1  -7  -1 11888.8 792.233  71
   1   7  -1 14058.0 732.840 124
   1   7  -1 12650.9 723.759 118
  -1   7   1 13444.2 803.996  43
  -1  -7  -1 13637.3 798.093  59
   1   7  -1 14707.8 830.963  56
  -1  -7  -1 12772.8 766.072  47
   1  -7   1 13959.6 730.679  44
   1  -7   1 13348.8 722.240  53
   1   7  -1 13514.0 788.349  43
   1   7  -1 12281.0 773.714  48
  -1  -7  -1 12912.8 803.518  55
  -1   7   1 12661.2 769.906 101
  -1  -7  -1 12879.9 829.774  96
   1  -7   1 13419.4 1208.97  39
  -1  -7  -1 13733.2 1131.27  39
   1  -7   1 13955.9 724.852  35
   1   7  -1 12867.3 786.716  32
  -1   7   1 12195.4 1087.60  37
  -1  -7  -1 13697.5 1059.34  23
   1  -7   1 14036.9 1079.72  19
   1   7  -1 12844.9 721.606   7
  -1   7   1 14726.5 1233.36  14
   1  -7   1 14532.1 931.000   1
   1   7  -1 12282.4 1084.22  14
  -1   7   1 15217.5 1209.71   4
   1  -7   1 11712.9 978.642   9
  -1  -7   0 1310.19 365.229  39
  -1  -7   0 656.080 283.097  23
   1  -7   0 680.607 340.838  23
   1  -7   0 1268.80 118.086  35
   1  -7   0 1169.25 458.913  39
   1   7   0 1078.28 180.365  32
   1  -7   0 1090.80 334.639   9
   1  -7   0 1022.66 285.332  19
   1  -7   0 740.321 212.490   1
  -1   7   0 738.460 369.250  14
   1   7   0 785.094 339.753  14
   1   7   0 974.504 123.013   7
  -1   7   0 622.276 329.962   4
  -1  -7   0 753.774 187.252 138
  -1   7   0 1081.40 166.274 134
  -1   7   0 1316.04 181.115 118
  -1  -7   0 1118.88 154.705  47
   1   7   0 526.636 163.090  48
   1   7   0 945.043 178.917  43
  -1  -7   0 992.995 167.758  59
   1  -7   0 1041.52 117.511  44
  -1   7   0 1249.94 211.685  43
   1  -7   0 891.898 113.268  53
  -1  -7   0 602.875 208.583  96
  -1   7   0 1106.85 169.449 101
   1   7   0 939.593 115.651  87
   1   7   0 863.028 120.347  64
  -1  -7   0 767.230 167.747  71
  -1  -7   0 1064.65 165.862  73
   1  -7  -1 13230.4 1160.89  39
   1  -7  -1 12818.0 1110.70  23
  -1  -7   1 11820.8 1047.96  39
   1  -7  -1 13120.0 671.565  35
   1   7   1 12097.2 726.188  32
   1  -7  -1 12477.2 977.356  19
   1  -7  -1 13454.6 1076.25   9
  -1   7  -1 13698.3 1189.92  14
   1  -7  -1 12590.6 858.078   1
   1   7   1 13867.9 1129.40  14
  -1   7  -1 12817.4 1126.90   4
  -1  -7   1 11826.4 765.446 138
   1   7   1 10628.2 676.107 136
  -1   7  -1 12161.8 719.820 134
  -1   7  -1 12631.3 730.058 118
   1   7   1 10721.3 664.627 113
   1   7   1 12304.2 676.105 118
   1   7   1 11318.7 716.626  48
  -1  -7   1 10996.3 699.833  47
   1  -7  -1 13576.9 671.105  53
  -1   7  -1 12477.7 754.486  43
   1  -7  -1 12941.6 677.791  44
  -1  -7   1 13105.0 743.479  59
  -1  -7   1 11526.5 775.128  96
   1   7   1 12071.9 675.265  87
  -1  -7   1 12241.9 750.302  71
   1   7   1 12295.9 681.120  64
  -1   7  -1 12515.9 728.960  64
  -1  -7   1 12497.6 722.639  73
   1  -7  -2 172.340 319.894  39
  -1   7  -2 142.917 286.538  37
   1  -7  -2 78.1716 298.156  23
   1  -7  -2 98.0332 64.3289  35
  -1   7  -2 87.6786 110.771 134
  -1  -7   2 20.4908 143.463 138
   1   7   2-9.35194 98.9172 136
  -1   7  -2 44.1224 133.769 118
   1   7   2 31.1399 96.8578 113
   1   7   2 116.929 88.6530 118
   1  -7  -2 51.2438 190.251  19
   1   7   2 156.031 255.430  14
   1  -7  -2 70.1583 133.823   1
  -1   7  -2 257.707 336.149  14
  -1   7  -2-155.411 333.098   4
  -1   7  -2-90.0926 154.501  43
  -1  -7   2 131.989 96.2693  47
   1  -7  -2 24.3947 72.2704  44
  -1  -7   2 16.1592 117.485  59
   1  -7  -2 13.7967 67.2790  53
   1   7   2 153.545 80.4428  87
  -1  -7   2 69.2686 120.646  73
  -1   7  -2-15.1448 123.636  64
   1   7   2 84.9951 75.9002  64
  -1  -7   2 105.301 116.986  71
  -1   7  -3 47894.0 2815.43  37
   1  -7  -3 47740.1 2307.16  35
   1  -7  -3 45012.9 2906.33  39
   1  -7  -3 48011.8 2876.33  23
   1  -7  -3 42845.8 2601.21  19
  -1  -7   3 45407.7 2630.35  19
   1   7   3 44108.1 2314.96   7
  -1   7  -3 46332.8 2831.61   4
   1   7   3 45861.3 2852.62  14
   1  -7  -3 47186.5 2529.48   1
  -1  -7   3 45967.7 2420.79 138
   1   7   3 39807.1 2319.17 136
  -1  -7   3 45914.1 2377.10 142
   1   7   3 40769.3 2308.81 113
   1   7   3 44914.5 2384.48 122
  -1   7  -3 45812.3 2369.37 118
   1   7   3 47103.5 2322.29 118
  -1  -7   3 44700.0 2375.98  59
   1  -7  -3 48770.4 2318.75  44
   1  -7  -3 47138.0 2305.94  53
   1   7   3 44592.1 2320.12  87
  -1   7  -3 43597.3 2373.47  76
   1   7   3 45370.4 2319.57  64
  -1   7  -3 46449.5 2373.24  62
  -1   7  -3 45527.7 2371.93  64
  -1  -7   3 43459.1 2383.37  71
   1  -7  -4 67517.3 3806.96  23
  -1   7  -4 66444.7 3715.02  37
   1  -7  -4 63918.2 3192.53  35
   1  -7  -4 67187.3 3874.02  39
   1   7   4 55355.9 3420.02  37
  -1  -7   4 65849.0 3553.53  19
   1   7   4 64016.5 3210.81   7
  -1   7  -4 72110.7 3802.47   4
   1   7   4 61444.8 3772.80  14
   1  -7  -4 61699.3 3416.45   1
   1  -7  -4 61891.1 3515.58  19
  -1  -7   4 67144.3 3321.76 138
   1   7   4 56748.4 3213.96 136
  -1  -7   4 63308.1 3267.33 142
  -1   7  -4 61711.2 3256.04 118
   1   7   4 62865.5 3281.52 122
   1   7   4 64624.9 3212.12 118
   1   7   4 59678.7 3234.00  51
   1  -7  -4 68552.7 3207.54  44
  -1  -7   4 63135.1 3276.77 108
   1   7   4 61648.5 3211.54  87
  -1   7  -4 63898.1 3277.06  76
  -1   7  -4 61356.7 3264.92  82
   1   7   4 61066.1 3208.10  64
  -1   7  -4 64190.7 3264.03  64
  -1  -7   4 63802.9 3279.26  71
  -1   7  -4 64382.8 3266.70  62
   1  -7  -5 57262.9 2952.25  35
   1  -7  -5 63615.6 3628.05  23
  -1   7  -5 58860.7 3469.78  37
   1  -7  -5 54281.4 3251.78  19
   1  -7  -5 59566.9 3202.82   1
   1   7   5 59160.3 2975.98   7
  -1   7  -5 65861.7 3572.11   4
   1   7   5 55550.9 3564.08  14
  -1  -7   5 60030.5 3320.41  19
  -1  -7   5 59764.7 3082.79 138
   1   7   5 52975.8 2983.46 136
  -1   7  -5 61338.3 3037.19 134
  -1  -7   5 57988.5 3036.64 142
   1   7   5 59316.7 3056.55 122
   1   7   5 56795.6 2985.67 112
  -1   7  -5 59494.1 3024.48 118
   1   7   5 60575.8 2979.53 118
   1  -7  -5 61528.2 2968.81  44
   1   7   5 55243.7 2995.88  51
  -1  -7   5 58888.9 3044.85 108
   1   7   5 58812.7 2980.98  87
  -1   7  -5 59008.0 3042.20  82
  -1   7  -5 58450.2 3047.75  76
  -1  -7   5 59009.1 3045.60  71
   1   7   5 54340.3 2971.79  64
  -1   7  -5 61309.8 3035.31  62
  -1   7  -5 58530.1 3029.22  64
   1  -7  -6 7976.16 960.314  33
   1  -7  -6 9629.31 1026.66  23
  -1   7  -6 7478.14 840.068  37
   1  -7  -6 6382.94 667.869  19
   1  -7  -6 9107.42 692.650   1
  -1  -7   6 6850.00 709.976  19
   1   7   6 8433.46 479.897   7
   1   7   6 7117.36 934.277  14
  -1   7  -6 8996.10 543.089 134
   1   7   6 7443.65 488.333 136
  -1  -7   6 7613.80 525.986 142
   1   7   6 7381.76 488.003 112
  -1   7  -6 8515.55 525.430 118
   1   7   6 8009.93 487.046 121
   1   7   6 7733.58 471.629 118
   1   7   6 8099.38 558.163 122
  -1   7  -6 8787.35 578.062  49
   1  -7  -6 8256.66 456.959  44
   1   7   6 7083.84 487.321  51
  -1  -7   6 8263.37 539.803 108
  -1  -7   6 8145.29 577.248 104
  -1   7  -6 7856.51 537.448  82
  -1   7  -6 7935.30 521.430  64
  -1   7  -6 8678.77 536.419  62
  -1  -7   6 7624.49 528.985  71
  -1   7  -7 9311.07 931.174  37
   1  -7  -7 9985.44 1115.14  33
  -1   7  -7 10937.8 1004.07  27
   1  -7  -7 10892.3 1086.82  23
  -1  -7   7 9243.27 821.713  19
   1  -7  -7 12123.8 1202.41  11
   1  -7  -7 9604.20 757.279   1
   1   7   7 9106.00 537.111   7
   1   7   7 7217.99 987.442  14
  -1  -7   7 9164.57 582.311   6
  -1  -7   7 8469.59 593.391 142
  -1   7  -7 9044.49 596.637 134
   1   7   7 8789.88 559.823 136
   1   7   7 9183.45 565.787 112
   1   7   7 9787.21 557.612 121
  -1   7  -7 10041.2 645.126  49
   1   7   7 9253.15 559.141  51
  -1  -7   7 9786.14 651.608 104
  -1  -7   7 8837.84 585.674  99
  -1  -7   7 8947.95 600.128 108
  -1   7  -7 9009.82 604.757  82
   1   7   7 8787.46 587.918  80
  -1   7  -7 9268.95 587.073  64
  -1  -7   7 9286.22 601.530  71
  -1   7  -7 9563.63 600.495  62
  -1   7  -8 55796.4 3293.78  37
  -1   7  -8 46474.6 3184.73  28
   1  -7  -8 55995.2 3459.45  23
   1  -7  -8 52972.3 3486.95  33
  -1   7  -8 53438.7 3333.54  27
   1  -7  -8 51685.9 3525.14  11
   1   7   8 52763.9 2751.51   7
  -1  -7   8 54552.1 2802.63   6
  -1   7  -8 54355.2 3265.16   2
  -1  -7   8 53913.0 3117.45  19
   1   7   8 49716.2 2777.11 136
  -1   7  -8 57173.5 2822.91 134
   1   7   8 53021.6 2787.17 112
   1   7   8 57017.6 2777.88 121
   1   7   8 55205.0 2777.28  51
  -1   7  -8 56644.0 2864.07  49
  -1  -7   8 52183.7 2819.93  99
  -1  -7   8 53009.8 2830.44 108
  -1  -7   8 55100.7 2881.93 104
   1   7   8 51536.4 2797.00  83
   1   7   8 50284.8 2811.21  80
  -1   7  -8 52480.8 2802.23  64
  -1   7  -8 54837.0 2817.24  62
  -1  -7   8 58067.6 2840.37  71
  -1   7  -9 23852.8 1811.37  37
  -1   7  -9 24452.0 1912.26  27
  -1   7  -9 22412.4 1819.26  28
   1  -7  -9 26144.3 2091.03  33
  -1  -7   9 23559.6 1673.39  19
  -1  -7   9 24469.7 1401.35   6
   1  -7  -9 21854.0 2011.08  11
  -1   7  -9 26436.8 1432.39 134
   1   7   9 27843.3 1398.21 121
   1   7   9 26017.1 1412.44 112
  -1   7  -9 25919.7 1473.28  49
   1   7   9 26677.6 1393.62  51
  -1  -7   9 25667.2 1447.61  99
  -1  -7   9 25959.4 1491.69 104
   1   7   9 24438.2 1436.81  80
   1   7   9 26062.2 1396.85  77
   1   7   9 26356.0 1419.87  83
  -1  -7   9 27928.7 1460.47  71
  -1   7  -9 24914.8 1423.95  62
  -1   7  -9 25404.1 1413.75  64
   1  -7 -10 876.082 127.865  40
  -1   7 -10 164.498 281.402  37
  -1   7 -10 659.482 321.603  28
   1  -7 -10 1486.46 509.841  33
  -1   7 -10 806.160 424.625  27
   1  -7 -10 1267.90 533.449  11
  -1   7 -10 803.632 184.002 134
   1   7  10 631.897 176.473 136
   1   7  10 701.503 157.381 121
  -1   7 -10 713.225 242.738  49
  -1   7 -10 1061.36 194.239 101
  -1  -7  10 752.911 190.828  99
  -1  -7  10 461.557 205.265 104
   1   7  10 901.423 184.773  83
   1   7  10 740.358 186.686  80
   1   7  10 727.932 126.237  92
   1   7  10 951.479 159.834  77
  -1   7 -10 777.283 190.603  76
  -1   7 -11 1364.73 368.605  37
  -1   7 -11 1322.91 456.930  28
   1  -7 -11 758.805 459.148  33
  -1   7 -11 1258.54 443.101  27
   1  -7 -11 904.508 567.646  11
  -1  -7  11 757.881 154.658 143
  -1   7 -11 1291.83 210.003 134
   1   7  11 1132.94 196.861 136
  -1  -7  11 1188.36 208.327 140
  -1   7 -11 1135.24 260.664  49
  -1   7 -11 1015.15 195.308 101
   1   7  11 1203.86 222.337  93
  -1  -7  11 968.664 218.006  99
  -1  -7  11 1080.84 239.461 104
  -1  -7  11 1158.37 195.112 106
  -1  -7  11 1157.73 181.782  90
   1   7  11 805.985 212.509  80
   1   7  11 990.633 162.301  77
   1   7  11 897.305 171.101  88
   1   7  11 952.218 146.957  92
  -1  -7  11 1069.45 180.108  81
   1   7  11 1059.40 184.518  83
  -1   7 -11 1007.86 219.073  76
  -1  -7  12 18712.3 1881.57  15
  -1  -7  12 17827.3 1077.66 140
   1   7  12 17736.0 1056.87 136
  -1  -7  12 18244.3 1035.69 143
  -1   7 -12 19531.5 1077.77 134
   1   7  12 18326.5 1129.76 122
   1   7  12 19909.5 1081.79 112
  -1   7 -12 20211.9 1143.29  49
  -1  -7  12 18243.6 1112.91  99
   1   7  12 17564.0 1105.34  93
  -1   7 -12 18177.6 1072.67 101
  -1  -7  12 19593.0 1154.46 104
  -1  -7  12 19142.9 1085.04 106
  -1  -7  12 17726.9 1063.06  90
   1   7  12 18665.3 1107.43  80
  -1   7 -12 20025.2 1131.29  76
   1   7  12 18398.0 1056.59  83
   1   7  12 19017.7 1048.35  88
   1   7  12 18212.9 1027.93  92
   1   7  12 17164.9 1024.80  77
  -1  -7  12 19243.4 1058.86  81
  -1   7 -12 19562.4 1144.81  84
  -1   7 -12 17655.0 1587.09  28
   1  -7 -12 14928.0 1590.43  33
  -1   7 -12 16253.4 1551.13  27
  -1   7 -13 2212.94 548.460  28
   1  -7 -13 1481.04 505.121  33
  -1   7 -13 2050.28 245.230 134
  -1  -7  13 1841.66 214.458 143
   1   7  13 2073.91 262.703 112
   1   7  13 2509.06 321.236 122
  -1   7 -13 2374.08 314.235  49
   1  -7 -13 2019.92 223.005  59
  -1   7 -13 2130.44 235.322 101
  -1  -7  13 2041.43 300.379 104
  -1  -7  13 1954.02 292.679  99
  -1  -7  13 2311.56 248.919 106
   1   7  13 1923.56 271.007  93
   1   7  13 2144.11 233.643  83
  -1  -7  13 2023.48 238.527  90
   1   7  13 1722.13 222.624  88
   1   7  13 2508.15 300.182  80
  -1   7 -13 2090.03 284.509  82
  -1  -7  13 1876.58 221.184  81
  -1   7 -13 1875.00 286.721  84
   1   7  13 1901.49 209.823  92
  -1   7 -13 2082.57 287.613  76
  -1   7 -14 9194.37 614.046 134
  -1  -7  14 10024.5 605.110 143
   1   7  14 10520.1 701.187 122
   1   7  14 10530.9 652.710 112
  -1   7 -14 9429.34 679.534  54
  -1   7 -14 11067.6 702.171  49
   1   7  14 8921.27 658.901  93
  -1  -7  14 9530.66 677.478  99
  -1  -7  14 10667.4 639.273 106
  -1  -7  14 9940.14 722.246  91
   1   7  14 9676.92 677.159  80
   1   7  14 10574.3 621.378  88
  -1  -7  14 8614.12 614.308  90
  -1   7 -14 9847.13 675.061  76
  -1  -7  14 9636.60 601.637  81
  -1   7 -14 11015.4 709.260  84
  -1   7 -14 9792.44 674.711  82
   1   7  14 9291.41 603.449  83
   1   7  14 10284.4 611.442  92
  -1   7 -14 10293.5 1117.82  28
   1  -7 -14 6659.65 990.802  33
   1   7  15 2909.78 288.406 130
  -1  -7  15 2744.02 253.958 143
   1   7  15 2805.94 329.298 122
   1   7  15 2224.93 288.562  93
  -1  -7  15 2695.16 258.236 106
   1   7  15 3171.75 265.174  92
  -1   7 -15 2330.44 315.612  49
  -1   7 -15 3074.40 341.189  54
   1   7  15 3096.47 331.625  80
   1   7  15 2818.24 257.244  88
  -1  -7  15 3161.49 359.747  91
  -1   7 -15 3321.07 320.681  76
  -1   7 -15 3279.45 326.490  82
  -1   7 -15 2745.74 313.511  84
  -1  -7  15 2841.02 280.907  74
  -1  -7  16 4612.94 369.225 141
   1   7  16 4612.16 369.690 130
   1  -7 -16 4945.02 356.675  41
  -1   7 -16 4867.78 396.362  49
  -1   7 -16 4732.45 399.449  54
  -1   7 -16 3908.54 355.667  60
   1   7  16 4943.42 347.358  92
   1   7  16 4568.43 385.628  93
   1   7  16 4988.49 413.267  80
  -1  -7  16 4806.72 421.056  91
   1   7  16 4531.32 331.330  88
  -1   7 -16 4817.02 396.176  82
  -1   7 -16 5401.81 400.766  76
  -1   7 -16 4790.65 389.710  84
  -1  -7  16 4858.26 363.912  74
  -1  -7  17 3579.04 279.121 141
   1   7  17 2940.88 269.965 130
  -1   7 -17 2879.10 276.650 125
  -1   7 -17 2906.86 281.594  49
   1   7  17 3238.02 254.341  92
   1   7  17 2434.42 259.831  93
   1   7  17 3310.70 309.514  80
  -1  -7  17 3203.09 302.238  79
  -1  -7  17 2834.30 296.913  91
  -1   7 -17 2644.10 252.626  84
  -1   7 -17 3031.04 279.858  76
  -1   7 -17 3353.30 292.866  82
  -1  -7  17 3411.96 267.212  74
  -1  -7  18 915.054 143.543 141
   1   7  18 1170.39 155.473 130
  -1  -7  18 744.999 158.187 133
  -1  -7  18 642.507 148.548  91
   1   7  18 930.008 180.207  80
   1   7  18 731.961 126.612  92
  -1   7 -18 720.725 150.870  82
  -1  -7  18 826.670 159.710  79
  -1   7 -18 608.286 129.699  76
  -1  -7  18 774.180 129.744  74
   1   7  18 468.605 165.535 122
  -1  -7  19 130.261 87.4125 141
   1   7  19 59.7769 116.728  80
  -1   7 -19 143.232 88.9016  82
   1   7  19 47.1899 82.1458  68
   1   8 -18 2322.48 182.811  76
   1  -8  18 2195.06 205.818  79
  -1   8  18 2348.19 191.959 129
  -1  -8 -18 1941.03 200.236  96
  -1   8  18 2452.73 172.008 109
   1   8 -17 142.217 85.8937 134
  -1   8  17-26.2019 127.647 129
  -1  -8 -17-88.8901 153.378  96
   1  -8  17 40.6878 131.075  99
  -1   8  17-28.4764 99.6651 109
  -1   8  17-45.4255 149.893  93
   1  -8  17 111.369 121.709  90
  -1   8  17 63.9152 164.241  80
  -1   8  17 13.1851 122.637  68
   1   8 -17-148.021 107.763  76
  -1  -8 -16 2354.81 268.857  45
   1   8 -16 1826.78 229.747  56
   1   8 -16 2432.58 208.538 134
   1  -8  16 1924.95 187.168 141
   1  -8  16 1727.86 220.111 106
  -1   8  16 2151.72 274.071  93
   1  -8  16 2169.44 252.714  99
  -1   8  16 2402.04 297.059  80
   1  -8  16 2049.77 233.181  90
  -1   8  16 2758.56 265.211  68
  -1  -8 -15 731.537 201.191  41
   1  -8  15 835.729 142.701 141
   1   8 -15 725.227 148.210 134
   1   8 -15 866.099 163.963  43
  -1  -8 -15 932.032 220.061  45
   1   8 -15 909.209 197.110  56
  -1  -8 -15 672.595 178.340  47
   1   8 -15 959.578 224.178  49
   1  -8  15 883.808 198.690  99
  -1   8  15 924.970 239.339  93
   1  -8  15 482.907 166.033 106
   1  -8  15 1052.01 194.973  90
  -1   8  15 960.830 245.908  80
  -1  -8 -15 625.500 162.232  71
  -1   8  15 893.233 205.236  68
   1   8 -15 823.004 145.635  62
   1   8 -14 5988.02 716.569  37
  -1  -8 -14 6275.00 1059.33  33
   1   8 -14 10039.8 566.161 134
   1  -8  14 8134.23 537.831 137
   1  -8  14 8798.52 556.169 141
  -1   8  14 8807.39 541.916 120
   1  -8  14 9493.19 613.405 106
  -1   8  14 8982.64 651.522  93
  -1  -8 -14 7680.41 580.847  71
   1  -8  14 8445.13 548.021  72
   1   8 -14 8875.55 549.677  62
  -1   8  14 9668.75 593.214  88
  -1   8  14 9833.20 666.883  80
   1   8 -14 9527.08 638.529  49
   1   8 -14 9035.33 624.248  56
  -1  -8 -14 9445.12 621.104  47
  -1  -8 -14 9235.53 618.108  45
  -1  -8 -14 10314.9 634.975  41
   1   8 -14 7849.10 574.267  43
   1   8 -13 9247.35 955.133  28
  -1  -8 -13 9419.54 1260.92  33
   1   8 -13 9466.45 1191.67  27
   1   8 -13 9029.99 686.801  56
  -1  -8 -13 10188.4 687.046  47
   1   8 -13 11656.2 731.550  49
   1   8 -13 9065.87 653.371  43
   1  -8  13 11148.0 637.274 141
  -1   8  13 10679.0 717.272 130
   1  -8  13 9471.63 619.111 137
   1  -8  13 9941.55 611.835 127
  -1   8  13 9870.57 727.338  93
   1  -8  13 12029.8 703.887 106
  -1   8  13 10071.6 654.740  88
  -1   8  13 11214.2 742.670  80
  -1   8  13 11309.0 678.260  83
   1   8 -13 10408.7 624.337  62
  -1  -8 -13 7904.50 650.455  71
   1  -8  13 10464.2 634.176  72
   1   8 -12 1259.12 358.906  28
  -1  -8 -12 1836.92 660.369  33
   1   8 -12 1528.25 535.082  27
  -1  -8 -12 1701.59 266.772  41
  -1   8  12 1711.25 278.561 130
   1  -8  12 1687.91 200.719 137
   1  -8  12 1436.60 182.996 127
   1   8 -12 1527.26 283.533  56
   1   8 -12 1469.95 293.682  49
  -1  -8 -12 1796.01 264.723  47
   1  -8  12 1644.63 236.079 104
   1  -8  12 1454.09 242.077 106
  -1   8  12 1486.93 296.691  93
  -1   8  12 2041.34 253.541  83
  -1   8  12 1705.26 303.118  80
  -1   8  12 1910.46 248.811  88
  -1   8  12 1362.53 154.323  86
  -1   8  12 1046.32 168.709  69
   1  -8  12 1606.38 208.216  72
  -1   8  12 1567.26 274.912  68
  -1  -8 -12 1265.00 232.072  71
   1   8 -12 1282.61 191.174  62
  -1  -8 -11 1578.80 664.190  33
   1   8 -11 1285.14 560.753  27
   1   8 -11 989.173 315.840  21
  -1  -8 -11 579.069 214.271  41
  -1   8  11 1046.04 245.673 130
   1  -8  11 980.055 168.131 137
   1   8 -11 1063.88 245.662  56
   1   8 -11 918.819 279.783  49
  -1  -8 -11 1138.58 231.212  47
  -1  -8 -11 1194.53 215.267  59
   1  -8  11 965.089 337.947  19
   1  -8  11 1178.62 220.792 106
  -1   8  11 656.215 257.934  93
   1  -8  11 1169.94 208.132 104
  -1   8  11 907.712 265.528  80
  -1   8  11 1325.58 225.408  88
   1   8 -11 976.461 137.798  87
  -1   8  11 771.937 123.277  86
  -1   8  11 954.202 211.178  83
   1  -8  11 675.377 162.705  72
  -1   8  11 959.735 170.106  69
   1   8 -11 957.025 151.654  64
   1   8 -11 1115.61 177.903  62
  -1  -8 -11 789.079 207.859  71
   1   8 -10 283.092 256.456  21
  -1  -8 -10 1116.57 608.838  33
   1   8 -10 1005.48 533.766  27
   1  -8  10 358.748 272.907  19
  -1   8  10 501.551 411.208  14
   1  -8  10 691.369 158.627 137
   1  -8  10 676.806 131.941 135
  -1   8  10 590.592 216.844 130
  -1  -8 -10 528.442 172.434  59
   1   8 -10 386.560 209.218  56
   1   8 -10 272.315 251.057  49
  -1  -8 -10 820.207 216.601  47
  -1   8  10 377.831 239.798  93
   1  -8  10 547.740 169.979 104
  -1   8  10 616.295 193.638  83
  -1   8  10 679.343 190.254  88
   1   8 -10 303.231 106.297  87
  -1   8  10 786.706 248.349  80
  -1   8  10 304.648 91.9984  86
  -1  -8 -10 708.298 194.455  71
   1  -8  10 425.953 144.219  72
  -1   8  10 414.607 150.737  69
   1   8 -10 456.071 124.618  64
   1   8 -10 555.189 149.336  62
  -1  -8  -9 41033.6 3168.73  33
  -1  -8  -9 39310.5 2761.61  23
  -1   8   9 38201.4 2914.34  14
   1  -8   9 39673.0 2736.86  19
   1  -8   9 44337.0 2265.59 137
   1  -8   9 41180.4 2229.55 135
  -1   8   9 44416.3 2319.00 130
   1   8  -9 42909.3 2207.35 118
   1   8  -9 42890.8 2337.89  56
  -1  -8  -9 46172.3 2318.05  47
   1   8  -9 46095.9 2345.07  49
  -1  -8  -9 43173.7 2307.34  59
   1   8  -9 41067.3 2286.85  43
  -1   8   9 41134.2 2357.45  93
   1  -8   9 40797.4 2286.38 104
  -1   8   9 43796.3 2261.66  88
   1   8  -9 40672.7 2202.18  87
  -1   8   9 44750.8 2277.39  83
  -1   8   9 41940.6 2203.04  86
  -1   8   9 42648.3 2341.37  80
  -1  -8  -9 39292.4 2304.43  71
   1   8  -9 40952.2 2217.97  64
  -1   8   9 42621.5 2262.68  69
   1   8  -9 43384.6 2228.85  62
  -1  -8  -8 5211.01 729.917  23
   1   8  -8 5435.98 459.408  32
  -1   8   8 4333.44 667.736   2
   1  -8   8 5230.97 727.631  19
  -1   8   8 3978.73 771.451  14
  -1  -8  -8 5222.32 400.437   6
   1  -8   8 5524.85 411.444 137
   1  -8   8 5409.03 384.902 135
   1  -8   8 5060.86 446.084 142
  -1   8   8 5023.26 448.977 130
  -1   8   8 4871.84 354.037 115
   1   8  -8 5096.10 361.858 118
   1   8  -8 5708.68 509.813  49
   1   8  -8 6057.71 510.104  56
  -1  -8  -8 5282.76 452.585  47
   1   8  -8 5546.39 438.627  43
  -1  -8  -8 6159.83 467.077  59
  -1   8   8 5259.83 496.759  93
   1  -8   8 5521.75 435.131 104
   1  -8   8 6729.40 482.746 108
  -1   8   8 5627.21 483.210  80
  -1   8   8 5283.40 407.481  88
   1   8  -8 5296.37 359.707  87
  -1   8   8 6215.86 441.649  83
   1   8  -8 5670.39 377.943  64
  -1  -8  -8 5364.50 460.892  71
   1   8  -8 5159.88 381.214  62
   1   8  -7 18211.8 1096.06  32
  -1  -8  -7 17168.1 1469.53  23
   1  -8   7 18332.1 1297.56   1
   1   8  -7 17519.0 1005.75   7
  -1   8   7 17252.4 1469.45   2
  -1   8   7 18006.9 1646.67  14
  -1  -8  -7 18158.4 1055.36   6
   1  -8   7 17092.0 1455.58  19
   1  -8   7 19087.9 1040.91 135
  -1   8   7 18049.1 1086.65 130
   1  -8   7 21411.3 1083.41 137
   1  -8   7 19209.7 1113.44 142
   1   8  -7 19278.7 1013.16 118
  -1   8   7 17557.7 1010.00 115
   1  -8   7 18829.1 1048.58  55
  -1  -8  -7 19007.2 1106.97  59
  -1  -8  -7 18483.8 1093.74  47
   1   8  -7 18208.0 1126.43  56
   1   8  -7 18289.2 1088.53  43
   1  -8   7 19530.4 1104.67 108
   1  -8   7 18081.3 1084.22 104
  -1   8   7 19394.8 1159.87  93
  -1   8   7 17526.1 1040.74  88
  -1   8   7 16562.8 1112.52  80
  -1   8   7 19752.3 1069.43  85
   1   8  -7 18376.1 1004.26  87
  -1   8   7 18195.2 1062.82  83
  -1   8   7 16572.0 1040.91  64
  -1  -8  -7 17441.7 1102.56  71
   1   8  -7 18721.6 1022.39  64
  -1  -8  -6 3757.17 597.095  23
   1   8  -6 3770.14 353.703  32
   1  -8   6 3472.93 290.226  40
   1   8  -6 3725.22 279.809   7
   1  -8   6 3531.43 464.183   1
   1  -8   6 3612.63 298.044 135
   1  -8   6 4294.69 329.213 137
  -1   8   6 3458.38 335.207 130
   1  -8   6 3376.02 344.160 142
  -1   8   6 3256.48 273.144 115
   1   8  -6 3446.95 274.007 118
   1   8  -6 4044.94 347.874  43
  -1  -8  -6 4398.58 379.476  59
   1  -8   6 3390.24 297.718  55
   1   8  -6 3730.08 387.337  56
  -1   8   6 3549.83 398.128  93
   1  -8   6 3613.28 335.686 104
   1  -8   6 3204.23 332.919 108
  -1   8   6 3718.31 327.074  85
  -1   8   6 3016.66 356.898  80
  -1   8   6 3887.07 299.540  88
   1   8  -6 3154.85 263.615  87
  -1   8   6 3361.47 314.271  83
   1   8  -6 3580.63 279.727  64
  -1  -8  -6 2831.64 331.490  71
  -1   8   6 3555.71 310.999  64
  -1   8   6 3538.88 356.161  68
  -1  -8  -5 24727.4 1801.44  23
   1  -8   5 25604.6 1369.20  40
  -1  -8  -5 26500.7 1949.72  39
   1   8  -5 23867.4 1413.56  32
   1   8  -5 25134.0 1341.40   7
   1  -8   5 23765.9 1588.06   1
   1  -8   5 28669.7 1877.07  19
  -1   8   5 25455.2 1413.87 130
   1  -8   5 27437.9 1448.09 142
  -1   8   5 23683.4 1350.97 115
   1   8  -5 25109.8 1343.89 118
   1  -8   5 23907.7 1353.96  44
   1   8  -5 26179.8 1423.57  43
   1   8  -5 24300.4 1395.80  48
   1  -8   5 26034.3 1375.85  55
  -1  -8  -5 27693.9 1428.54  47
  -1  -8  -5 27560.6 1449.79  59
   1   8  -5 28407.6 1473.92  56
   1  -8   5 25481.8 1426.11 108
   1  -8   5 25168.3 1415.63 104
  -1  -8  -5 25118.3 1471.52  96
  -1   8   5 24347.5 1380.84  83
  -1   8   5 24183.3 1362.75  88
   1   8  -5 24825.5 1336.47  87
  -1   8   5 25244.6 1399.37  85
  -1   8   5 24718.9 1446.76  80
   1   8  -5 25903.9 1352.55  64
  -1  -8  -5 23333.5 1369.25  73
  -1   8   5 24941.3 1394.73  64
  -1  -8  -5 23460.1 1425.81  71
  -1   8   5 26161.5 1452.13  68
  -1   8   5 24271.3 1376.29  61
  -1  -8  -4 151.510 251.674  23
  -1  -8  -4 912.147 376.781  39
   1  -8   4 732.153 142.106  40
   1   8  -4 942.298 198.427  32
   1  -8   4 496.527 246.603  26
   1  -8   4 760.967 249.882   1
   1  -8   4 1383.92 385.959  19
   1   8  -4 1154.85 152.280   7
  -1   8   4 1257.97 450.062   4
   1  -8   4 836.286 181.985 142
  -1   8   4 751.173 140.790 132
  -1   8   4 756.815 180.347 130
   1   8  -4 1070.84 235.240  56
   1   8  -4 710.344 182.661  43
   1   8  -4 819.200 170.417  48
   1  -8   4 970.762 153.385  55
  -1  -8  -4 944.750 191.902  47
  -1  -8  -4 838.847 188.869  59
  -1   8   4 981.750 163.050  61
   1  -8   4 706.624 137.440  44
   1  -8   4 1008.99 193.561 108
  -1  -8  -4 774.387 229.343  96
  -1   8   4 1212.70 169.692 101
  -1   8   4 778.672 155.278  83
  -1   8   4 696.334 172.907  85
  -1   8   4 786.408 149.664  88
   1   8  -4 983.838 136.610  87
   1   8  -4 839.951 153.636  77
  -1   8   4 999.303 220.538  80
  -1  -8  -4 1090.22 179.823  73
  -1  -8  -4 1037.30 210.389  71
   1   8  -4 741.974 133.034  64
  -1   8   4 895.162 175.221  64
  -1   8   4 625.004 200.794  68
  -1  -8  -3 9789.11 1005.36  39
  -1  -8  -3 10346.5 956.036  23
   1   8  -3 10821.8 651.962  32
   1  -8   3 8334.83 872.900  26
   1  -8   3 10109.2 597.155  40
   1  -8   3 9688.25 800.184   1
   1  -8   3 11029.6 1024.32  19
   1   8  -3 10173.4 578.786   7
  -1   8   3 9459.21 1053.73   4
  -1   8   3 10032.8 1089.38  14
   1   8  -3 8197.59 899.042  14
   1  -8   3 8882.71 849.200  20
  -1   8   3 9093.50 623.610 130
   1   8  -3 9907.75 573.484 118
   1  -8   3 9452.42 650.932 110
  -1  -8  -3 10388.2 663.533  59
   1   8  -3 10850.5 654.797  43
   1   8  -3 10162.7 681.925  56
  -1  -8  -3 9747.43 632.356  47
   1  -8   3 9724.41 595.052  55
   1  -8   3 9038.03 576.191  44
  -1   8   3 9764.46 625.395  61
   1   8  -3 9316.20 615.817  48
   1  -8   3 10196.1 654.539 108
  -1   8   3 9568.59 615.005 101
  -1  -8  -3 10758.6 704.641  96
  -1   8   3 8519.94 575.966  88
  -1   8   3 9515.98 604.449  83
   1   8  -3 9622.04 568.867  87
  -1   8   3 9969.23 629.001  85
  -1   8   3 11020.0 686.105  68
  -1  -8  -3 9666.54 612.609  73
   1   8  -3 9878.42 575.324  62
  -1   8   3 9693.12 632.099  64
  -1  -8  -3 9727.45 655.795  71
   1   8  -3 10011.2 578.415  64
   1   8  -2 3061.89 242.877   7
   1  -8   2 3250.13 544.556  19
  -1   8   2 2525.24 590.817  14
   1   8  -2 2511.18 487.717  14
  -1  -8  -2 2840.87 273.483  73
  -1   8   2 2960.11 281.556  64
  -1   8   2 2760.00 299.408  68
  -1  -8  -2 2990.28 304.894  71
   1   8  -2 2473.70 224.401  62
   1   8  -2 2816.43 233.904 118
   1   8  -2 2846.69 267.863  48
   1  -8   2 2883.52 246.999  55
  -1  -8  -2 2857.94 282.132  47
   1   8  -2 3172.96 310.266  43
   1  -8   2 3195.13 241.478  44
  -1   8   2 2641.92 264.084 101
   1  -8   2 2742.93 294.016 108
   1  -8   2 2497.30 300.310 110
  -1  -8  -2 3033.71 343.331  96
   1   8  -2 3220.76 261.995  77
   1   8  -2 3050.89 233.187  87
  -1  -8  -2 3167.15 574.037  39
   1  -8   2 3014.13 246.043  40
  -1  -8  -2 3817.47 538.734  23
   1  -8   2 2683.36 488.299  26
   1   8  -2 3149.66 292.786  32
   1  -8   1 13638.7 1287.34  39
  -1  -8  -1 11857.4 1145.74  39
  -1   8   1 13330.7 1187.31  37
   1  -8   1 14128.3 752.975  40
   1   8  -1 12635.1 778.429  32
  -1  -8  -1 11837.5 1060.53  23
   1  -8   1 13762.3 1119.70  19
   1   8  -1 12878.8 729.363   7
  -1   8   1 13960.0 1280.29  14
  -1   8   1 13695.6 1248.56   4
   1   8  -1 10735.2 1101.27  14
   1  -8   1 13304.9 961.365   1
  -1  -8  -1 13048.7 840.084 138
   1  -8   1 12446.4 811.157 110
   1   8  -1 13496.4 732.750 118
   1   8  -1 12175.6 759.144  48
   1   8  -1 13848.6 811.251  43
  -1  -8  -1 12573.6 772.319  47
   1  -8   1 12031.4 727.805  44
  -1  -8  -1 14279.6 816.408  59
  -1  -8  -1 12312.2 835.068  96
  -1   8   1 13535.7 787.921 101
   1   8  -1 12132.3 746.322  77
  -1   8   1 13733.4 790.419  85
  -1  -8  -1 13138.3 809.567  71
  -1   8   1 13508.1 793.480  64
   1   8  -1 12022.0 723.452  62
   1   8  -1 13241.7 735.715  64
  -1   8   1 13363.7 817.698  68
  -1  -8  -1 13027.5 773.909  73
   1  -8   0 5634.53 782.759  39
  -1   8   0 4215.84 636.726  37
   1  -8   0 4947.33 304.146  35
   1   8   0 4434.58 355.803  32
  -1  -8   0 4345.59 657.650  39
   1  -8   0 4596.08 599.512  19
  -1   8   0 4625.28 705.074   4
   1   8   0 4503.64 312.869   7
  -1   8   0 4903.04 728.118  14
   1   8   0 3663.98 607.023  14
   1  -8   0 4732.97 509.983   1
   1   8   0 4022.63 301.358 134
  -1  -8   0 4854.39 423.706 138
  -1   8   0 4944.24 382.267 118
  -1  -8   0 4503.51 348.362  47
   1  -8   0 4354.05 307.928  44
  -1  -8   0 5170.33 392.232  59
   1  -8   0 3853.06 389.909 110
  -1  -8   0 4732.77 415.740  96
  -1  -8   0 3836.55 410.963 110
  -1   8   0 5215.97 377.688 101
   1   8   0 4677.90 335.226  77
   1   8   0 4666.41 314.285  87
  -1  -8   0 4397.69 375.048  71
   1   8   0 4658.56 314.804  62
   1   8   0 4490.83 315.897  64
  -1   8   0 4606.27 381.393  68
  -1  -8   0 4742.02 361.064  73
   1  -8  -1 13682.6 1271.19  39
   1  -8  -1 13934.4 710.053  35
   1  -8  -1 13515.9 738.752  40
   1  -8  -1 15327.3 1270.94  23
   1  -8  -1 13133.3 1057.43  19
   1  -8  -1 12882.3 1137.82   9
   1   8   1 12007.4 715.339   7
  -1   8  -1 14181.5 1307.13  14
  -1   8  -1 14151.5 1257.24   4
   1   8   1 12448.6 1175.73  14
   1  -8  -1 14300.5 966.608   1
  -1  -8   1 13892.9 838.263 138
   1   8   1 10402.7 719.433 136
  -1   8  -1 12997.9 769.697 134
   1   8   1 12734.3 720.341 112
   1   8   1 13609.0 724.492 118
  -1   8  -1 12920.2 775.966 118
  -1  -8   1 11006.4 737.533  47
   1  -8  -1 13209.2 719.142  44
  -1  -8   1 12644.2 784.607  59
  -1   8  -1 12612.0 777.899 101
  -1  -8   1 13952.0 854.968 110
   1  -8  -1 12315.2 806.285 110
   1   8   1 13736.6 725.318  87
  -1   8  -1 11560.7 747.228  76
   1   8   1 11971.2 721.231  64
  -1   8  -1 13270.1 779.857  64
   1   8   1 12176.9 711.612  62
  -1  -8   1 13985.6 772.995  73
  -1  -8   1 11785.9 777.143  71
   1  -8  -2 3872.06 682.930  39
   1  -8  -2 3222.69 593.532  23
   1  -8  -2 2719.51 212.510  35
  -1   8  -2 2932.98 548.096  37
   1  -8  -2 3800.29 440.024   1
   1  -8  -2 3228.96 481.177  19
  -1  -8   2 2851.03 445.789  19
   1  -8  -2 2936.18 525.253   9
  -1   8  -2 3172.79 612.357  14
   1   8   2 2690.27 551.868  14
  -1   8  -2 2984.01 560.508   4
  -1   8  -2 2996.20 285.739 134
   1   8   2 2548.63 245.510 136
  -1  -8   2 2763.18 326.183 138
  -1   8  -2 3096.60 297.787 118
   1   8   2 2587.04 233.477 112
   1   8   2 3015.19 238.567 121
   1   8   2 3056.75 240.484 118
   1  -8  -2 2847.94 224.055  44
  -1  -8   2 3124.37 290.869  59
  -1  -8   2 2589.43 241.731  47
  -1  -8   2 2801.33 328.307 110
  -1   8  -2 2910.39 291.004 101
   1   8   2 3120.19 238.310  87
  -1   8  -2 2979.77 275.161  76
  -1   8  -2 3297.26 294.733  64
   1   8   2 3032.22 239.328  64
  -1  -8   2 3353.07 299.350  71
   1  -8  -3 10478.8 1144.40  39
   1   8   3 7974.29 779.774  37
  -1   8  -3 10511.8 1058.43  37
   1  -8  -3 8730.20 1007.05  23
   1  -8  -3 9168.11 844.217  19
   1  -8  -3 9950.93 803.111   1
  -1  -8   3 10011.9 895.750  19
   1   8   3 10662.6 586.179   7
  -1   8  -3 10478.7 1105.13  14
  -1   8  -3 10655.6 1068.00   4
   1   8   3 8911.15 1033.45  14
  -1  -8   3 10363.7 641.419 142
  -1  -8   3 11371.5 702.396 138
  -1   8  -3 9700.02 634.869 134
   1   8   3 8297.83 585.578 136
   1   8   3 10159.4 658.834 122
   1   8   3 9495.17 584.986 112
  -1  -8   3 10370.6 709.963 110
  -1   8  -3 10296.7 637.546 118
   1   8   3 10869.9 589.225 121
   1   8   3 9986.24 580.828 118
   1  -8  -3 10152.6 570.893  44
  -1  -8   3 8955.20 625.929  59
   1   8   3 9380.45 587.166  51
  -1  -8   3 9457.72 636.441 108
  -1   8  -3 9789.56 618.553  82
   1   8   3 10418.9 585.059  87
  -1   8  -3 9596.20 630.446  76
  -1  -8   3 9055.13 626.453  71
  -1   8  -3 10965.4 644.472  64
   1   8   3 9774.52 582.881  64
   1  -8  -4 787.203 406.212  23
  -1   8  -4 961.005 369.217  37
   1   8   4 805.308 228.803  37
   1  -8  -4 1082.76 494.228  39
   1  -8  -4 1105.30 312.711  19
  -1  -8   4 811.443 292.307  19
   1  -8  -4 1333.82 273.662   1
  -1   8  -4 926.206 424.623  14
   1   8   4 844.827 146.551   7
   1   8   4 1017.42 419.847  14
  -1   8  -4 861.103 386.136   4
  -1  -8   4 901.754 215.616 138
  -1  -8   4 843.185 159.971 142
   1   8   4 579.047 153.421 136
   1   8   4 670.226 144.938 112
   1   8   4 651.202 131.364 118
   1   8   4 893.188 156.358 121
  -1   8  -4 1137.56 204.422 118
   1   8   4 816.802 198.838 122
   1   8   4 884.932 141.005  51
   1  -8  -4 1128.11 122.546  44
  -1  -8   4 847.310 177.072 108
  -1  -8   4 1234.62 259.911 110
   1   8   4 1049.82 142.360  87
  -1   8  -4 913.843 161.406  82
  -1   8  -4 762.872 173.823  64
   1   8   4 776.811 127.726  64
  -1  -8   4 989.369 177.591  71
  -1   8  -4 974.279 177.599  76
   1  -8  -5 24470.7 1917.75  23
   1  -8  -5 25650.1 2029.10  39
  -1   8  -5 24882.0 1837.25  37
  -1  -8   5 25785.2 1710.07  19
   1  -8  -5 23497.9 1645.54  19
   1  -8  -5 24585.9 1609.23   1
   1   8   5 25512.5 1335.45   7
  -1   8  -5 25589.3 1975.95  14
  -1   8  -5 26878.3 1929.03   4
   1   8   5 24006.0 1934.46  14
  -1  -8   5 27947.5 1465.65 138
   1   8   5 21904.1 1346.18 136
  -1   8  -5 28198.8 1412.33 134
  -1  -8   5 25389.0 1393.72 142
   1   8   5 25418.3 1336.94 118
  -1   8  -5 24656.2 1385.61 118
   1   8   5 24704.2 1351.61 112
   1   8   5 24513.8 1417.17 122
   1  -8  -5 24456.6 1315.62  44
   1   8   5 23702.9 1332.55  51
  -1  -8   5 25867.6 1408.21 108
  -1   8  -5 25780.1 1408.00  76
  -1   8  -5 25062.5 1391.28  82
  -1  -8   5 24634.4 1392.38  71
  -1   8  -5 26813.5 1398.89  64
   1   8   5 24881.8 1335.11  64
  -1   8  -6 4353.32 659.994  37
   1  -8  -6 3911.17 284.338  40
   1  -8  -6 4109.32 711.832  23
   1  -8  -6 4391.22 776.680  39
  -1  -8   6 2992.34 477.851  19
   1  -8  -6 2987.20 463.227  19
   1  -8  -6 3266.58 456.676   1
   1   8   6 3500.84 272.945   7
   1   8   6 3045.79 640.839  14
  -1   8  -6 3556.73 318.995 134
   1   8   6 2830.61 289.095 136
  -1  -8   6 3566.60 313.684 142
   1   8   6 3664.40 287.986 121
   1   8   6 3088.93 289.839 112
   1   8   6 3178.08 339.918 122
   1   8   6 3830.02 275.653 118
   1   8   6 3318.87 264.196  51
  -1  -8   6 3685.16 326.621 108
  -1  -8   6 3620.15 363.719 104
   1   8   6 3615.76 300.495  77
  -1   8  -6 3367.14 319.479  82
  -1   8  -6 3977.00 333.255  64
  -1   8  -6 3654.39 328.467  62
  -1  -8   6 3850.28 326.706  71
   1  -8  -7 17175.5 1550.59  23
  -1   8  -7 16115.0 1438.45  37
   1  -8  -7 17609.6 990.627  40
  -1   8  -7 17167.0 1451.41   2
  -1  -8   7 16092.7 1300.36  19
   1   8   7 17944.8 976.998   7
   1   8   7 14025.6 1492.59  14
  -1  -8   7 18468.7 1029.70   6
   1  -8  -7 17717.7 1288.70   1
  -1   8  -7 19186.9 1047.68 134
   1   8   7 15882.1 996.984 136
  -1  -8   7 17415.9 1034.31 142
   1   8   7 17101.6 1004.57 112
   1   8   7 18122.3 1076.89 122
   1   8   7 17288.6 976.751 118
   1   8   7 17653.1 989.846 121
   1   8   7 17758.1 974.141  51
  -1  -8   7 18378.1 1093.86 104
  -1  -8   7 17264.1 1015.75  99
  -1  -8   7 18129.4 1046.45 108
   1   8   7 19013.1 1012.63  77
   1   8   7 17417.6 1019.84  83
  -1   8  -7 18102.8 1047.77  82
  -1   8  -7 19156.5 1064.46  76
  -1   8  -7 16739.0 1024.01  64
  -1  -8   7 18819.4 1041.54  71
  -1   8  -8 5200.07 722.424  37
   1  -8  -8 5269.32 834.790  23
   1  -8  -8 5676.72 375.124  40
  -1  -8   8 4458.78 588.213  19
   1   8   8 5181.09 361.994   7
  -1  -8   8 5769.15 404.928   6
   1   8   8 4230.29 556.773   4
   1   8   8 5067.39 396.866 136
  -1   8  -8 5640.52 429.761 134
   1   8   8 5277.63 382.093 121
   1   8   8 5009.72 402.575 112
   1   8   8 5283.81 459.257 122
   1   8   8 5260.64 359.189  51
  -1  -8   8 5115.10 417.646 108
  -1  -8   8 5421.01 471.331 104
  -1  -8   8 5130.48 406.729  99
  -1   8  -8 5359.03 423.174  82
  -1   8  -8 5672.97 442.123  76
   1   8   8 5802.11 415.846  83
   1   8   8 4548.41 380.751  77
  -1  -8   8 5812.00 427.909  71
  -1   8  -8 5401.91 412.920  64
   1  -8  -9 42269.8 2177.98  40
  -1   8  -9 39978.6 2703.14  37
   1  -8  -9 35499.4 2828.67  33
   1  -8  -9 41647.1 2864.95  23
   1   8   9 38898.8 2151.47   7
  -1  -8   9 40628.6 2191.97   6
   1   8   9 37741.2 2188.84 136
  -1   8  -9 43496.6 2228.72 134
   1   8   9 41802.5 2204.13 112
   1   8   9 43234.5 2276.13 122
   1   8   9 44185.5 2189.12 121
   1  -8  -9 41098.0 2173.10  55
  -1   8  -9 44084.7 2247.13 101
  -1  -8   9 40902.1 2221.31  99
  -1  -8   9 44610.5 2297.62 104
   1   8   9 39651.7 2224.21  80
   1   8   9 41881.4 2191.77  77
  -1   8  -9 40623.7 2232.34  82
   1   8   9 42758.5 2207.83  83
  -1   8  -9 41124.2 2205.74  64
   1  -8 -10 457.493 117.726  40
  -1   8 -10 723.325 317.327  37
   1  -8 -10 659.820 420.083  23
   1  -8 -10 371.382 405.972  33
  -1  -8  10 284.537 169.703 140
  -1   8 -10 722.284 196.124 134
   1   8  10 532.324 158.666 121
   1   8  10 415.899 212.238 122
   1   8  10 356.838 193.284 112
  -1   8 -10 442.800 223.901  49
   1  -8 -10 422.480 118.623  55
  -1  -8  10 786.299 197.324  99
  -1   8 -10 567.129 190.410 101
  -1  -8  10 388.214 192.501 104
   1   8  10 350.613 158.944  83
   1   8  10 770.836 166.345  77
  -1   8 -10 450.703 182.254  82
   1   8  10 356.107 107.501  92
  -1  -8  10 383.894 151.291  81
   1   8  10 514.342 178.473  80
  -1   8 -10 583.037 149.652  64
  -1   8 -11 430.666 295.430  37
   1  -8 -11 432.196 356.667  23
   1  -8 -11 1218.37 502.096  33
  -1  -8  11 791.661 482.069  15
  -1  -8  11 692.350 142.416 143
  -1  -8  11 1019.59 197.752 140
  -1   8 -11 1492.14 229.539 134
   1   8  11 990.313 241.324 122
  -1   8 -11 1096.72 248.297  49
  -1   8 -11 1161.97 205.088 101
  -1  -8  11 1015.18 227.259 104
  -1  -8  11 854.104 197.907  99
  -1  -8  11 1092.46 189.503 106
   1   8  11 1042.61 187.570  83
   1   8  11 762.525 161.903  77
   1   8  11 1211.62 226.926  80
   1   8  11 689.699 135.351  92
  -1   8 -11 1283.79 224.417  82
  -1   8 -11 884.192 233.012  84
  -1  -8  11 724.153 155.599  81
  -1   8 -11 1076.60 225.904  76
   1  -8 -12 1775.49 506.028  23
  -1   8 -12 1510.61 224.958 134
  -1  -8  12 1304.35 176.879 143
   1   8  12 1816.10 301.151 122
  -1   8 -12 1602.59 273.586  49
  -1  -8  12 2006.81 230.240 106
  -1  -8  12 1380.15 237.154  99
  -1  -8  12 1728.21 275.488 104
  -1   8 -12 1417.76 218.381 101
   1   8  12 1541.07 191.196  77
   1   8  12 1726.88 257.544  80
   1   8  12 1491.66 204.692  88
   1   8  12 1376.36 206.089  83
  -1   8 -12 1399.48 238.148  82
   1   8  12 1371.34 171.053  92
  -1   8 -12 1546.61 264.044  84
  -1   8 -12 1168.66 243.923  76
   1   8  13 10932.9 729.085 122
   1   8  13 11077.8 683.463 112
   1  -8 -13 11308.9 661.030  59
  -1   8 -13 9925.23 694.769  49
   1   8  13 9793.80 686.301  80
   1   8  13 10504.9 640.449  88
  -1   8 -13 10381.0 705.646  76
  -1   8 -13 10287.9 709.722  84
   1   8  13 10446.6 640.687  83
  -1  -8  13 11551.7 631.745 143
  -1   8 -13 11151.7 667.062 134
  -1  -8  13 10089.9 720.815 104
  -1  -8  13 9199.66 675.179  99
  -1  -8  13 10062.4 650.210 106
  -1   8 -13 10018.3 653.575 101
   1   8  13 9319.85 610.130  92
   1   8  14 9376.97 651.580 122
   1   8  14 8521.72 552.920  92
  -1   8 -14 8873.13 572.992 101
  -1  -8  14 8806.54 579.136 106
  -1  -8  14 9834.66 677.529  91
  -1   8 -14 9499.94 637.557  76
   1   8  14 9638.73 578.165  88
   1   8  14 8959.69 624.883  80
  -1   8 -14 10026.6 646.804  84
   1   8  14 8989.43 565.533  83
   1   8  14 9150.75 606.890 130
  -1   8 -14 8883.94 582.664 134
  -1  -8  14 9928.10 565.068 143
  -1  -8  15 1056.73 148.773 143
   1   8  15 1017.23 226.705 122
   1  -8 -15 836.769 155.148  47
   1   8  15 958.541 160.176  88
   1   8  15 524.334 188.469  80
  -1  -8  15 783.844 207.508  91
  -1   8 -15 812.582 194.379  84
   1   8  15 916.843 142.052  92
  -1   8 -15 889.226 205.672  76
  -1  -8  15 953.286 167.593  74
  -1  -8  16 2046.50 219.435 141
   1   8  16 1987.07 188.721  92
   1   8  16 2054.62 193.946  88
   1   8  16 1740.41 238.615  80
  -1  -8  16 2123.48 253.279  91
  -1   8 -16 2427.54 250.212  76
  -1  -8  16 2156.51 239.827  79
  -1   8 -16 1969.09 234.600  82
  -1   8 -16 2244.47 239.884  84
  -1  -8  16 2387.00 213.774  74
   1   8  16 2386.00 272.624 122
  -1  -8  17-20.5055 110.603 141
   1   8  17-92.7808 118.342 130
   1   8  17-13.1289 139.279  80
  -1  -8  17 112.411 122.947  91
  -1   8 -17-38.4324 124.821  82
  -1   8 -17 74.8603 91.1757  84
  -1  -8  17 25.1175 104.249  79
   1   8  17 29.5636 82.5660  92
  -1  -8  17 8.25002 89.5824  74
  -1   8 -17-110.698 121.283  76
  -1   8 -17 218.857 139.062 126
  -1  -8  18 2883.85 204.716 141
  -1   8 -18 2381.88 208.996 126
   1   8  18 2815.13 219.346  80
  -1   8 -18 2585.59 206.099  82
   1   8  18 2242.61 210.757  68
   1   9 -17 1651.50 159.769  76
   1  -9  17 1893.69 175.584  79
  -1   9  17 1644.05 143.416 109
   1   9 -16 889.554 126.914 134
   1  -9  16 1002.64 137.832  90
   1   9 -16 907.794 130.808  82
  -1   9  16 583.907 156.032  68
   1   9 -16 920.420 142.991  76
   1  -9  16 1011.93 145.605 106
  -1  -9 -16 586.156 150.739  96
  -1   9  15 2038.79 238.532 129
   1   9 -15 2391.34 212.106 134
  -1  -9 -15 2125.48 253.763  96
   1  -9  15 1890.25 218.039 106
   1   9 -15 2017.08 183.926 101
   1  -9  15 2256.73 217.748  90
   1   9 -15 2328.84 231.144  76
  -1  -9 -14 905.781 204.678  41
   1   9 -14 617.260 146.051  43
  -1  -9 -14 918.052 192.136  47
   1   9 -14 909.657 185.060  56
   1   9 -14 737.632 156.263 134
   1  -9  14 779.715 171.656 106
   1  -9  14 536.138 175.367  99
  -1  -9 -14 824.575 218.132  96
  -1   9  14 943.872 188.353  88
  -1   9  14 903.184 221.510  80
   1   9 -14 789.343 154.383  84
  -1   9  14 514.764 194.412  68
   1   9 -14 890.696 157.771  62
   1  -9  14 673.677 120.866  72
  -1  -9 -13 2146.37 505.391  39
  -1  -9 -13 2601.71 286.983  41
   1   9 -13 1739.71 377.897  37
  -1  -9 -13 2639.19 297.178  45
   1   9 -13 1842.45 237.987  43
   1   9 -13 2720.67 283.918  56
  -1  -9 -13 2529.67 281.863  47
   1   9 -13 2511.33 244.636 134
   1  -9  13 2022.89 202.551 137
  -1  -9 -13 2182.24 299.871  96
   1  -9  13 2103.92 265.563 106
   1  -9  13 2240.72 267.376  99
  -1   9  13 2409.51 309.817  93
  -1   9  13 2205.85 260.272  83
  -1   9  13 2638.61 318.705  80
  -1   9  13 2199.92 252.596  88
   1  -9  13 2308.54 219.557  72
   1   9 -13 2077.61 227.754  62
  -1   9  13 2419.35 300.399  68
  -1  -9 -12 2360.99 552.890  39
   1   9 -12 3601.98 347.949  56
  -1  -9 -12 2916.43 327.901  47
   1   9 -12 3122.44 311.332  43
  -1  -9 -12 3331.78 334.610  41
   1  -9  12 2997.45 264.604 141
   1   9 -12 3460.64 294.914 134
   1  -9  12 2981.71 264.461 137
   1  -9  12 3124.89 250.788 127
   1  -9  12 3708.88 335.887 106
  -1   9  12 3347.55 375.714  93
  -1  -9 -12 3195.60 370.254  96
  -1   9  12 3389.30 370.274  80
  -1   9  12 3782.96 325.714  88
  -1   9  12 3529.88 324.872  83
  -1   9  12 3606.75 373.764  68
   1  -9  12 3287.90 280.749  72
  -1  -9 -12 2916.13 294.139  71
  -1   9  12 2945.97 256.839  69
   1   9 -12 3309.76 288.041  62
   1   9 -12 3169.16 252.714  64
  -1  -9 -11 504.832 343.290  39
   1   9 -11 357.076 164.699  32
  -1  -9 -11 369.742 164.151  59
   1   9 -11 568.110 177.951  43
   1   9 -11 454.685 213.309  56
  -1  -9 -11 848.292 209.078  47
   1  -9  11 496.843 137.356 137
  -1   9  11 538.214 224.200 130
   1   9 -11 635.336 167.658 134
  -1  -9 -11 721.047 247.845  96
   1  -9  11 710.545 201.032 106
   1  -9  11 365.752 154.451 104
  -1   9  11 564.302 252.103  93
  -1   9  11 777.132 248.606  80
   1   9 -11 679.268 125.073  87
  -1   9  11 464.884 182.597  83
  -1   9  11 774.914 195.701  88
  -1  -9 -11 570.146 177.682  71
  -1   9  11 483.859 134.632  69
   1  -9  11 488.763 150.089  72
   1   9 -11 699.937 137.067  64
  -1   9  11 477.097 213.123  68
   1   9 -11 600.329 160.038  62
  -1  -9 -10 8109.92 958.042  39
  -1  -9 -10 6754.28 850.470  23
   1   9 -10 6776.70 529.936  32
   1  -9  10 7468.01 500.526 137
  -1   9  10 7788.95 573.095 130
   1   9 -10 7103.23 532.316  43
   1   9 -10 6807.43 562.661  56
  -1  -9 -10 7397.33 559.450  47
  -1  -9 -10 6725.37 543.294  59
  -1   9  10 7766.25 609.688  93
   1  -9  10 7201.43 531.301 104
  -1  -9 -10 7878.54 612.606  96
  -1   9  10 8171.63 539.607  83
  -1   9  10 7676.40 521.273  88
   1   9 -10 7498.62 466.583  87
  -1   9  10 7445.68 582.346  80
  -1  -9 -10 6454.47 530.483  71
   1  -9  10 7951.36 512.101  72
  -1   9  10 6555.81 563.742  68
   1   9 -10 8106.05 504.961  62
   1   9 -10 7446.43 482.728  64
  -1   9  10 7800.35 511.213  69
  -1  -9  -9 13770.3 1357.50  39
   1   9  -9 13009.5 873.683  32
  -1  -9  -9 12580.7 1240.95  23
  -1   9   9 13476.5 1409.43  14
   1  -9   9 12986.3 1238.56  19
  -1   9   9 15011.7 911.175 130
   1  -9   9 15332.6 857.390 137
   1  -9   9 13177.3 813.719 135
   1   9  -9 13443.9 807.711 118
   1   9  -9 13013.6 870.778  43
  -1  -9  -9 15395.9 918.441  59
   1   9  -9 15891.2 935.768  56
  -1  -9  -9 14067.3 899.949  47
  -1  -9  -9 14576.0 886.779  41
  -1  -9  -9 13623.5 939.756  96
   1  -9   9 14235.9 882.029 104
  -1   9   9 15174.2 863.526  88
   1   9  -9 14885.4 813.956  87
  -1   9   9 14725.9 933.329  80
  -1   9   9 15125.6 873.441  83
  -1   9   9 12977.1 915.533  68
   1   9  -9 14718.6 838.970  62
   1   9  -9 15198.8 834.095  64
  -1  -9  -9 13679.0 891.761  71
  -1   9   9 13936.9 854.118  69
  -1  -9  -8 2579.82 558.837  23
  -1  -9  -8 3780.30 688.862  39
   1   9  -8 3676.05 368.248  32
   1  -9   8 3438.04 597.086  19
  -1   9   8 3780.31 745.925  14
  -1  -9  -8 4522.66 364.538   6
   1  -9   8 5052.12 369.720 137
  -1   9   8 4001.44 396.806 130
   1  -9   8 4440.98 331.378 135
   1  -9   8 4380.68 404.190 142
   1   9  -8 4623.21 325.533 118
   1   9  -8 4173.51 414.608  56
  -1  -9  -8 4870.88 412.216  47
  -1  -9  -8 3514.39 386.152  59
   1   9  -8 4049.33 381.326  43
   1  -9   8 4327.95 382.195 104
  -1  -9  -8 5074.83 465.133  96
  -1   9   8 4384.85 364.671  88
   1   9  -8 4343.73 319.663  87
  -1   9   8 4177.26 373.067  83
[truncated: 795,753 more chars]
